# Supplementary material for: The Diesel Tree Sindora glabra Genome Provides Insights Into the Evolution of Oleoresin Biosynthesis
Source: Front Plant Sci. 2022 Jan 4;12:794830. doi: 10.3389/fpls.2021.794830 (PMC8764381; doi:10.3389/fpls.2021.794830)
Supplement: Supplementary file 1 [file Table_1.xlsx]

## Sheet: Sheet1
File S1 Classification of supertype
#Type	Number	Length	Precent%
DNA/Academ	2	167	1e-07
DNA/CMC	141	22523796	0.0202203
DNA/Crypton	23	8428	7.6e-06
DNA/CryptonV	15	2047	1.8e-06
DNA/DNA	22	17666	1.59e-05
DNA/Dada	18	55960	5.02e-05
DNA/EnSpm	56	454568	0.0004081
DNA/Ginger	5	554	5e-07
DNA/Ginger1	24	13657	1.23e-05
DNA/Harbinger	15	23359	2.1e-05
DNA/Helitron	50	2289738	0.0020556
DNA/IS3EU	10	1561	1.4e-06
DNA/ISL2EU	2	136	1e-07
DNA/Kolobok	14	3594	3.2e-06
DNA/MULE	110	10095164	0.0090627
DNA/Mariner	28	53031	4.76e-05
DNA/Maverick	17	174515	0.0001567
DNA/Merlin	13	3427	3.1e-06
DNA/MuDR	20	166316	0.0001493
DNA/MuLE	59	9518290	0.0085449
DNA/P	20	17749	1.59e-05
DNA/PIF	64	5416257	0.0048623
DNA/PiggyBac	10	3856	3.5e-06
DNA/Polinton	7	963	9e-07
DNA/Sola	13	4253	3.8e-06
DNA/TcMar	17	138100	0.000124
DNA/Transib	21	13508	1.21e-05
DNA/Zisupton	27	23728	2.13e-05
DNA/hAT	101	5690162	0.0051082
DNA/piggyBac	4	693	6e-07
LINE/CR1	15	13892	1.25e-05
LINE/Daphne	20	16310	1.46e-05
LINE/Jockey	20	179258	0.0001609
LINE/L1	114	9432050	0.0084674
LINE/L2	15	32016	2.87e-05
LINE/LINE	1	42	0
LINE/NeSL	10	2249	2e-06
LINE/Penelope	14	4029	3.6e-06
LINE/R2	2	3901	3.5e-06
LINE/RTE	38	1944453	0.0017456
LINE/RTEX	1	75	1e-07
LINE/Tad1	3	2746	2.5e-06
LTR/BEL	4	2159	1.9e-06
LTR/Caulimoviru	23	930939	0.0008357
LTR/Caulimovirus	98	6339572	0.0056912
LTR/Copia	337	143721262	0.129023
LTR/DIRS	5	737	7e-07
LTR/ERV	1	127	1e-07
LTR/ERV1	15	84539	7.59e-05
LTR/ERVK	9	19779	1.78e-05
LTR/ERVL	19	717822	0.0006444
LTR/Gypsy	327	129031109	0.115835
LTR/LTR	352	115174317	0.103396
LTR/Pao	17	77594	6.97e-05
RC?/Helitron	1	980	9e-07
Retroposon/Retroposon	1	321	3e-07
SINE/5S	3	24147	2.17e-05
SINE/SINE	1	73	1e-07
Satellite/Satellite	17	123766	0.0001111
Satellite/centr	17	50526	4.54e-05
Simple_repeat/Simple_repeat	14	34324	3.08e-05
Unknown/Unknown	342	170759738	0.153296
