# Supplementary material for: The Diesel Tree Sindora glabra Genome Provides Insights Into the Evolution of Oleoresin Biosynthesis
Source: Front Plant Sci. 2022 Jan 4;12:794830. doi: 10.3389/fpls.2021.794830 (PMC8764381; doi:10.3389/fpls.2021.794830)
Supplement: Supplementary file 2 [file Table_2.xlsx]

## Sheet: File S2 S. glabra specific gene
File S2 S. glabra specific genes
#gene	PFAM	GO	KEGG	NR	Swissprot
evm.model.CTG_1028.5	NA	NA	NA	uncharacterized protein LOC17888595 [Capsella rubella]	NA
evm.model.CTG_1058.1	PF08263(Leucine rich repeat N-terminal domain):Leucine rich repeat N-terminal domain	NA	K23222 nuclease HARBI1 [EC:3.1.-.-] | (RefSeq) uncharacterized LOC18507245 (A)	LRR receptor-like serine/threonine-protein kinase GSO1 [Arachis ipaensis]	Receptor-like protein 56 OS=Arabidopsis thaliana OX=3702 GN=RLP56 PE=2 SV=2
evm.model.CTG_107.3	PF13456(Reverse transcriptase-like):Reverse transcriptase-like	molecular_function:nucleic acid binding "Interacting selectively and non-covalently with any nucleic acid." [GOC:jl](GO:0003676),molecular_function:RNA-DNA hybrid ribonuclease activity "Catalysis of the endonucleolytic cleavage of RNA in RNA-DNA hybrids to 5'-phosphomonoesters." [EC:3.1.26.4](GO:0004523)	K03283 heat shock 70kDa protein 1/2/6/8 | (RefSeq) heat shock 70 kDa protein (A)	hypothetical protein TSUD_284800 [Trifolium subterraneum]	Putative ribonuclease H protein At1g65750 OS=Arabidopsis thaliana OX=3702 GN=At1g65750 PE=3 SV=1
evm.model.CTG_1102.1	PF13041(PPR repeat family):PPR repeat family ;PF01535(PPR repeat):PPR repeat	NA	K17964 leucine-rich PPR motif-containing protein, mitochondrial | (RefSeq) pentatricopeptide repeat-containing protein At3g06920-like (A)	pentatricopeptide repeat-containing protein At3g13160, mitochondrial-like [Quercus suber]	Pentatricopeptide repeat-containing protein At3g13160, mitochondrial OS=Arabidopsis thaliana OX=3702 GN=At3g13160 PE=1 SV=1
evm.model.CTG_112.1	NA	NA	K13457 disease resistance protein RPM1 | (RefSeq) putative disease resistance RPP13-like protein 3 (A)	putative disease resistance RPP13-like protein 3 isoform X1 [Arachis ipaensis]	Disease resistance protein RPP8 OS=Arabidopsis thaliana OX=3702 GN=RPP8 PE=1 SV=2
evm.model.CTG_1128.1	NA	NA	K15505 DNA repair protein RAD5 [EC:3.6.4.-] | (RefSeq) DNA repair protein RAD5A (A)	DNA repair protein RAD5A [Quercus suber]	DNA repair protein RAD5A OS=Arabidopsis thaliana OX=3702 GN=RAD5A PE=1 SV=1
evm.model.CTG_1186.1	PF03080(Neprosin):Neprosin	NA	NA	uncharacterized protein LOC9317450 [Arabidopsis lyrata subsp. lyrata]	NA
evm.model.CTG_1197.1	PF01453(D-mannose binding lectin):D-mannose binding lectin	NA	K04733 interleukin-1 receptor-associated kinase 4 [EC:2.7.11.1] | (RefSeq) G-type lectin S-receptor-like serine/threonine-protein kinase At1g67520 isoform X1 (A)	G-type lectin S-receptor serine/threonine-protein kinase [Spatholobus suberectus]	G-type lectin S-receptor-like serine/threonine-protein kinase At1g67520 OS=Arabidopsis thaliana OX=3702 GN=At1g67520 PE=2 SV=3
evm.model.CTG_121.1	NA	NA	NA	uncharacterized protein LOC114185038 [Vigna unguiculata]	NA
evm.model.CTG_1224.1	PF03171(2OG-Fe(II) oxygenase superfamily):2OG-Fe(II) oxygenase superfamily	molecular_function:oxidoreductase activity "Catalysis of an oxidation-reduction [redox] reaction, a reversible chemical reaction in which the oxidation state of an atom or atoms within a molecule is altered. One substrate acts as a hydrogen or electron donor and becomes oxidized, while the other acts as hydrogen or electron acceptor and becomes reduced." [GOC:go_curators](GO:0016491),biological_p…	K05933 aminocyclopropanecarboxylate oxidase [EC:1.14.17.4] | (RefSeq) 1-aminocyclopropane-1-carboxylate oxidase 1-like (A)	1-aminocyclopropane-1-carboxylate oxidase 1 [Spatholobus suberectus]	1-aminocyclopropane-1-carboxylate oxidase 1 OS=Arabidopsis thaliana OX=3702 GN=ACO1 PE=2 SV=1
evm.model.CTG_1257.2	NA	NA	K13459 disease resistance protein RPS2 | (RefSeq) probable disease resistance protein At4g27220 (A)	hypothetical protein PHAVU_008G245200g, partial [Phaseolus vulgaris]	NA
evm.model.CTG_1299.2	NA	NA	NA	NA	NA
evm.model.CTG_1299.3	NA	NA	K12823 ATP-dependent RNA helicase DDX5/DBP2 [EC:3.6.4.13] | (RefSeq) DEAD-box ATP-dependent RNA helicase 20 (A)	hypothetical protein GLYMA_07G105300, partial [Glycine max]	DEAD-box ATP-dependent RNA helicase 20 OS=Arabidopsis thaliana OX=3702 GN=RH20 PE=2 SV=1
evm.model.CTG_143.1	NA	NA	NA	NA	NA
evm.model.CTG_1430.1	NA	NA	NA	NA	NA
evm.model.CTG_167.1	NA	NA	NA	NA	NA
evm.model.CTG_172.2	NA	NA	K13459 disease resistance protein RPS2 | (RefSeq) disease resistance protein At4g27190-like (A)	Disease resistance protein RPS2, partial [Mucuna pruriens]	NA
evm.model.CTG_2.7	PF01582(TIR domain):TIR domain	molecular_function:protein binding "Interacting selectively and non-covalently with any protein or protein complex [a complex of two or more proteins that may include other nonprotein molecules]." [GOC:go_curators](GO:0005515),biological_process:signal transduction "The cellular process in which a signal is conveyed to trigger a change in the activity or state of a cell. Signal transduction begin…	K07466 replication factor A1 | (RefSeq) uncharacterized LOC101313743 (A)	protein SUPPRESSOR OF npr1-1, CONSTITUTIVE 1 isoform X2 [Populus trichocarpa]	TMV resistance protein N OS=Nicotiana glutinosa OX=35889 GN=N PE=1 SV=1
evm.model.CTG_20.11	NA	NA	K08914 light-harvesting complex II chlorophyll a/b binding protein 3 | (RefSeq) hypothetical protein (A)	sodium/calcium exchanger NCL-like [Arachis ipaensis]	Chlorophyll a-b binding protein of LHCII type III, chloroplastic OS=Hordeum vulgare OX=4513 GN=LHBC PE=2 SV=1
evm.model.CTG_220.1	NA	NA	NA	polyadenylate-binding protein RBP47B isoform X1 [Prunus yedoensis var. nudiflora]	Polyadenylate-binding protein RBP47B' OS=Arabidopsis thaliana OX=3702 GN=RBP47B' PE=2 SV=1
evm.model.CTG_239.1	NA	NA	NA	NA	NA
evm.model.CTG_251_1.2	NA	NA	NA	glycerate kinase [Cellulomonas marina]	NA
evm.model.CTG_280.2	PF00067(Cytochrome P450):Cytochrome P450	molecular_function:iron ion binding "Interacting selectively and non-covalently with iron [Fe] ions." [GOC:ai](GO:0005506),molecular_function:oxidoreductase activity, acting on paired donors, with incorporation or reduction of molecular oxygen "Catalysis of an oxidation-reduction [redox] reaction in which hydrogen or electrons are transferred from each of two donors, and molecular oxygen is reduc…	K12153 phenylalanine N-monooxygenase [EC:1.14.14.40] | (RefSeq) hypothetical protein (A)	hypothetical protein PHAVU_006G078900g [Phaseolus vulgaris]	Isoleucine N-monooxygenase 1 OS=Lotus japonicus OX=34305 GN=CYP79D3 PE=1 SV=1
evm.model.CTG_294.1	PF00560(Leucine Rich Repeat):Leucine Rich Repeat;PF13855(Leucine rich repeat):Leucine rich repeat	molecular_function:protein binding "Interacting selectively and non-covalently with any protein or protein complex [a complex of two or more proteins that may include other nonprotein molecules]." [GOC:go_curators](GO:0005515)	K13415 protein brassinosteroid insensitive 1 [EC:2.7.10.1 2.7.11.1] | (RefSeq) brassinosteroid LRR receptor kinase-like (A)	hypothetical protein TanjilG_08103 [Lupinus angustifolius]	Receptor-like protein kinase 2 OS=Arabidopsis thaliana OX=3702 GN=RCH2 PE=1 SV=1
evm.model.CTG_323.7	NA	NA	NA	LOW QUALITY PROTEIN: calcium homeostasis endoplasmic reticulum protein-like [Prosopis alba]	NA
evm.model.CTG_323.8	NA	NA	NA	calcium homeostasis endoplasmic reticulum protein [Cicer arietinum]	NA
evm.model.CTG_357.2	PF13456(Reverse transcriptase-like):Reverse transcriptase-like	molecular_function:nucleic acid binding "Interacting selectively and non-covalently with any nucleic acid." [GOC:jl](GO:0003676),molecular_function:RNA-DNA hybrid ribonuclease activity "Catalysis of the endonucleolytic cleavage of RNA in RNA-DNA hybrids to 5'-phosphomonoesters." [EC:3.1.26.4](GO:0004523)	K11593 eukaryotic translation initiation factor 2C | (RefSeq) protein argonaute MEL1-like (A)	hypothetical protein TSUD_402340 [Trifolium subterraneum]	Putative ribonuclease H protein At1g65750 OS=Arabidopsis thaliana OX=3702 GN=At1g65750 PE=3 SV=1
evm.model.CTG_400.1	NA	NA	NA	NA	NA
evm.model.CTG_405.6	NA	NA	NA	NA	NA
evm.model.CTG_406.5	PF00931(NB-ARC domain):NB-ARC domain	molecular_function:ADP binding "Interacting selectively and non-covalently with ADP, adenosine 5'-diphosphate." [GOC:jl](GO:0043531)	K13459 disease resistance protein RPS2 | (RefSeq) probable disease resistance protein At4g27220 (A)	probable disease resistance protein At1g61300 [Prosopis alba]	Disease resistance protein RFL1 OS=Arabidopsis thaliana OX=3702 GN=RFL1 PE=3 SV=2
evm.model.CTG_425.1	PF00931(NB-ARC domain):NB-ARC domain	molecular_function:ADP binding "Interacting selectively and non-covalently with ADP, adenosine 5'-diphosphate." [GOC:jl](GO:0043531)	K13459 disease resistance protein RPS2 | (RefSeq) probable disease resistance protein At4g27220 (A)	probable disease resistance protein At5g63020 [Prosopis alba]	Probable disease resistance protein At1g61180 OS=Arabidopsis thaliana OX=3702 GN=At1g61180 PE=2 SV=2
evm.model.CTG_444.2	PF00931(NB-ARC domain):NB-ARC domain	molecular_function:ADP binding "Interacting selectively and non-covalently with ADP, adenosine 5'-diphosphate." [GOC:jl](GO:0043531)	K13459 disease resistance protein RPS2 | (RefSeq) disease resistance protein At4g27190-like (A)	uncharacterized protein LOC107485533 isoform X2 [Arachis duranensis]	Probable disease resistance protein At4g27220 OS=Arabidopsis thaliana OX=3702 GN=At4g27220 PE=2 SV=1
evm.model.CTG_513.7	PF01535(PPR repeat):PPR repeat	NA	K19589 release factor glutamine methyltransferase [EC:2.1.1.297] | (RefSeq) pentatricopeptide repeat-containing protein At2g22410, mitochondrial (A)	pentatricopeptide repeat-containing protein [Populus alba]	Pentatricopeptide repeat-containing protein At2g29760, chloroplastic OS=Arabidopsis thaliana OX=3702 GN=PCMP-H33 PE=2 SV=1
evm.model.CTG_519.9	PF10471(Anaphase-promoting complex APC subunit CDC26):Anaphase-promoting complex APC subunit CDC26	cellular_component:anaphase-promoting complex "A ubiquitin ligase complex that degrades mitotic cyclins and anaphase inhibitory protein, thereby triggering sister chromatid separation and exit from mitosis. Substrate recognition by APC occurs through degradation signals, the most common of which is termed the Dbox degradation motif, originally discovered in cyclin B." [GOC:jh, GOC:vw, PMID:104657…	NA	hypothetical protein L195_g036225 [Trifolium pratense]	NA
evm.model.CTG_549.3	PF08246(Cathepsin propeptide inhibitor domain (I29)):Cathepsin propeptide inhibitor domain (I29)	NA	K01365 cathepsin L [EC:3.4.22.15] | (RefSeq) cysteine proteinase RD21A-like isoform X1 (A)	PREDICTED: cysteine proteinase COT44-like [Lupinus angustifolius]	Probable cysteine protease RD21B OS=Arabidopsis thaliana OX=3702 GN=RD21B PE=1 SV=1
evm.model.CTG_584.5	PF01453(D-mannose binding lectin):D-mannose binding lectin	NA	K04733 interleukin-1 receptor-associated kinase 4 [EC:2.7.11.1] | (RefSeq) G-type lectin S-receptor-like serine/threonine-protein kinase At1g67520 isoform X1 (A)	G-type lectin S-receptor-like serine/threonine-protein kinase At1g67520 isoform X1 [Cajanus cajan]	G-type lectin S-receptor-like serine/threonine-protein kinase At1g67520 OS=Arabidopsis thaliana OX=3702 GN=At1g67520 PE=2 SV=3
evm.model.CTG_602.4	NA	NA	NA	NA	NA
evm.model.CTG_732.1	NA	NA	NA	lipase-like isoform X1 [Abrus precatorius]	NA
evm.model.CTG_732.2	NA	NA	NA	O-fucosyltransferase 15-like isoform X2 [Prosopis alba]	O-fucosyltransferase 15 OS=Arabidopsis thaliana OX=3702 GN=OFUT15 PE=2 SV=1
evm.model.CTG_788.1	NA	NA	NA	NA	NA
evm.model.CTG_806.1	PF14365(Neprosin activation peptide):Neprosin activation peptide;PF03080(Neprosin):Neprosin	NA	NA	uncharacterized protein LOC112493312 [Ziziphus jujuba]	NA
evm.model.CTG_818.1	NA	NA	NA	NA	NA
evm.model.CTG_841.1	PF18052(Rx N-terminal domain):-;PF00931(NB-ARC domain):NB-ARC domain	molecular_function:ADP binding "Interacting selectively and non-covalently with ADP, adenosine 5'-diphosphate." [GOC:jl](GO:0043531)	K13457 disease resistance protein RPM1 | (RefSeq) disease resistance protein RPP13-like (A)	hypothetical protein TSUD_62300 [Trifolium subterraneum]	Disease resistance protein RPP13 OS=Arabidopsis thaliana OX=3702 GN=RPP13 PE=2 SV=2
evm.model.CTG_932.2.15	NA	NA	K15285 solute carrier family 35, member E3 | (RefSeq) probable sugar phosphate/phosphate translocator At3g11320 (A)	putative sugar phosphate/phosphate translocator, partial [Mucuna pruriens]	Probable sugar phosphate/phosphate translocator At3g11320 OS=Arabidopsis thaliana OX=3702 GN=At3g11320 PE=2 SV=1
evm.model.CTG_932.3.15	NA	NA	K15285 solute carrier family 35, member E3 | (RefSeq) probable sugar phosphate/phosphate translocator At3g11320 (A)	putative sugar phosphate/phosphate translocator, partial [Mucuna pruriens]	Probable sugar phosphate/phosphate translocator At3g11320 OS=Arabidopsis thaliana OX=3702 GN=At3g11320 PE=2 SV=1
evm.model.CTG_963.1	PF08263(Leucine rich repeat N-terminal domain):Leucine rich repeat N-terminal domain	molecular_function:protein binding "Interacting selectively and non-covalently with any protein or protein complex [a complex of two or more proteins that may include other nonprotein molecules]." [GOC:go_curators](GO:0005515)	K13420 LRR receptor-like serine/threonine-protein kinase FLS2 [EC:2.7.11.1] | (RefSeq) probable LRR receptor-like serine/threonine-protein kinase At3g47570 (A)	LOW QUALITY PROTEIN: receptor-like protein kinase [Quercus suber]	Receptor-like protein kinase OS=Ipomoea nil OX=35883 GN=INRPK1 PE=2 SV=2
evm.model.CTG_97.1	NA	NA	K13459 disease resistance protein RPS2 | (RefSeq) disease resistance protein At4g27190-like isoform X1 (A)	uncharacterized protein Pyn_07480 [Prunus yedoensis var. nudiflora]	Probable disease resistance protein At1g61190 OS=Arabidopsis thaliana OX=3702 GN=At1g61190 PE=3 SV=1
evm.model.HIC_ASM_0.1018	PF00069(Protein kinase domain):Protein kinase domain	molecular_function:protein kinase activity "Catalysis of the phosphorylation of an amino acid residue in a protein, usually according to the reaction: a protein + ATP = a phosphoprotein + ADP." [MetaCyc:PROTEIN-KINASE-RXN](GO:0004672),molecular_function:ATP binding "Interacting selectively and non-covalently with ATP, adenosine 5'-triphosphate, a universally important coenzyme and enzyme regulato…	K14498 serine/threonine-protein kinase SRK2 [EC:2.7.11.1] | (RefSeq) serine/threonine-protein kinase SRK2A-like isoform X1 (A)	PREDICTED: serine/threonine-protein kinase SRK2A-like isoform X1 [Juglans regia]	Serine/threonine-protein kinase SAPK7 OS=Oryza sativa subsp. japonica OX=39947 GN=SAPK7 PE=2 SV=2
evm.model.HIC_ASM_0.1024	PF00069(Protein kinase domain):Protein kinase domain	molecular_function:protein kinase activity "Catalysis of the phosphorylation of an amino acid residue in a protein, usually according to the reaction: a protein + ATP = a phosphoprotein + ADP." [MetaCyc:PROTEIN-KINASE-RXN](GO:0004672),molecular_function:ATP binding "Interacting selectively and non-covalently with ATP, adenosine 5'-triphosphate, a universally important coenzyme and enzyme regulato…	K14498 serine/threonine-protein kinase SRK2 [EC:2.7.11.1] | (RefSeq) LOW QUALITY PROTEIN: CBL-interacting serine/threonine-protein kinase 13-like (A)	PREDICTED: serine/threonine-protein kinase SRK2G-like isoform X1 [Cucumis melo]	Serine/threonine-protein kinase SAPK7 OS=Oryza sativa subsp. japonica OX=39947 GN=SAPK7 PE=2 SV=2
evm.model.HIC_ASM_0.1026	PF04755(PAP_fibrillin):PAP_fibrillin	NA	NA	putative plastid-lipid-associated protein 4, chloroplastic [Mucuna pruriens]	Probable plastid-lipid-associated protein 4, chloroplastic OS=Arabidopsis thaliana OX=3702 GN=PAP4 PE=1 SV=1
evm.model.HIC_ASM_0.104	PF00010(Helix-loop-helix DNA-binding domain):Helix-loop-helix DNA-binding domain	biological_process:regulation of transcription, DNA-templated "Any process that modulates the frequency, rate or extent of cellular DNA-templated transcription." [GOC:go_curators, GOC:txnOH](GO:0006355),molecular_function:protein dimerization activity "The formation of a protein dimer, a macromolecular structure consists of two noncovalently associated identical or nonidentical subunits." [ISBN:0…	K18878 BHLH transcription factor Upa20 | (RefSeq) Upa20; transcription factor bHLH137-like (A)	transcription factor bHLH63 isoform X1 [Morus notabilis]	Transcription factor bHLH63 OS=Arabidopsis thaliana OX=3702 GN=BHLH63 PE=1 SV=1
evm.model.HIC_ASM_0.1060	NA	NA	K15707 RING finger protein 170 [EC:2.3.2.27] | (RefSeq) E3 ubiquitin-protein ligase RNF170 isoform X1 (A)	E3 ubiquitin-protein ligase RNF170-like isoform X1 [Prosopis alba]	E3 ubiquitin-protein ligase RNF170 OS=Xenopus tropicalis OX=8364 GN=rnf170 PE=2 SV=1
evm.model.HIC_ASM_0.1063	PF00069(Protein kinase domain):Protein kinase domain	molecular_function:protein kinase activity "Catalysis of the phosphorylation of an amino acid residue in a protein, usually according to the reaction: a protein + ATP = a phosphoprotein + ADP." [MetaCyc:PROTEIN-KINASE-RXN](GO:0004672),molecular_function:ATP binding "Interacting selectively and non-covalently with ATP, adenosine 5'-triphosphate, a universally important coenzyme and enzyme regulato…	K14498 serine/threonine-protein kinase SRK2 [EC:2.7.11.1] | (RefSeq) serine/threonine-protein kinase SRK2A (A)	hypothetical protein GOBAR_DD10718 [Gossypium barbadense]	Serine/threonine-protein kinase SRK2B OS=Arabidopsis thaliana OX=3702 GN=SRK2B PE=1 SV=1
evm.model.HIC_ASM_0.1066	PF00069(Protein kinase domain):Protein kinase domain	molecular_function:protein kinase activity "Catalysis of the phosphorylation of an amino acid residue in a protein, usually according to the reaction: a protein + ATP = a phosphoprotein + ADP." [MetaCyc:PROTEIN-KINASE-RXN](GO:0004672),molecular_function:ATP binding "Interacting selectively and non-covalently with ATP, adenosine 5'-triphosphate, a universally important coenzyme and enzyme regulato…	K14498 serine/threonine-protein kinase SRK2 [EC:2.7.11.1] | (RefSeq) serine/threonine-protein kinase SRK2A isoform X1 (A)	hypothetical protein GOBAR_DD10718 [Gossypium barbadense]	Serine/threonine-protein kinase SRK2B OS=Arabidopsis thaliana OX=3702 GN=SRK2B PE=1 SV=1
evm.model.HIC_ASM_0.1069	PF00069(Protein kinase domain):Protein kinase domain	molecular_function:protein kinase activity "Catalysis of the phosphorylation of an amino acid residue in a protein, usually according to the reaction: a protein + ATP = a phosphoprotein + ADP." [MetaCyc:PROTEIN-KINASE-RXN](GO:0004672),molecular_function:ATP binding "Interacting selectively and non-covalently with ATP, adenosine 5'-triphosphate, a universally important coenzyme and enzyme regulato…	K14498 serine/threonine-protein kinase SRK2 [EC:2.7.11.1] | (RefSeq) LOW QUALITY PROTEIN: CBL-interacting serine/threonine-protein kinase 13-like (A)	PREDICTED: serine/threonine-protein kinase SAPK2-like [Capsicum annuum]	Serine/threonine-protein kinase SAPK6 OS=Oryza sativa subsp. japonica OX=39947 GN=SAPK6 PE=1 SV=1
evm.model.HIC_ASM_0.1070	PF03106(WRKY DNA -binding domain):WRKY DNA -binding domain;PF00069(Protein kinase domain):Protein kinase domain	molecular_function:DNA-binding transcription factor activity "A protein or a member of a complex that interacts selectively and non-covalently with a specific DNA sequence [sometimes referred to as a motif] within the regulatory region of a gene to modulate transcription. Regulatory regions include promoters [proximal and distal] and enhancers. Genes are transcriptional units, and include bacteri…	K14498 serine/threonine-protein kinase SRK2 [EC:2.7.11.1] | (RefSeq) serine/threonine-protein kinase SRK2A-like (A)	serine/threonine-protein kinase SRK2A-like [Momordica charantia]	Serine/threonine-protein kinase SRK2H OS=Arabidopsis thaliana OX=3702 GN=SRK2H PE=1 SV=1
evm.model.HIC_ASM_0.1073	PF00069(Protein kinase domain):Protein kinase domain	molecular_function:protein kinase activity "Catalysis of the phosphorylation of an amino acid residue in a protein, usually according to the reaction: a protein + ATP = a phosphoprotein + ADP." [MetaCyc:PROTEIN-KINASE-RXN](GO:0004672),molecular_function:ATP binding "Interacting selectively and non-covalently with ATP, adenosine 5'-triphosphate, a universally important coenzyme and enzyme regulato…	K14498 serine/threonine-protein kinase SRK2 [EC:2.7.11.1] | (RefSeq) serine/threonine-protein kinase SRK2A-like (A)	serine/threonine-protein kinase SRK2A-like [Momordica charantia]	Serine/threonine-protein kinase SAPK2 OS=Oryza sativa subsp. indica OX=39946 GN=SAPK2 PE=2 SV=2
evm.model.HIC_ASM_0.1107	NA	NA	NA	uncharacterized protein LOC112001839 isoform X4 [Quercus suber]	NA
evm.model.HIC_ASM_0.1138	PF05078(Protein of unknown function (DUF679)):Protein of unknown function (DUF679)	NA	K01510 apyrase [EC:3.6.1.5] | (RefSeq) probable apyrase 6 isoform X1 (A)	uncharacterized protein LOC18788581 [Prunus persica]	Protein DMP5 OS=Arabidopsis thaliana OX=3702 GN=DMP5 PE=2 SV=1
evm.model.HIC_ASM_0.1148	NA	molecular_function:DNA binding "Any molecular function by which a gene product interacts selectively and non-covalently with DNA [deoxyribonucleic acid]." [GOC:dph, GOC:jl, GOC:tb, GOC:vw](GO:0003677)	NA	PREDICTED: B3 domain-containing transcription factor NGA4-like [Gossypium arboreum]	NA
evm.model.HIC_ASM_0.1158	PF00139(Legume lectin domain):Legume lectin domain	molecular_function:carbohydrate binding "Interacting selectively and non-covalently with any carbohydrate, which includes monosaccharides, oligosaccharides and polysaccharides as well as substances derived from monosaccharides by reduction of the carbonyl group [alditols], by oxidation of one or more hydroxy groups to afford the corresponding aldehydes, ketones, or carboxylic acids, or by replace…	K04733 interleukin-1 receptor-associated kinase 4 [EC:2.7.11.1] | (RefSeq) L-type lectin-domain containing receptor kinase IX.1-like (A)	L-type lectin-domain containing receptor kinase IX.1-like [Arachis duranensis]	Alpha-methyl-mannoside-specific lectin OS=Arachis hypogaea OX=3818 PE=1 SV=1
evm.model.HIC_ASM_0.1159	PF00139(Legume lectin domain):Legume lectin domain	molecular_function:carbohydrate binding "Interacting selectively and non-covalently with any carbohydrate, which includes monosaccharides, oligosaccharides and polysaccharides as well as substances derived from monosaccharides by reduction of the carbonyl group [alditols], by oxidation of one or more hydroxy groups to afford the corresponding aldehydes, ketones, or carboxylic acids, or by replace…	K04733 interleukin-1 receptor-associated kinase 4 [EC:2.7.11.1] | (RefSeq) L-type lectin-domain containing receptor kinase IX.1-like (A)	L-type lectin-domain containing receptor kinase IX.1-like protein [Trifolium pratense]	Alpha-methyl-mannoside-specific lectin OS=Arachis hypogaea OX=3818 PE=1 SV=1
evm.model.HIC_ASM_0.1204	PF04998(RNA polymerase Rpb1, domain 5):RNA polymerase Rpb1, domain 5	molecular_function:DNA binding "Any molecular function by which a gene product interacts selectively and non-covalently with DNA [deoxyribonucleic acid]." [GOC:dph, GOC:jl, GOC:tb, GOC:vw](GO:0003677),molecular_function:DNA-directed 5'-3' RNA polymerase activity "Catalysis of the reaction: nucleoside triphosphate + RNA[n] = diphosphate + RNA[n+1]. Utilizes a DNA template, i.e. the catalysis of DN…	K03006 DNA-directed RNA polymerase II subunit RPB1 [EC:2.7.7.6] | (RefSeq) DNA-directed RNA polymerase II subunit 1 (A)	DNA-directed RNA polymerase II subunit 1 [Vigna unguiculata]	DNA-directed RNA polymerase II subunit 1 OS=Arabidopsis thaliana OX=3702 GN=NRPB1 PE=1 SV=3
evm.model.HIC_ASM_0.1205	PF04990(RNA polymerase Rpb1, domain 7):RNA polymerase Rpb1, domain 7	molecular_function:DNA binding "Any molecular function by which a gene product interacts selectively and non-covalently with DNA [deoxyribonucleic acid]." [GOC:dph, GOC:jl, GOC:tb, GOC:vw](GO:0003677),molecular_function:DNA-directed 5'-3' RNA polymerase activity "Catalysis of the reaction: nucleoside triphosphate + RNA[n] = diphosphate + RNA[n+1]. Utilizes a DNA template, i.e. the catalysis of DN…	K03006 DNA-directed RNA polymerase II subunit RPB1 [EC:2.7.7.6] | (RefSeq) hypothetical protein (A)	DNA-directed RNA polymerase II subunit 1 [Vigna unguiculata]	DNA-directed RNA polymerase II subunit 1 OS=Arabidopsis thaliana OX=3702 GN=NRPB1 PE=1 SV=3
evm.model.HIC_ASM_0.1206	PF04998(RNA polymerase Rpb1, domain 5):RNA polymerase Rpb1, domain 5;PF04990(RNA polymerase Rpb1, domain 7):RNA polymerase Rpb1, domain 7	molecular_function:DNA binding "Any molecular function by which a gene product interacts selectively and non-covalently with DNA [deoxyribonucleic acid]." [GOC:dph, GOC:jl, GOC:tb, GOC:vw](GO:0003677),molecular_function:DNA-directed 5'-3' RNA polymerase activity "Catalysis of the reaction: nucleoside triphosphate + RNA[n] = diphosphate + RNA[n+1]. Utilizes a DNA template, i.e. the catalysis of DN…	K03006 DNA-directed RNA polymerase II subunit RPB1 [EC:2.7.7.6] | (Kazusa) Lj2g3v1648020.1; - (A)	DNA-directed RNA polymerase II subunit RPB1 [Glycine soja]	DNA-directed RNA polymerase II subunit 1 OS=Arabidopsis thaliana OX=3702 GN=NRPB1 PE=1 SV=3
evm.model.HIC_ASM_0.1208	PF04998(RNA polymerase Rpb1, domain 5):RNA polymerase Rpb1, domain 5	molecular_function:DNA binding "Any molecular function by which a gene product interacts selectively and non-covalently with DNA [deoxyribonucleic acid]." [GOC:dph, GOC:jl, GOC:tb, GOC:vw](GO:0003677),molecular_function:DNA-directed 5'-3' RNA polymerase activity "Catalysis of the reaction: nucleoside triphosphate + RNA[n] = diphosphate + RNA[n+1]. Utilizes a DNA template, i.e. the catalysis of DN…	K03006 DNA-directed RNA polymerase II subunit RPB1 [EC:2.7.7.6] | (RefSeq) DNA-directed RNA polymerase II subunit 1 (A)	DNA-directed RNA polymerase II subunit 1 [Vigna unguiculata]	DNA-directed RNA polymerase II subunit 1 OS=Arabidopsis thaliana OX=3702 GN=NRPB1 PE=1 SV=3
evm.model.HIC_ASM_0.1209	PF04990(RNA polymerase Rpb1, domain 7):RNA polymerase Rpb1, domain 7	molecular_function:DNA binding "Any molecular function by which a gene product interacts selectively and non-covalently with DNA [deoxyribonucleic acid]." [GOC:dph, GOC:jl, GOC:tb, GOC:vw](GO:0003677),molecular_function:DNA-directed 5'-3' RNA polymerase activity "Catalysis of the reaction: nucleoside triphosphate + RNA[n] = diphosphate + RNA[n+1]. Utilizes a DNA template, i.e. the catalysis of DN…	K03006 DNA-directed RNA polymerase II subunit RPB1 [EC:2.7.7.6] | (RefSeq) hypothetical protein (A)	DNA-directed RNA polymerase II subunit 1 [Vigna unguiculata]	DNA-directed RNA polymerase II subunit 1 OS=Arabidopsis thaliana OX=3702 GN=NRPB1 PE=1 SV=3
evm.model.HIC_ASM_0.1210	PF04998(RNA polymerase Rpb1, domain 5):RNA polymerase Rpb1, domain 5;PF04990(RNA polymerase Rpb1, domain 7):RNA polymerase Rpb1, domain 7	molecular_function:DNA binding "Any molecular function by which a gene product interacts selectively and non-covalently with DNA [deoxyribonucleic acid]." [GOC:dph, GOC:jl, GOC:tb, GOC:vw](GO:0003677),molecular_function:DNA-directed 5'-3' RNA polymerase activity "Catalysis of the reaction: nucleoside triphosphate + RNA[n] = diphosphate + RNA[n+1]. Utilizes a DNA template, i.e. the catalysis of DN…	K03006 DNA-directed RNA polymerase II subunit RPB1 [EC:2.7.7.6] | (Kazusa) Lj2g3v1648020.1; - (A)	DNA-directed RNA polymerase II subunit RPB1 [Glycine soja]	DNA-directed RNA polymerase II subunit 1 OS=Arabidopsis thaliana OX=3702 GN=NRPB1 PE=1 SV=3
evm.model.HIC_ASM_0.1229	PF13855(Leucine rich repeat):Leucine rich repeat	molecular_function:protein binding "Interacting selectively and non-covalently with any protein or protein complex [a complex of two or more proteins that may include other nonprotein molecules]." [GOC:go_curators](GO:0005515)	K04733 interleukin-1 receptor-associated kinase 4 [EC:2.7.11.1] | (RefSeq) probably inactive leucine-rich repeat receptor-like protein kinase At5g48380 isoform X1 (A)	probably inactive leucine-rich repeat receptor-like protein kinase At5g48380 [Glycine soja]	Inactive LRR receptor-like serine/threonine-protein kinase BIR2 OS=Arabidopsis thaliana OX=3702 GN=BIR2 PE=1 SV=1
evm.model.HIC_ASM_0.1235	PF00069(Protein kinase domain):Protein kinase domain	molecular_function:protein kinase activity "Catalysis of the phosphorylation of an amino acid residue in a protein, usually according to the reaction: a protein + ATP = a phosphoprotein + ADP." [MetaCyc:PROTEIN-KINASE-RXN](GO:0004672),molecular_function:ATP binding "Interacting selectively and non-covalently with ATP, adenosine 5'-triphosphate, a universally important coenzyme and enzyme regulato…	K04733 interleukin-1 receptor-associated kinase 4 [EC:2.7.11.1] | (RefSeq) hypothetical protein (A)	probably inactive leucine-rich repeat receptor-like protein kinase At5g48380 [Glycine max]	Probably inactive leucine-rich repeat receptor-like protein kinase At5g48380 OS=Arabidopsis thaliana OX=3702 GN=At5g48380 PE=1 SV=1
evm.model.HIC_ASM_0.1236	PF00560(Leucine Rich Repeat):Leucine Rich Repeat;PF13855(Leucine rich repeat):Leucine rich repeat	molecular_function:protein binding "Interacting selectively and non-covalently with any protein or protein complex [a complex of two or more proteins that may include other nonprotein molecules]." [GOC:go_curators](GO:0005515)	K13420 LRR receptor-like serine/threonine-protein kinase FLS2 [EC:2.7.11.1] | (RefSeq) LRR receptor-like serine/threonine-protein kinase FLS2 (A)	LOW QUALITY PROTEIN: receptor-like protein 12 [Eutrema salsugineum]	LRR receptor-like serine/threonine-protein kinase FLS2 OS=Oryza sativa subsp. japonica OX=39947 GN=FLS2 PE=1 SV=1
evm.model.HIC_ASM_0.1237	PF13855(Leucine rich repeat):Leucine rich repeat	molecular_function:protein binding "Interacting selectively and non-covalently with any protein or protein complex [a complex of two or more proteins that may include other nonprotein molecules]." [GOC:go_curators](GO:0005515)	K04733 interleukin-1 receptor-associated kinase 4 [EC:2.7.11.1] | (RefSeq) hypothetical protein (A)	probably inactive leucine-rich repeat receptor-like protein kinase At5g48380 [Glycine max]	Inactive LRR receptor-like serine/threonine-protein kinase BIR2 OS=Arabidopsis thaliana OX=3702 GN=BIR2 PE=1 SV=1
evm.model.HIC_ASM_0.1274	PF01535(PPR repeat):PPR repeat;PF13041(PPR repeat family):PPR repeat family	NA	K17964 leucine-rich PPR motif-containing protein, mitochondrial | (RefSeq) pentatricopeptide repeat-containing protein At3g06920-like (A)	pentatricopeptide repeat-containing protein At3g13160, mitochondrial-like [Quercus suber]	Pentatricopeptide repeat-containing protein At1g55890, mitochondrial OS=Arabidopsis thaliana OX=3702 GN=At1g55890 PE=1 SV=1
evm.model.HIC_ASM_0.1286	PF08276(PAN-like domain):PAN-like domain;PF00954(S-locus glycoprotein domain):S-locus glycoprotein domain;PF01453(D-mannose binding lectin):D-mannose binding lectin	biological_process:recognition of pollen "The process, involving the sharing and interaction of the single locus incompatibility haplotypes, involved in the recognition or rejection of the self pollen by cells in the stigma. This process ensures out-breeding in certain plant species." [GOC:dph, GOC:pj, GOC:tb](GO:0048544)	K04733 interleukin-1 receptor-associated kinase 4 [EC:2.7.11.1] | (RefSeq) G-type lectin S-receptor-like serine/threonine-protein kinase At1g11410 (A)	G-type lectin S-receptor-like serine/threonine-protein kinase At1g11410 [Abrus precatorius]	G-type lectin S-receptor-like serine/threonine-protein kinase At1g11410 OS=Arabidopsis thaliana OX=3702 GN=At1g11410 PE=3 SV=3
evm.model.HIC_ASM_0.1290	PF14380(Wall-associated receptor kinase C-terminal):Wall-associated receptor kinase C-terminal;PF13639(Ring finger domain):Ring finger domain;PF13947(Wall-associated receptor kinase galacturonan-binding):Wall-associated receptor kinase galacturonan-binding	molecular_function:polysaccharide binding "Interacting selectively and non-covalently with any polysaccharide, a polymer of many [typically more than 10] monosaccharide residues linked glycosidically." [CHEBI:18154, GOC:mah](GO:0030247)	K19041 E3 ubiquitin-protein ligase RNF38/44 [EC:2.3.2.27] | (RefSeq) RING-H2 finger protein ATL20-like (A)	putative RING-H2 finger protein ATL21A [Abrus precatorius]	Putative RING-H2 finger protein ATL21A OS=Arabidopsis thaliana OX=3702 GN=ATL21A PE=3 SV=1
evm.model.HIC_ASM_0.1299	NA	biological_process:regulation of transcription, DNA-templated "Any process that modulates the frequency, rate or extent of cellular DNA-templated transcription." [GOC:go_curators, GOC:txnOH](GO:0006355),molecular_function:zinc ion binding "Interacting selectively and non-covalently with zinc [Zn] ions." [GOC:ai](GO:0008270)	K17604 zinc finger SWIM domain-containing protein 3 | (RefSeq) protein FAR1-RELATED SEQUENCE 5-like (A)	protein FAR1-RELATED SEQUENCE 5-like [Cajanus cajan]	Protein FAR1-RELATED SEQUENCE 9 OS=Arabidopsis thaliana OX=3702 GN=FRS9 PE=2 SV=2
evm.model.HIC_ASM_0.1305	PF07714(Protein tyrosine kinase):Protein tyrosine kinase	molecular_function:protein kinase activity "Catalysis of the phosphorylation of an amino acid residue in a protein, usually according to the reaction: a protein + ATP = a phosphoprotein + ADP." [MetaCyc:PROTEIN-KINASE-RXN](GO:0004672),biological_process:protein phosphorylation "The process of introducing a phosphate group on to a protein." [GOC:hb](GO:0006468)	K04733 interleukin-1 receptor-associated kinase 4 [EC:2.7.11.1] | (RefSeq) G-type lectin S-receptor-like serine/threonine-protein kinase SD1-13 (A)	G-type lectin S-receptor-like serine/threonine-protein kinase At1g11330 isoform X2 [Vigna unguiculata]	G-type lectin S-receptor-like serine/threonine-protein kinase At1g11300 OS=Arabidopsis thaliana OX=3702 GN=At1g11300 PE=2 SV=1
evm.model.HIC_ASM_0.1313	PF00249(Myb-like DNA-binding domain):Myb-like DNA-binding domain	NA	K09422 transcription factor MYB, plant | (RefSeq) myb-related protein Myb4-like (A)	PREDICTED: myb-related protein Myb4-like [Prunus mume]	Transcription factor MYB4 OS=Oryza sativa subsp. japonica OX=39947 GN=MYB4 PE=2 SV=2
evm.model.HIC_ASM_0.1384	PF16884(N-terminal domain of oxidoreductase):N-terminal domain of oxidoreductase;PF00107(Zinc-binding dehydrogenase):Zinc-binding dehydrogenase	biological_process:oxidation-reduction process "A metabolic process that results in the removal or addition of one or more electrons to or from a substance, with or without the concomitant removal or addition of a proton or protons." [GOC:dhl, GOC:ecd, GOC:jh2, GOC:jid, GOC:mlg, GOC:rph](GO:0055114)	K19825 2-alkenal reductase (NADP+) [EC:1.3.1.102] | (RefSeq) 2-alkenal reductase (NADP(+)-dependent)-like (A)	2-alkenal reductase (NADP(+)-dependent) [Cajanus cajan]	2-alkenal reductase (NADP(+)-dependent) OS=Nicotiana tabacum OX=4097 GN=DBR PE=1 SV=1
evm.model.HIC_ASM_0.1410	PF01582(TIR domain):TIR domain	molecular_function:protein binding "Interacting selectively and non-covalently with any protein or protein complex [a complex of two or more proteins that may include other nonprotein molecules]." [GOC:go_curators](GO:0005515),biological_process:signal transduction "The cellular process in which a signal is conveyed to trigger a change in the activity or state of a cell. Signal transduction begin…	K22038 volume-regulated anion channel | (RefSeq) TMV resistance protein N-like (A)	TMV resistance protein N [Glycine max]	TMV resistance protein N OS=Nicotiana glutinosa OX=35889 GN=N PE=1 SV=1
evm.model.HIC_ASM_0.1411	PF01582(TIR domain):TIR domain	molecular_function:protein binding "Interacting selectively and non-covalently with any protein or protein complex [a complex of two or more proteins that may include other nonprotein molecules]." [GOC:go_curators](GO:0005515),biological_process:signal transduction "The cellular process in which a signal is conveyed to trigger a change in the activity or state of a cell. Signal transduction begin…	K22038 volume-regulated anion channel | (RefSeq) TMV resistance protein N-like (A)	TMV resistance protein N [Glycine max]	Toll/interleukin-1 receptor-like protein OS=Arabidopsis thaliana OX=3702 GN=TIR PE=1 SV=1
evm.model.HIC_ASM_0.1435	PF07714(Protein tyrosine kinase):Protein tyrosine kinase	molecular_function:protein kinase activity "Catalysis of the phosphorylation of an amino acid residue in a protein, usually according to the reaction: a protein + ATP = a phosphoprotein + ADP." [MetaCyc:PROTEIN-KINASE-RXN](GO:0004672),molecular_function:ATP binding "Interacting selectively and non-covalently with ATP, adenosine 5'-triphosphate, a universally important coenzyme and enzyme regulato…	K04733 interleukin-1 receptor-associated kinase 4 [EC:2.7.11.1] | (RefSeq) putative serine/threonine-protein kinase isoform X1 (A)	cold-responsive protein kinase 1-like [Abrus precatorius]	Cold-responsive protein kinase 1 OS=Arabidopsis thaliana OX=3702 GN=CRPK1 PE=1 SV=1
evm.model.HIC_ASM_0.1445	NA	NA	K19613 leucine-rich repeat protein SHOC2 | (RefSeq) putative disease resistance protein At3g14460 (A)	putative disease resistance RPP13-like protein 1 [Cajanus cajan]	Putative disease resistance protein At3g14460 OS=Arabidopsis thaliana OX=3702 GN=At3g14460 PE=3 SV=1
evm.model.HIC_ASM_0.1452	NA	NA	K19613 leucine-rich repeat protein SHOC2 | (RefSeq) putative disease resistance protein At3g14460 (A)	putative disease resistance RPP13-like protein 1 [Cajanus cajan]	Putative disease resistance protein At3g14460 OS=Arabidopsis thaliana OX=3702 GN=At3g14460 PE=3 SV=1
evm.model.HIC_ASM_0.1478	PF08263(Leucine rich repeat N-terminal domain):Leucine rich repeat N-terminal domain	NA	K23222 nuclease HARBI1 [EC:3.1.-.-] | (RefSeq) uncharacterized LOC18507245 (A)	receptor-like protein 56 [Abrus precatorius]	Receptor-like protein 9a OS=Arabidopsis thaliana OX=3702 GN=RLP9A PE=2 SV=1
evm.model.HIC_ASM_0.1566	PF08100(Dimerisation domain):Dimerisation domain	molecular_function:methyltransferase activity "Catalysis of the transfer of a methyl group to an acceptor molecule." [ISBN:0198506732](GO:0008168),molecular_function:protein dimerization activity "The formation of a protein dimer, a macromolecular structure consists of two noncovalently associated identical or nonidentical subunits." [ISBN:0198506732](GO:0046983)	K13262 isoflavone-7-O-methyltransferase [EC:2.1.1.150] | (RefSeq) isoflavone-7-O-methyltransferase 9-like (A)	isoflavone-7-O-methyltransferase 9 [Cajanus cajan]	Isoflavone 7-O-methyltransferase OS=Glycyrrhiza echinata OX=46348 GN=D7OMT PE=1 SV=1
evm.model.HIC_ASM_0.1567	PF08100(Dimerisation domain):Dimerisation domain	molecular_function:methyltransferase activity "Catalysis of the transfer of a methyl group to an acceptor molecule." [ISBN:0198506732](GO:0008168),molecular_function:protein dimerization activity "The formation of a protein dimer, a macromolecular structure consists of two noncovalently associated identical or nonidentical subunits." [ISBN:0198506732](GO:0046983)	K13262 isoflavone-7-O-methyltransferase [EC:2.1.1.150] | (RefSeq) isoflavone-7-O-methyltransferase 9-like (A)	Isoflavone 7-O-methyltransferase, partial [Mucuna pruriens]	Isoflavone 7-O-methyltransferase OS=Glycyrrhiza echinata OX=46348 GN=D7OMT PE=1 SV=1
evm.model.HIC_ASM_0.1625	PF00497(Bacterial extracellular solute-binding proteins, family 3):Bacterial extracellular solute-binding proteins, family 3	NA	K05387 glutamate receptor, ionotropic, plant | (RefSeq) glutamate receptor 2.7-like (A)	glutamate receptor 2.7-like [Prosopis alba]	Glutamate receptor 3.6 OS=Arabidopsis thaliana OX=3702 GN=GLR3.6 PE=2 SV=1
evm.model.HIC_ASM_0.1637	PF00612(IQ calmodulin-binding motif):IQ calmodulin-binding motif	molecular_function:protein binding "Interacting selectively and non-covalently with any protein or protein complex [a complex of two or more proteins that may include other nonprotein molecules]." [GOC:go_curators](GO:0005515)	K14411 RNA-binding protein Musashi | (RefSeq) protein gar2 (A)	IQ-DOMAIN 1 [Spatholobus suberectus]	Protein IQ-DOMAIN 1 OS=Arabidopsis thaliana OX=3702 GN=IQD1 PE=1 SV=1
evm.model.HIC_ASM_0.1638	PF00293(NUDIX domain):NUDIX domain	molecular_function:hydrolase activity "Catalysis of the hydrolysis of various bonds, e.g. C-O, C-N, C-C, phosphoric anhydride bonds, etc. Hydrolase is the systematic name for any enzyme of EC class 3." [ISBN:0198506732](GO:0016787)	K17879 peroxisomal coenzyme A diphosphatase NUDT7 [EC:3.6.1.-] | (RefSeq) nudix hydrolase 15, mitochondrial (A)	Nudix hydrolase 15, mitochondrial, partial [Mucuna pruriens]	Nudix hydrolase 15, mitochondrial OS=Arabidopsis thaliana OX=3702 GN=NUDT15 PE=1 SV=2
evm.model.HIC_ASM_0.1643	PF00612(IQ calmodulin-binding motif):IQ calmodulin-binding motif	molecular_function:protein binding "Interacting selectively and non-covalently with any protein or protein complex [a complex of two or more proteins that may include other nonprotein molecules]." [GOC:go_curators](GO:0005515)	K14411 RNA-binding protein Musashi | (RefSeq) protein gar2 (A)	IQ-DOMAIN 1 [Spatholobus suberectus]	Protein IQ-DOMAIN 1 OS=Arabidopsis thaliana OX=3702 GN=IQD1 PE=1 SV=1
evm.model.HIC_ASM_0.1644	PF00293(NUDIX domain):NUDIX domain	molecular_function:hydrolase activity "Catalysis of the hydrolysis of various bonds, e.g. C-O, C-N, C-C, phosphoric anhydride bonds, etc. Hydrolase is the systematic name for any enzyme of EC class 3." [ISBN:0198506732](GO:0016787)	K17879 peroxisomal coenzyme A diphosphatase NUDT7 [EC:3.6.1.-] | (RefSeq) nudix hydrolase 15, mitochondrial (A)	Nudix hydrolase 15, mitochondrial, partial [Mucuna pruriens]	Nudix hydrolase 15, mitochondrial OS=Arabidopsis thaliana OX=3702 GN=NUDT15 PE=1 SV=2
evm.model.HIC_ASM_0.1654	PF12796(Ankyrin repeats (3 copies)):Ankyrin repeats (3 copies);PF13962(Domain of unknown function):Domain of unknown function	molecular_function:protein binding "Interacting selectively and non-covalently with any protein or protein complex [a complex of two or more proteins that may include other nonprotein molecules]." [GOC:go_curators](GO:0005515)	K15503 serine/threonine-protein phosphatase 6 regulatory ankyrin repeat subunit B | (RefSeq) protein ACCELERATED CELL DEATH 6 (A)	protein ACCELERATED CELL DEATH 6-like [Arachis ipaensis]	Protein ACCELERATED CELL DEATH 6 OS=Arabidopsis thaliana OX=3702 GN=ACD6 PE=1 SV=1
evm.model.HIC_ASM_0.1689	PF00112(Papain family cysteine protease):Papain family cysteine protease;PF08246(Cathepsin propeptide inhibitor domain (I29)):Cathepsin propeptide inhibitor domain (I29)	biological_process:proteolysis "The hydrolysis of proteins into smaller polypeptides and/or amino acids by cleavage of their peptide bonds." [GOC:bf, GOC:mah](GO:0006508),molecular_function:cysteine-type peptidase activity "Catalysis of the hydrolysis of peptide bonds in a polypeptide chain by a mechanism in which the sulfhydryl group of a cysteine residue at the active center acts as a nucleophi…	K01365 cathepsin L [EC:3.4.22.15] | (RefSeq) senescence-specific cysteine protease SAG39-like (A)	senescence-specific cysteine protease SAG39-like [Manihot esculenta]	Senescence-specific cysteine protease SAG39 OS=Oryza sativa subsp. japonica OX=39947 GN=SAG39 PE=2 SV=2
evm.model.HIC_ASM_0.1691	NA	NA	K14677 aminoacylase [EC:3.5.1.14] | (RefSeq) uncharacterized protein LOC107892630 (A)	PREDICTED: uncharacterized protein LOC107933986 [Gossypium hirsutum]	NA
evm.model.HIC_ASM_0.1693	PF08246(Cathepsin propeptide inhibitor domain (I29)):Cathepsin propeptide inhibitor domain (I29);PF00112(Papain family cysteine protease):Papain family cysteine protease	biological_process:proteolysis "The hydrolysis of proteins into smaller polypeptides and/or amino acids by cleavage of their peptide bonds." [GOC:bf, GOC:mah](GO:0006508),molecular_function:cysteine-type peptidase activity "Catalysis of the hydrolysis of peptide bonds in a polypeptide chain by a mechanism in which the sulfhydryl group of a cysteine residue at the active center acts as a nucleophi…	K16292 KDEL-tailed cysteine endopeptidase [EC:3.4.22.-] | (RefSeq) senescence-specific cysteine protease SAG39 (A)	Cysteine peptidase, asparagine active site-containing protein [Cinnamomum micranthum f. kanehirae]	Senescence-specific cysteine protease SAG39 OS=Oryza sativa subsp. japonica OX=39947 GN=SAG39 PE=2 SV=2
evm.model.HIC_ASM_0.1694	PF00112(Papain family cysteine protease):Papain family cysteine protease;PF08246(Cathepsin propeptide inhibitor domain (I29)):Cathepsin propeptide inhibitor domain (I29)	biological_process:proteolysis "The hydrolysis of proteins into smaller polypeptides and/or amino acids by cleavage of their peptide bonds." [GOC:bf, GOC:mah](GO:0006508),molecular_function:cysteine-type peptidase activity "Catalysis of the hydrolysis of peptide bonds in a polypeptide chain by a mechanism in which the sulfhydryl group of a cysteine residue at the active center acts as a nucleophi…	K01365 cathepsin L [EC:3.4.22.15] | (Kazusa) Lj6g3v1995800.1; - (A)	ervatamin-B-like [Abrus precatorius]	Senescence-specific cysteine protease SAG39 OS=Oryza sativa subsp. japonica OX=39947 GN=SAG39 PE=2 SV=2
evm.model.HIC_ASM_0.1719	NA	NA	K14496 abscisic acid receptor PYR/PYL family | (RefSeq) abscisic acid receptor PYL12 (A)	Abscisic acid receptor like [Actinidia chinensis var. chinensis]	Abscisic acid receptor PYL6 OS=Arabidopsis thaliana OX=3702 GN=PYL6 PE=1 SV=1
evm.model.HIC_ASM_0.1742	NA	NA	K14496 abscisic acid receptor PYR/PYL family | (RefSeq) abscisic acid receptor PYL12-like (A)	Abscisic acid receptor like [Actinidia chinensis var. chinensis]	Abscisic acid receptor PYL6 OS=Arabidopsis thaliana OX=3702 GN=PYL6 PE=1 SV=1
evm.model.HIC_ASM_0.1744	PF01866(Putative diphthamide synthesis protein):Putative diphthamide synthesis protein	NA	K07561 2-(3-amino-3-carboxypropyl)histidine synthase [EC:2.5.1.108] | (RefSeq) diphthamide biosynthesis protein 1 (A)	diphthamide biosynthesis protein 1, partial [Euchresta japonica]	2-(3-amino-3-carboxypropyl)histidine synthase subunit 1 OS=Homo sapiens OX=9606 GN=DPH1 PE=1 SV=2
evm.model.HIC_ASM_0.1798	PF13456(Reverse transcriptase-like):Reverse transcriptase-like	molecular_function:nucleic acid binding "Interacting selectively and non-covalently with any nucleic acid." [GOC:jl](GO:0003676),molecular_function:RNA-DNA hybrid ribonuclease activity "Catalysis of the endonucleolytic cleavage of RNA in RNA-DNA hybrids to 5'-phosphomonoesters." [EC:3.1.26.4](GO:0004523)	NA	NA	NA
evm.model.HIC_ASM_0.18	PF01425(Amidase):Amidase	NA	K01426 amidase [EC:3.5.1.4] | (RefSeq) putative amidase C869.01 (A)	PREDICTED: putative amidase C869.01 [Juglans regia]	Probable amidase At4g34880 OS=Arabidopsis thaliana OX=3702 GN=At4g34880 PE=2 SV=1
evm.model.HIC_ASM_0.1807	PF00931(NB-ARC domain):NB-ARC domain	molecular_function:ADP binding "Interacting selectively and non-covalently with ADP, adenosine 5'-diphosphate." [GOC:jl](GO:0043531)	K13459 disease resistance protein RPS2 | (RefSeq) disease resistance protein At4g27190-like (A)	probable disease resistance protein At1g61300 [Prosopis alba]	Disease resistance protein RFL1 OS=Arabidopsis thaliana OX=3702 GN=RFL1 PE=3 SV=2
evm.model.HIC_ASM_0.1810	PF00931(NB-ARC domain):NB-ARC domain	molecular_function:ADP binding "Interacting selectively and non-covalently with ADP, adenosine 5'-diphosphate." [GOC:jl](GO:0043531)	K13459 disease resistance protein RPS2 | (RefSeq) hypothetical protein (A)	probable disease resistance protein At1g61300 [Prosopis alba]	Disease resistance protein RFL1 OS=Arabidopsis thaliana OX=3702 GN=RFL1 PE=3 SV=2
evm.model.HIC_ASM_0.1812	PF12838(4Fe-4S dicluster domain):4Fe-4S dicluster domain	NA	K02691 photosystem I subunit VII | (RefSeq) psaC, CDC77_pgp012; PsaC (A)	hypothetical protein Ahy_A05g024027 [Arachis hypogaea]	Photosystem I iron-sulfur center OS=Spinacia oleracea OX=3562 GN=psaC PE=1 SV=3
evm.model.HIC_ASM_0.1814	NA	NA	NA	NA	NA
evm.model.HIC_ASM_0.1819	NA	NA	K04125 gibberellin 2beta-dioxygenase [EC:1.14.11.13] | (RefSeq) gibberellin 2-beta-dioxygenase 8 (A)	B3 domain-containing protein [Spatholobus suberectus]	B3 domain-containing protein At2g33720 OS=Arabidopsis thaliana OX=3702 GN=At2g33720 PE=2 SV=1
evm.model.HIC_ASM_0.1862	NA	NA	NA	NA	NA
evm.model.HIC_ASM_0.1868	NA	NA	K07192 flotillin | (RefSeq) flotillin-like protein 1 (A)	hypothetical protein AMTR_s00029p00153730 [Amborella trichopoda]	Flotillin-like protein 6 OS=Medicago truncatula OX=3880 GN=FLOT6 PE=2 SV=1
evm.model.HIC_ASM_0.1883	PF18052(Rx N-terminal domain):-	NA	K19613 leucine-rich repeat protein SHOC2 | (RefSeq) putative disease resistance RPP13-like protein 1 (A)	putative disease resistance protein At3g14460 [Cajanus cajan]	Putative disease resistance RPP13-like protein 1 OS=Arabidopsis thaliana OX=3702 GN=RPPL1 PE=3 SV=1
evm.model.HIC_ASM_0.1884	PF18052(Rx N-terminal domain):-	NA	K19613 leucine-rich repeat protein SHOC2 | (RefSeq) putative disease resistance RPP13-like protein 1 (A)	hypothetical protein TEA_020780 [Camellia sinensis var. sinensis]	Putative disease resistance RPP13-like protein 1 OS=Arabidopsis thaliana OX=3702 GN=RPPL1 PE=3 SV=1
evm.model.HIC_ASM_0.1890	PF18052(Rx N-terminal domain):-	NA	K19613 leucine-rich repeat protein SHOC2 | (RefSeq) putative disease resistance RPP13-like protein 1 (A)	hypothetical protein GLYMA_03G039200 [Glycine max]	Putative disease resistance RPP13-like protein 1 OS=Arabidopsis thaliana OX=3702 GN=RPPL1 PE=3 SV=1
evm.model.HIC_ASM_0.1911	NA	NA	NA	NA	NA
evm.model.HIC_ASM_0.192	PF07859(alpha/beta hydrolase fold):alpha/beta hydrolase fold	molecular_function:hydrolase activity "Catalysis of the hydrolysis of various bonds, e.g. C-O, C-N, C-C, phosphoric anhydride bonds, etc. Hydrolase is the systematic name for any enzyme of EC class 3." [ISBN:0198506732](GO:0016787)	K20506 tuliposide A-converting enzyme [EC:4.2.99.22] | (RefSeq) tuliposide A-converting enzyme 2, chloroplastic-like (A)	PREDICTED: probable carboxylesterase 5 [Juglans regia]	Probable carboxylesterase 2 OS=Arabidopsis thaliana OX=3702 GN=CXE2 PE=2 SV=1
evm.model.HIC_ASM_0.1944	PF13456(Reverse transcriptase-like):Reverse transcriptase-like	molecular_function:nucleic acid binding "Interacting selectively and non-covalently with any nucleic acid." [GOC:jl](GO:0003676),molecular_function:RNA-DNA hybrid ribonuclease activity "Catalysis of the endonucleolytic cleavage of RNA in RNA-DNA hybrids to 5'-phosphomonoesters." [EC:3.1.26.4](GO:0004523)	K03283 heat shock 70kDa protein 1/2/6/8 | (RefSeq) heat shock 70 kDa protein (A)	ribonuclease H [Trifolium pratense]	NA
evm.model.HIC_ASM_0.195	PF07859(alpha/beta hydrolase fold):alpha/beta hydrolase fold	molecular_function:hydrolase activity "Catalysis of the hydrolysis of various bonds, e.g. C-O, C-N, C-C, phosphoric anhydride bonds, etc. Hydrolase is the systematic name for any enzyme of EC class 3." [ISBN:0198506732](GO:0016787)	K20506 tuliposide A-converting enzyme [EC:4.2.99.22] | (RefSeq) tuliposide A-converting enzyme 2, chloroplastic-like (A)	2-hydroxyisoflavanone dehydratase-like [Quercus suber]	Probable carboxylesterase 13 OS=Arabidopsis thaliana OX=3702 GN=CXE13 PE=1 SV=1
evm.model.HIC_ASM_0.1951	PF01775(Ribosomal proteins 50S-L18Ae/60S-L20/60S-L18A):Ribosomal proteins 50S-L18Ae/60S-L20/60S-L18A	molecular_function:structural constituent of ribosome "The action of a molecule that contributes to the structural integrity of the ribosome." [GOC:mah](GO:0003735),cellular_component:ribosome "An intracellular organelle, about 200 A in diameter, consisting of RNA and protein. It is the site of protein biosynthesis resulting from translation of messenger RNA [mRNA]. It consists of two subunits, o…	K02882 large subunit ribosomal protein L18Ae | (RefSeq) 60S ribosomal protein L18a-like (A)	60S ribosomal protein L18a [Coffea arabica]	60S ribosomal protein L18a OS=Castanea sativa OX=21020 GN=RPL18A PE=2 SV=1
evm.model.HIC_ASM_0.1956	PF00168(C2 domain):C2 domain	NA	K05747 Wiskott-Aldrich syndrome protein | (RefSeq) leucine-rich repeat extensin-like protein 3 (A)	C2 domain containing protein [Parasponia andersonii]	Protein SRC2 OS=Glycine max OX=3847 GN=SRC2 PE=2 SV=1
evm.model.HIC_ASM_0.1965	NA	NA	NA	NA	NA
evm.model.HIC_ASM_0.198	NA	NA	NA	NA	NA
evm.model.HIC_ASM_0.1990	PF01657(Salt stress response/antifungal):Salt stress response/antifungal	NA	K04733 interleukin-1 receptor-associated kinase 4 [EC:2.7.11.1] | (RefSeq) cysteine-rich receptor-like protein kinase 25 isoform X1 (A)	NA	NA
evm.model.HIC_ASM_0.2017	PF08263(Leucine rich repeat N-terminal domain):Leucine rich repeat N-terminal domain;PF13855(Leucine rich repeat):Leucine rich repeat;PF00560(Leucine Rich Repeat):Leucine Rich Repeat	molecular_function:protein binding "Interacting selectively and non-covalently with any protein or protein complex [a complex of two or more proteins that may include other nonprotein molecules]." [GOC:go_curators](GO:0005515)	K13420 LRR receptor-like serine/threonine-protein kinase FLS2 [EC:2.7.11.1] | (RefSeq) LRR receptor-like serine/threonine-protein kinase EFR (A)	putative protein kinase RLK-Pelle-LRR-XII-1 family [Medicago truncatula]	LRR receptor-like serine/threonine-protein kinase EFR OS=Arabidopsis thaliana OX=3702 GN=EFR PE=1 SV=1
evm.model.HIC_ASM_0.2020	PF00069(Protein kinase domain):Protein kinase domain	molecular_function:protein kinase activity "Catalysis of the phosphorylation of an amino acid residue in a protein, usually according to the reaction: a protein + ATP = a phosphoprotein + ADP." [MetaCyc:PROTEIN-KINASE-RXN](GO:0004672),molecular_function:ATP binding "Interacting selectively and non-covalently with ATP, adenosine 5'-triphosphate, a universally important coenzyme and enzyme regulato…	K04733 interleukin-1 receptor-associated kinase 4 [EC:2.7.11.1] | (RefSeq) tyrosine kinase family protein (A)	probable LRR receptor-like serine/threonine-protein kinase At3g47570 isoform X2 [Cicer arietinum]	Probable LRR receptor-like serine/threonine-protein kinase At3g47570 OS=Arabidopsis thaliana OX=3702 GN=At3g47570 PE=2 SV=1
evm.model.HIC_ASM_0.2023	NA	NA	K16275 E3 ubiquitin-protein ligase BAH [EC:2.3.2.27] | (RefSeq) transcriptional regulator of yeast form adherence 3-like (A)	uncharacterized protein LOC113859387 [Abrus precatorius]	NA
evm.model.HIC_ASM_0.2035	NA	NA	NA	NA	NA
evm.model.HIC_ASM_0.2136	NA	NA	NA	hypothetical protein CR513_07843, partial [Mucuna pruriens]	NA
evm.model.HIC_ASM_0.2143	PF03478(Protein of unknown function (DUF295)):Protein of unknown function (DUF295)	NA	K00028 malate dehydrogenase (decarboxylating) [EC:1.1.1.39] | (RefSeq) probable F-box protein At4g22060 (A)	uncharacterized protein LOC113870422 [Abrus precatorius]	Thiol-disulfide oxidoreductase LTO1 OS=Arabidopsis thaliana OX=3702 GN=LTO1 PE=1 SV=1
evm.model.HIC_ASM_0.2152	PF12854(PPR repeat):PPR repeat;PF01535(PPR repeat):PPR repeat	NA	K17710 pentatricopeptide repeat domain-containing protein 1 | (RefSeq) putative pentatricopeptide repeat-containing protein At1g12700, mitochondrial (A)	pentatricopeptide repeat-containing protein At4g11690-like [Prosopis alba]	Pentatricopeptide repeat-containing protein At4g11690 OS=Arabidopsis thaliana OX=3702 GN=At4g11690 PE=2 SV=1
evm.model.HIC_ASM_0.2169	PF14392(Zinc knuckle):Zinc knuckle;PF14111(Domain of unknown function (DUF4283)):Domain of unknown function (DUF4283)	NA	K10406 kinesin family member C2/C3 | (RefSeq) kinesin KP1-like isoform X1 (A)	hypothetical protein COLO4_24033 [Corchorus olitorius]	Uncharacterized protein At4g02000 OS=Arabidopsis thaliana OX=3702 GN=At4g02000 PE=2 SV=1
evm.model.HIC_ASM_0.2205	NA	NA	K23222 nuclease HARBI1 [EC:3.1.-.-] | (RefSeq) protein ALP1-like (A)	uncharacterized protein LOC113859387 [Abrus precatorius]	NA
evm.model.HIC_ASM_0.2224	PF13456(Reverse transcriptase-like):Reverse transcriptase-like	molecular_function:nucleic acid binding "Interacting selectively and non-covalently with any nucleic acid." [GOC:jl](GO:0003676),molecular_function:RNA-DNA hybrid ribonuclease activity "Catalysis of the endonucleolytic cleavage of RNA in RNA-DNA hybrids to 5'-phosphomonoesters." [EC:3.1.26.4](GO:0004523)	K20667 beta-amyrin 28-monooxygenase [EC:1.14.14.126] | (RefSeq) beta-amyrin 28-oxidase-like (A)	uncharacterized protein LOC112003999 [Quercus suber]	NA
evm.model.HIC_ASM_0.2225	NA	NA	K01188 beta-glucosidase [EC:3.2.1.21] | (RefSeq) uncharacterized protein LOC106394339 (A)	uncharacterized protein LOC114740485 [Prosopis alba]	NA
evm.model.HIC_ASM_0.2235	PF00646(F-box domain):F-box domain	molecular_function:protein binding "Interacting selectively and non-covalently with any protein or protein complex [a complex of two or more proteins that may include other nonprotein molecules]." [GOC:go_curators](GO:0005515)	K06911 uncharacterized protein | (RefSeq) F-box/LRR-repeat protein At3g59200-like isoform X1 (A)	F-box/FBD/LRR-repeat protein At3g14710 [Arachis hypogaea]	F-box/FBD/LRR-repeat protein At3g14710 OS=Arabidopsis thaliana OX=3702 GN=At3g14710 PE=2 SV=1
evm.model.HIC_ASM_0.2268	PF12796(Ankyrin repeats (3 copies)):Ankyrin repeats (3 copies)	molecular_function:protein binding "Interacting selectively and non-covalently with any protein or protein complex [a complex of two or more proteins that may include other nonprotein molecules]." [GOC:go_curators](GO:0005515)	K15503 serine/threonine-protein phosphatase 6 regulatory ankyrin repeat subunit B | (RefSeq) ankyrin repeat-containing protein At5g02620 (A)	ankyrin repeat-containing protein NPR4-like [Prosopis alba]	Ankyrin-1 OS=Homo sapiens OX=9606 GN=ANK1 PE=1 SV=3
evm.model.HIC_ASM_0.2269	NA	NA	K15503 serine/threonine-protein phosphatase 6 regulatory ankyrin repeat subunit B | (RefSeq) ankyrin repeat-containing protein At5g02620 (A)	26S proteasome non-ATPase regulatory subunit 10 [Spatholobus suberectus]	NA
evm.model.HIC_ASM_0.2270	NA	NA	K15503 serine/threonine-protein phosphatase 6 regulatory ankyrin repeat subunit B | (RefSeq) ankyrin repeat-containing protein At5g02620 (A)	26S proteasome non-ATPase regulatory subunit 10 [Spatholobus suberectus]	NA
evm.model.HIC_ASM_0.2472	PF00753(Metallo-beta-lactamase superfamily):Metallo-beta-lactamase superfamily;PF13370(4Fe-4S single cluster domain of Ferredoxin I):4Fe-4S single cluster domain of Ferredoxin I	NA	K00901 diacylglycerol kinase (ATP) [EC:2.7.1.107] | (RefSeq) Diacylglycerol kinase 1 (A)	PREDICTED: uncharacterized protein LOC109006004 isoform X3 [Juglans regia]	NA
evm.model.HIC_ASM_0.2525	NA	NA	K20471 coatomer subunit delta | (RefSeq) coatomer subunit delta-3 (A)	PREDICTED: ATP-dependent Clp protease adapter protein CLPS1, chloroplastic-like [Prunus mume]	ATP-dependent Clp protease adapter protein ClpS OS=Gloeobacter violaceus (strain ATCC 29082 / PCC 7421) OX=251221 GN=clpS PE=3 SV=1
evm.model.HIC_ASM_0.2548	NA	NA	K16578 CLIP-associating protein 1/2 | (RefSeq) CLIP-associated protein-like (A)	hypothetical protein TSUD_60910 [Trifolium subterraneum]	Putative ribonuclease H protein At1g65750 OS=Arabidopsis thaliana OX=3702 GN=At1g65750 PE=3 SV=1
evm.model.HIC_ASM_0.2578	NA	NA	NA	NA	NA
evm.model.HIC_ASM_0.2636	NA	NA	NA	NA	NA
evm.model.HIC_ASM_0.2645	PF13966(zinc-binding in reverse transcriptase):zinc-binding in reverse transcriptase	NA	NA	uncharacterized protein LOC106404302 [Brassica napus]	NA
evm.model.HIC_ASM_0.2659	NA	NA	K19984 exocyst complex component 5 | (RefSeq) exocyst complex component SEC10b-like (A)	putative zinc metalloprotease EGY2, chloroplastic, partial [Mucuna pruriens]	Probable zinc metalloprotease EGY2, chloroplastic OS=Arabidopsis thaliana OX=3702 GN=EGY2 PE=3 SV=1
evm.model.HIC_ASM_0.2660	NA	NA	K19984 exocyst complex component 5 | (RefSeq) exocyst complex component SEC10b-like (A)	putative zinc metalloprotease EGY2, chloroplastic, partial [Mucuna pruriens]	Probable zinc metalloprotease EGY2, chloroplastic OS=Arabidopsis thaliana OX=3702 GN=EGY2 PE=3 SV=1
evm.model.HIC_ASM_0.2702	NA	NA	K01537 P-type Ca2+ transporter type 2C [EC:7.2.2.10] | (RefSeq) putative calcium-transporting ATPase 13, plasma membrane-type (A)	PREDICTED: putative calcium-transporting ATPase 13, plasma membrane-type [Juglans regia]	Calcium-transporting ATPase 12, plasma membrane-type OS=Arabidopsis thaliana OX=3702 GN=ACA12 PE=2 SV=1
evm.model.HIC_ASM_0.2710	PF02365(No apical meristem (NAM) protein):No apical meristem (NAM) protein	molecular_function:DNA binding "Any molecular function by which a gene product interacts selectively and non-covalently with DNA [deoxyribonucleic acid]." [GOC:dph, GOC:jl, GOC:tb, GOC:vw](GO:0003677),biological_process:regulation of transcription, DNA-templated "Any process that modulates the frequency, rate or extent of cellular DNA-templated transcription." [GOC:go_curators, GOC:txnOH](GO:0006…	K11320 E1A-binding protein p400 [EC:3.6.4.-] | (RefSeq) protein PHOTOPERIOD-INDEPENDENT EARLY FLOWERING 1 isoform X1 (A)	NAC domain-containing protein 2-like [Abrus precatorius]	Protein PHOTOPERIOD-INDEPENDENT EARLY FLOWERING 1 OS=Arabidopsis thaliana OX=3702 GN=PIE1 PE=1 SV=1
evm.model.HIC_ASM_0.2734	NA	NA	NA	hypothetical protein CR513_07843, partial [Mucuna pruriens]	NA
evm.model.HIC_ASM_0.2771	NA	NA	NA	NA	NA
evm.model.HIC_ASM_0.2778	PF13456(Reverse transcriptase-like):Reverse transcriptase-like;PF13966(zinc-binding in reverse transcriptase):zinc-binding in reverse transcriptase	molecular_function:nucleic acid binding "Interacting selectively and non-covalently with any nucleic acid." [GOC:jl](GO:0003676),molecular_function:RNA-DNA hybrid ribonuclease activity "Catalysis of the endonucleolytic cleavage of RNA in RNA-DNA hybrids to 5'-phosphomonoesters." [EC:3.1.26.4](GO:0004523)	K22048 mechanosensitive ion channel protein 4/5/6/7/8/9/10 | (RefSeq) mechanosensitive ion channel protein 8-like (A)	putative ribonuclease H-like domain, reverse transcriptase zinc-binding domain-containing protein [Rosa chinensis]	NA
evm.model.HIC_ASM_0.2779	PF13962(Domain of unknown function):Domain of unknown function	NA	K15503 serine/threonine-protein phosphatase 6 regulatory ankyrin repeat subunit B | (RefSeq) serine/threonine-protein phosphatase 6 regulatory ankyrin repeat subunit B-like (A)	hypothetical protein CUMW_226350 [Citrus unshiu]	NA
evm.model.HIC_ASM_0.2782	PF13962(Domain of unknown function):Domain of unknown function	NA	K15503 serine/threonine-protein phosphatase 6 regulatory ankyrin repeat subunit B | (RefSeq) uncharacterized protein LOC110673220 (A)	Ankyrin repeat-containing protein [Vitis vinifera]	NA
evm.model.HIC_ASM_0.280	PF00249(Myb-like DNA-binding domain):Myb-like DNA-binding domain	NA	K09422 transcription factor MYB, plant | (RefSeq) transcription factor MYB44-like (A)	transcription factor MYB77-like [Prosopis alba]	Transcription factor MYB73 OS=Arabidopsis thaliana OX=3702 GN=MYB73 PE=1 SV=1
evm.model.HIC_ASM_0.2808	NA	NA	K01426 amidase [EC:3.5.1.4] | (RefSeq) putative amidase C869.01 (A)	Uncharacterized protein TCM_038764 [Theobroma cacao]	NA
evm.model.HIC_ASM_0.281	PF05216(UNC-50 family):UNC-50 family	NA	NA	PREDICTED: protein unc-50 homolog, partial [Juglans regia]	Protein unc-50 homolog OS=Dictyostelium discoideum OX=44689 GN=DDB_G0292320 PE=3 SV=1
evm.model.HIC_ASM_0.2864	PF02365(No apical meristem (NAM) protein):No apical meristem (NAM) protein	molecular_function:DNA binding "Any molecular function by which a gene product interacts selectively and non-covalently with DNA [deoxyribonucleic acid]." [GOC:dph, GOC:jl, GOC:tb, GOC:vw](GO:0003677),biological_process:regulation of transcription, DNA-templated "Any process that modulates the frequency, rate or extent of cellular DNA-templated transcription." [GOC:go_curators, GOC:txnOH](GO:0006…	K00521 ferric-chelate reductase [EC:1.16.1.7] | (RefSeq) ferric reduction oxidase 7, chloroplastic-like (A)	PREDICTED: NAC domain-containing protein 17-like [Juglans regia]	NAC domain-containing protein 17 OS=Arabidopsis thaliana OX=3702 GN=NAC017 PE=2 SV=1
evm.model.HIC_ASM_0.289	NA	NA	NA	hypothetical protein CR513_07843, partial [Mucuna pruriens]	NA
evm.model.HIC_ASM_0.2913	PF06027(Solute carrier family 35):Solute carrier family 35	cellular_component:integral component of membrane "The component of a membrane consisting of the gene products and protein complexes having at least some part of their peptide sequence embedded in the hydrophobic region of the membrane." [GOC:dos, GOC:go_curators](GO:0016021),molecular_function:transmembrane transporter activity "Enables the transfer of a substance, usually a specific substance o…	K15287 solute carrier family 35, member F1/2 | (RefSeq) solute carrier family 35 member F1 (A)	solute carrier family 35 member F1-like [Prosopis alba]	Solute carrier family 35 member F1 OS=Homo sapiens OX=9606 GN=SLC35F1 PE=2 SV=2
evm.model.HIC_ASM_0.2977	PF13456(Reverse transcriptase-like):Reverse transcriptase-like	molecular_function:nucleic acid binding "Interacting selectively and non-covalently with any nucleic acid." [GOC:jl](GO:0003676),molecular_function:RNA-DNA hybrid ribonuclease activity "Catalysis of the endonucleolytic cleavage of RNA in RNA-DNA hybrids to 5'-phosphomonoesters." [EC:3.1.26.4](GO:0004523)	K15397 3-ketoacyl-CoA synthase [EC:2.3.1.199] | (RefSeq) 3-ketoacyl-CoA synthase 11-like (A)	PREDICTED: uncharacterized protein LOC109358024 [Lupinus angustifolius]	NA
evm.model.HIC_ASM_0.2979	NA	NA	K12823 ATP-dependent RNA helicase DDX5/DBP2 [EC:3.6.4.13] | (RefSeq) DEAD-box ATP-dependent RNA helicase 20 (A)	hypothetical protein GLYMA_07G105300, partial [Glycine max]	DEAD-box ATP-dependent RNA helicase 20 OS=Arabidopsis thaliana OX=3702 GN=RH20 PE=2 SV=1
evm.model.HIC_ASM_0.2981	NA	NA	K12823 ATP-dependent RNA helicase DDX5/DBP2 [EC:3.6.4.13] | (RefSeq) DEAD-box ATP-dependent RNA helicase 20 (A)	hypothetical protein GLYMA_07G105300, partial [Glycine max]	DEAD-box ATP-dependent RNA helicase 20 OS=Arabidopsis thaliana OX=3702 GN=RH20 PE=2 SV=1
evm.model.HIC_ASM_0.2982	NA	NA	NA	NA	NA
evm.model.HIC_ASM_0.2992	PF00010(Helix-loop-helix DNA-binding domain):Helix-loop-helix DNA-binding domain	biological_process:regulation of transcription, DNA-templated "Any process that modulates the frequency, rate or extent of cellular DNA-templated transcription." [GOC:go_curators, GOC:txnOH](GO:0006355),molecular_function:protein dimerization activity "The formation of a protein dimer, a macromolecular structure consists of two noncovalently associated identical or nonidentical subunits." [ISBN:0…	K04733 interleukin-1 receptor-associated kinase 4 [EC:2.7.11.1] | (RefSeq) F15H18.11 (A)	transcription factor bHLH75-like [Abrus precatorius]	Transcription factor bHLH75 OS=Arabidopsis thaliana OX=3702 GN=BHLH75 PE=2 SV=1
evm.model.HIC_ASM_0.2994	PF00582(Universal stress protein family):Universal stress protein family	NA	NA	universal stress protein A-like protein [Prosopis alba]	Universal stress protein A-like protein OS=Arabidopsis thaliana OX=3702 GN=At3g01520 PE=1 SV=2
evm.model.HIC_ASM_0.3053	NA	NA	K12164 ubiquitin-like modifier-activating enzyme 5 | (RefSeq) ubiquitin-like modifier-activating enzyme 5 isoform X1 (A)	Ubiquitin-like modifier-activating enzyme 5 [Actinidia chinensis var. chinensis]	Ubiquitin-like modifier-activating enzyme 5 OS=Arabidopsis thaliana OX=3702 GN=At1g05350 PE=3 SV=2
evm.model.HIC_ASM_0.3056	PF05699(hAT family C-terminal dimerisation region):hAT family C-terminal dimerisation region;PF04937(Protein of unknown function (DUF 659)):Protein of unknown function (DUF 659);PF02892(BED zinc finger):BED zinc finger	molecular_function:DNA binding "Any molecular function by which a gene product interacts selectively and non-covalently with DNA [deoxyribonucleic acid]." [GOC:dph, GOC:jl, GOC:tb, GOC:vw](GO:0003677),molecular_function:protein dimerization activity "The formation of a protein dimer, a macromolecular structure consists of two noncovalently associated identical or nonidentical subunits." [ISBN:019…	K14326 regulator of nonsense transcripts 1 [EC:3.6.4.-] | (RefSeq) uncharacterized protein LOC111904613 (A)	uncharacterized protein LOC112038352 [Quercus suber]	NA
evm.model.HIC_ASM_0.3058	PF02892(BED zinc finger):BED zinc finger;PF05699(hAT family C-terminal dimerisation region):hAT family C-terminal dimerisation region;PF04937(Protein of unknown function (DUF 659)):Protein of unknown function (DUF 659)	molecular_function:DNA binding "Any molecular function by which a gene product interacts selectively and non-covalently with DNA [deoxyribonucleic acid]." [GOC:dph, GOC:jl, GOC:tb, GOC:vw](GO:0003677),molecular_function:protein dimerization activity "The formation of a protein dimer, a macromolecular structure consists of two noncovalently associated identical or nonidentical subunits." [ISBN:019…	K13420 LRR receptor-like serine/threonine-protein kinase FLS2 [EC:2.7.11.1] | (RefSeq) receptor kinase-like protein Xa21 isoform X1 (A)	uncharacterized protein LOC109728860 isoform X1 [Ananas comosus]	Leucine-rich repeat receptor-like serine/threonine-protein kinase BAM3 OS=Arabidopsis thaliana OX=3702 GN=BAM3 PE=1 SV=3
evm.model.HIC_ASM_0.3061	PF04937(Protein of unknown function (DUF 659)):Protein of unknown function (DUF 659);PF05699(hAT family C-terminal dimerisation region):hAT family C-terminal dimerisation region	molecular_function:protein dimerization activity "The formation of a protein dimer, a macromolecular structure consists of two noncovalently associated identical or nonidentical subunits." [ISBN:0198506732](GO:0046983)	K14326 regulator of nonsense transcripts 1 [EC:3.6.4.-] | (RefSeq) uncharacterized protein LOC111904613 (A)	uncharacterized protein LOC109728860 isoform X1 [Ananas comosus]	NA
evm.model.HIC_ASM_0.3062	PF02892(BED zinc finger):BED zinc finger	molecular_function:DNA binding "Any molecular function by which a gene product interacts selectively and non-covalently with DNA [deoxyribonucleic acid]." [GOC:dph, GOC:jl, GOC:tb, GOC:vw](GO:0003677)	K13459 disease resistance protein RPS2 | (RefSeq) probable disease resistance protein At4g27220 (A)	Calmodulin-binding protein [Trema orientale]	NA
evm.model.HIC_ASM_0.3113	NA	biological_process:floral organ abscission "The controlled shedding of floral organs." [GOC:PO_curators, PMID:12972671, PO:0025395](GO:0010227)	NA	hypothetical protein DVH24_040511 [Malus domestica]	NA
evm.model.HIC_ASM_0.3119	NA	biological_process:regulation of transcription, DNA-templated "Any process that modulates the frequency, rate or extent of cellular DNA-templated transcription." [GOC:go_curators, GOC:txnOH](GO:0006355)	K17604 zinc finger SWIM domain-containing protein 3 | (RefSeq) protein FAR1-RELATED SEQUENCE 5-like (A)	protein FAR1-RELATED SEQUENCE 5-like [Medicago truncatula]	Protein FAR1-RELATED SEQUENCE 12 OS=Arabidopsis thaliana OX=3702 GN=FRS12 PE=2 SV=1
evm.model.HIC_ASM_0.3120	PF13962(Domain of unknown function):Domain of unknown function	molecular_function:protein binding "Interacting selectively and non-covalently with any protein or protein complex [a complex of two or more proteins that may include other nonprotein molecules]." [GOC:go_curators](GO:0005515)	K00895 diphosphate-dependent phosphofructokinase [EC:2.7.1.90] | (RefSeq) LOW QUALITY PROTEIN: uncharacterized protein LOC110656716 (A)	uncharacterized protein LOC113850666 [Abrus precatorius]	Ankyrin repeat-containing protein ITN1 OS=Arabidopsis thaliana OX=3702 GN=ITN1 PE=1 SV=1
evm.model.HIC_ASM_0.3121	NA	NA	NA	Protein IDA-LIKE 1 [Cajanus cajan]	NA
evm.model.HIC_ASM_0.3123	NA	NA	NA	Protein IDA-LIKE 1 [Cajanus cajan]	NA
evm.model.HIC_ASM_0.3127	NA	NA	NA	putative protein TPRXL [Ziziphus jujuba]	NA
evm.model.HIC_ASM_0.3165	NA	NA	NA	hypothetical protein JCGZ_08635 [Jatropha curcas]	F-box/FBD/LRR-repeat protein At1g13570 OS=Arabidopsis thaliana OX=3702 GN=At1g13570 PE=2 SV=1
evm.model.HIC_ASM_0.3167	PF00646(F-box domain):F-box domain	molecular_function:protein binding "Interacting selectively and non-covalently with any protein or protein complex [a complex of two or more proteins that may include other nonprotein molecules]." [GOC:go_curators](GO:0005515)	K04733 interleukin-1 receptor-associated kinase 4 [EC:2.7.11.1] | (RefSeq) S-locus lectin kinase family protein (A)	hypothetical protein COLO4_27738 [Corchorus olitorius]	F-box/FBD/LRR-repeat protein At1g13570 OS=Arabidopsis thaliana OX=3702 GN=At1g13570 PE=2 SV=1
evm.model.HIC_ASM_0.3172	NA	NA	NA	PREDICTED: F-box/FBD/LRR-repeat protein At1g13570-like isoform X1 [Juglans regia]	F-box/FBD/LRR-repeat protein At1g13570 OS=Arabidopsis thaliana OX=3702 GN=At1g13570 PE=2 SV=1
evm.model.HIC_ASM_0.3180	NA	NA	K10357 myosin V | (RefSeq) myosin-6-like isoform X1 (A)	NA	Myosin-17 OS=Arabidopsis thaliana OX=3702 GN=XI-K PE=1 SV=2
evm.model.HIC_ASM_0.3205	NA	NA	K01188 beta-glucosidase [EC:3.2.1.21] | (RefSeq) uncharacterized protein LOC106394339 (A)	hypothetical protein TSUD_56760 [Trifolium subterraneum]	Uncharacterized mitochondrial protein AtMg00310 OS=Arabidopsis thaliana OX=3702 GN=AtMg00310 PE=4 SV=1
evm.model.HIC_ASM_0.3210	PF13041(PPR repeat family):PPR repeat family ;PF12854(PPR repeat):PPR repeat;PF01535(PPR repeat):PPR repeat	NA	K17710 pentatricopeptide repeat domain-containing protein 1 | (RefSeq) hypothetical protein (A)	putative pentatricopeptide repeat-containing protein At1g13630 [Prosopis alba]	Putative pentatricopeptide repeat-containing protein At1g13630 OS=Arabidopsis thaliana OX=3702 GN=At1g13630 PE=3 SV=3
evm.model.HIC_ASM_0.3218	PF03909(BSD domain):BSD domain	NA	NA	uncharacterized protein LOC114749859 [Prosopis alba]	NA
evm.model.HIC_ASM_0.3223	PF03909(BSD domain):BSD domain	NA	NA	uncharacterized protein LOC114749859 [Prosopis alba]	NA
evm.model.HIC_ASM_0.3366	NA	NA	K23222 nuclease HARBI1 [EC:3.1.-.-] | (RefSeq) uncharacterized LOC109154913 (A)	uncharacterized protein LOC109846116 [Asparagus officinalis]	NA
evm.model.HIC_ASM_0.3367	PF13359(DDE superfamily endonuclease):DDE superfamily endonuclease	NA	K23222 nuclease HARBI1 [EC:3.1.-.-] | (RefSeq) putative nuclease HARBI1 (A)	putative nuclease HARBI1 [Asparagus officinalis]	Putative nuclease HARBI1 OS=Rattus norvegicus OX=10116 GN=Harbi1 PE=2 SV=1
evm.model.HIC_ASM_0.338	PF05004(Interferon-related developmental regulator (IFRD)):Interferon-related developmental regulator (IFRD)	NA	NA	hypothetical protein Ahy_B03g061990 [Arachis hypogaea]	NA
evm.model.HIC_ASM_0.3512	PF02671(Paired amphipathic helix repeat):Paired amphipathic helix repeat	molecular_function:transcription corepressor activity "A protein or a member of a complex that interacts specifically and non-covalently with a DNA-bound DNA-binding transcription factor to repress the transcription of specific genes. Corepressors often act by altering chromatin structure and modifications. For example, one class of transcription coregulators modifies chromatin structure through …	K11644 paired amphipathic helix protein Sin3a | (RefSeq) paired amphipathic helix protein Sin3-like 4 isoform X1 (A)	Paired amphipathic helix protein Sin3-like 4 [Morus notabilis]	Paired amphipathic helix protein Sin3-like 4 OS=Arabidopsis thaliana OX=3702 GN=SNL4 PE=3 SV=3
evm.model.HIC_ASM_0.3527	PF00646(F-box domain):F-box domain	molecular_function:protein binding "Interacting selectively and non-covalently with any protein or protein complex [a complex of two or more proteins that may include other nonprotein molecules]." [GOC:go_curators](GO:0005515)	K18999 RNA polymerase II C-terminal domain phosphatase-like 3/4 [EC:3.1.3.16] | (RefSeq) uncharacterized LOC101308595 (A)	F-box/kelch-repeat protein At5g15710-like [Abrus precatorius]	F-box protein At3g47030 OS=Arabidopsis thaliana OX=3702 GN=At3g47030 PE=2 SV=1
evm.model.HIC_ASM_0.3529	PF00646(F-box domain):F-box domain	molecular_function:protein binding "Interacting selectively and non-covalently with any protein or protein complex [a complex of two or more proteins that may include other nonprotein molecules]." [GOC:go_curators](GO:0005515)	K18999 RNA polymerase II C-terminal domain phosphatase-like 3/4 [EC:3.1.3.16] | (RefSeq) uncharacterized LOC101291270 (A)	F-box/kelch-repeat protein At5g15710-like [Abrus precatorius]	F-box protein At3g47030 OS=Arabidopsis thaliana OX=3702 GN=At3g47030 PE=2 SV=1
evm.model.HIC_ASM_0.3544	PF14380(Wall-associated receptor kinase C-terminal):Wall-associated receptor kinase C-terminal	NA	K04733 interleukin-1 receptor-associated kinase 4 [EC:2.7.11.1] | (RefSeq) cysteine-rich receptor-like protein kinase 15 isoform X1 (A)	LEAF RUST 10 DISEASE-RESISTANCE LOCUS RECEPTOR-LIKE PROTEIN KINASE-like 1.2, partial [Mucuna pruriens]	LEAF RUST 10 DISEASE-RESISTANCE LOCUS RECEPTOR-LIKE PROTEIN KINASE-like 1.2 OS=Arabidopsis thaliana OX=3702 GN=LRK10L-1.2 PE=2 SV=3
evm.model.HIC_ASM_0.3545	NA	molecular_function:nucleic acid binding "Interacting selectively and non-covalently with any nucleic acid." [GOC:jl](GO:0003676)	K10773 endonuclease III [EC:4.2.99.18] | (RefSeq) putative DNA glycosylase At3g47830 isoform X1 (A)	zinc finger protein GIS [Abrus precatorius]	Zinc finger protein 5 OS=Arabidopsis thaliana OX=3702 GN=ZFP5 PE=1 SV=1
evm.model.HIC_ASM_0.3548	PF14380(Wall-associated receptor kinase C-terminal):Wall-associated receptor kinase C-terminal	NA	K04733 interleukin-1 receptor-associated kinase 4 [EC:2.7.11.1] | (RefSeq) cysteine-rich receptor-like protein kinase 15 isoform X1 (A)	LEAF RUST 10 DISEASE-RESISTANCE LOCUS RECEPTOR-LIKE PROTEIN KINASE-like 1.2, partial [Mucuna pruriens]	LEAF RUST 10 DISEASE-RESISTANCE LOCUS RECEPTOR-LIKE PROTEIN KINASE-like 1.2 OS=Arabidopsis thaliana OX=3702 GN=LRK10L-1.2 PE=2 SV=3
evm.model.HIC_ASM_0.3549	NA	molecular_function:nucleic acid binding "Interacting selectively and non-covalently with any nucleic acid." [GOC:jl](GO:0003676)	K10773 endonuclease III [EC:4.2.99.18] | (RefSeq) putative DNA glycosylase At3g47830 isoform X1 (A)	zinc finger protein GIS [Abrus precatorius]	Zinc finger protein GIS3 OS=Arabidopsis thaliana OX=3702 GN=GIS3 PE=1 SV=1
evm.model.HIC_ASM_0.3575	NA	NA	NA	NA	NA
evm.model.HIC_ASM_0.3585.1	NA	biological_process:regulation of gene expression "Any process that modulates the frequency, rate or extent of gene expression. Gene expression is the process in which a gene's coding sequence is converted into a mature gene product or products [proteins or RNA]. This includes the production of an RNA transcript as well as any processing to produce a mature RNA product or an mRNA or circRNA [for p…	NA	protein PLASTID REDOX INSENSITIVE 2, chloroplastic-like [Quercus suber]	Protein PLASTID REDOX INSENSITIVE 2, chloroplastic OS=Zea mays OX=4577 GN=PRIN2 PE=2 SV=1
evm.model.HIC_ASM_0.359	PF00450(Serine carboxypeptidase):Serine carboxypeptidase	molecular_function:serine-type carboxypeptidase activity "Catalysis of the hydrolysis of a peptide bond not more than three residues from the C-terminus of a polypeptide chain by a catalytic mechanism that involves a catalytic triad consisting of a serine nucleophile that is activated by a proton relay involving an acidic residue [e.g. aspartate or glutamate] and a basic residue [usually histidin…	K16296 serine carboxypeptidase-like clade I [EC:3.4.16.-] | (RefSeq) serine carboxypeptidase-like 18 isoform X1 (A)	serine carboxypeptidase-like 18 isoform X1 [Arachis duranensis]	Serine carboxypeptidase-like 18 OS=Arabidopsis thaliana OX=3702 GN=SCPL18 PE=2 SV=2
evm.model.HIC_ASM_0.360	NA	NA	NA	uncharacterized protein LOC110426408 [Herrania umbratica]	NA
evm.model.HIC_ASM_0.3630	NA	NA	K18999 RNA polymerase II C-terminal domain phosphatase-like 3/4 [EC:3.1.3.16] | (RefSeq) uncharacterized protein LOC103327838 (A)	putative F-box protein At3g23950 [Chenopodium quinoa]	NA
evm.model.HIC_ASM_0.366_evm.model.HIC_ASM_0.364	PF00646(F-box domain):F-box domain	molecular_function:protein binding "Interacting selectively and non-covalently with any protein or protein complex [a complex of two or more proteins that may include other nonprotein molecules]." [GOC:go_curators](GO:0005515)	K10293 F-box protein 7 | (RefSeq) F-box protein SKIP22 (A)	F-box protein SKIP22-like [Abrus precatorius]	Putative F-box protein At1g23770 OS=Arabidopsis thaliana OX=3702 GN=At1g23770 PE=4 SV=1
evm.model.HIC_ASM_0.367	NA	NA	K10293 F-box protein 7 | (RefSeq) F-box protein SKIP22 (A)	F-box protein SKIP22-like [Prosopis alba]	Putative F-box protein At1g23770 OS=Arabidopsis thaliana OX=3702 GN=At1g23770 PE=4 SV=1
evm.model.HIC_ASM_0.3751	PF12689(Acid Phosphatase):Acid Phosphatase	molecular_function:phosphatase activity "Catalysis of the hydrolysis of phosphoric monoesters, releasing inorganic phosphate." [EC:3.1.3, EC:3.1.3.41, GOC:curators, GOC:pg](GO:0016791)	K17619 magnesium-dependent phosphatase 1 [EC:3.1.3.48 3.1.3.-] | (RefSeq) magnesium-dependent phosphatase 1-like (A)	magnesium-dependent phosphatase 1-like [Prosopis alba]	Magnesium-dependent phosphatase 1 OS=Homo sapiens OX=9606 GN=MDP1 PE=1 SV=1
evm.model.HIC_ASM_0.3758	PF00857(Isochorismatase family):Isochorismatase family	molecular_function:catalytic activity "Catalysis of a biochemical reaction at physiological temperatures. In biologically catalyzed reactions, the reactants are known as substrates, and the catalysts are naturally occurring macromolecular substances known as enzymes. Enzymes possess specific binding sites for substrates, and are usually composed wholly or largely of protein, but RNA that has cata…	NA	nicotinamidase 1-like isoform X1 [Quercus suber]	Nicotinamidase 1 OS=Arabidopsis thaliana OX=3702 GN=NIC1 PE=1 SV=1
evm.model.HIC_ASM_0.3766	NA	NA	K18823 soyasaponin III rhamnosyltransferase [EC:2.4.1.273] | (RefSeq) soyasaponin III rhamnosyltransferase-like (A)	UDP-glycosyltransferase 91A1 [Arachis hypogaea]	UDP-glycosyltransferase 91C1 OS=Arabidopsis thaliana OX=3702 GN=UGT91C1 PE=2 SV=1
evm.model.HIC_ASM_0.3767	NA	NA	K18823 soyasaponin III rhamnosyltransferase [EC:2.4.1.273] | (RefSeq) soyasaponin III rhamnosyltransferase-like (A)	UDP-glycosyltransferase 91A1 [Spatholobus suberectus]	UDP-glycosyltransferase 91C1 OS=Arabidopsis thaliana OX=3702 GN=UGT91C1 PE=2 SV=1
evm.model.HIC_ASM_0.3785.2	NA	NA	NA	NA	NA
evm.model.HIC_ASM_0.3789.2	NA	NA	NA	NA	NA
evm.model.HIC_ASM_0.3790	NA	NA	NA	hypothetical protein E2542_SST06270 [Spatholobus suberectus]	NA
evm.model.HIC_ASM_0.3842	NA	NA	K09422 transcription factor MYB, plant | (RefSeq) transcription factor MYB41 (A)	transcription factor MYB41-like [Abrus precatorius]	NA
evm.model.HIC_ASM_0.3849	NA	molecular_function:poly[A]-specific ribonuclease activity "Catalysis of the exonucleolytic cleavage of poly[A] to 5'-AMP." [EC:3.1.13.4, ISBN:0198547684](GO:0004535),cellular_component:CCR4-NOT complex "The evolutionarily conserved CCR4-NOT complex is involved in several aspects of mRNA metabolism, including repression and activation of mRNA initiation, control of mRNA elongation, and the deadeny…	K12581 CCR4-NOT transcription complex subunit 7/8 | (RefSeq) probable CCR4-associated factor 1 homolog 7 (A)	putative CCR4-associated factor 1-like 7 [Glycine soja]	Probable CCR4-associated factor 1 homolog 10 OS=Arabidopsis thaliana OX=3702 GN=CAF1-10 PE=2 SV=1
evm.model.HIC_ASM_0.3853	NA	molecular_function:poly[A]-specific ribonuclease activity "Catalysis of the exonucleolytic cleavage of poly[A] to 5'-AMP." [EC:3.1.13.4, ISBN:0198547684](GO:0004535),cellular_component:CCR4-NOT complex "The evolutionarily conserved CCR4-NOT complex is involved in several aspects of mRNA metabolism, including repression and activation of mRNA initiation, control of mRNA elongation, and the deadeny…	K12581 CCR4-NOT transcription complex subunit 7/8 | (RefSeq) probable CCR4-associated factor 1 homolog 7 (A)	putative CCR4-associated factor 1-like 7 [Glycine soja]	Probable CCR4-associated factor 1 homolog 10 OS=Arabidopsis thaliana OX=3702 GN=CAF1-10 PE=2 SV=1
evm.model.HIC_ASM_0.3858	PF13962(Domain of unknown function):Domain of unknown function	NA	K15503 serine/threonine-protein phosphatase 6 regulatory ankyrin repeat subunit B | (RefSeq) serine/threonine-protein phosphatase 6 regulatory ankyrin repeat subunit B (A)	uncharacterized protein LOC113854265 [Abrus precatorius]	NA
evm.model.HIC_ASM_0.3862	PF13962(Domain of unknown function):Domain of unknown function	NA	K15503 serine/threonine-protein phosphatase 6 regulatory ankyrin repeat subunit B | (RefSeq) uncharacterized protein LOC108468183 (A)	uncharacterized protein LOC113854265 [Abrus precatorius]	Ankyrin repeat-containing protein ITN1 OS=Arabidopsis thaliana OX=3702 GN=ITN1 PE=1 SV=1
evm.model.HIC_ASM_0.3904	PF00646(F-box domain):F-box domain;PF13474(SnoaL-like domain):SnoaL-like domain	molecular_function:protein binding "Interacting selectively and non-covalently with any protein or protein complex [a complex of two or more proteins that may include other nonprotein molecules]." [GOC:go_curators](GO:0005515)	NA	hypothetical protein DVH24_008260 [Malus domestica]	F-box protein SKIP8 OS=Arabidopsis thaliana OX=3702 GN=SKIP8 PE=1 SV=1
evm.model.HIC_ASM_0.3908	PF13474(SnoaL-like domain):SnoaL-like domain	molecular_function:protein binding "Interacting selectively and non-covalently with any protein or protein complex [a complex of two or more proteins that may include other nonprotein molecules]." [GOC:go_curators](GO:0005515)	K15026 translation initiation factor 2A | (RefSeq) EIF2Aa; eukaryotic initiation factor (A)	F-box protein SKIP8 [Spatholobus suberectus]	F-box protein SKIP8 OS=Arabidopsis thaliana OX=3702 GN=SKIP8 PE=1 SV=1
evm.model.HIC_ASM_0.3918	NA	NA	NA	NA	NA
evm.model.HIC_ASM_0.3920	PF12796(Ankyrin repeats (3 copies)):Ankyrin repeats (3 copies);PF13961(Domain of unknown function (DUF4219)):Domain of unknown function (DUF4219)	molecular_function:protein binding "Interacting selectively and non-covalently with any protein or protein complex [a complex of two or more proteins that may include other nonprotein molecules]." [GOC:go_curators](GO:0005515)	K15503 serine/threonine-protein phosphatase 6 regulatory ankyrin repeat subunit B | (RefSeq) uncharacterized protein LOC106776733 (A)	pectinesterase/pectinesterase inhibitor 32 [Spatholobus suberectus]	Ankyrin-3 OS=Homo sapiens OX=9606 GN=ANK3 PE=1 SV=3
evm.model.HIC_ASM_0.3923	PF12796(Ankyrin repeats (3 copies)):Ankyrin repeats (3 copies)	molecular_function:protein binding "Interacting selectively and non-covalently with any protein or protein complex [a complex of two or more proteins that may include other nonprotein molecules]." [GOC:go_curators](GO:0005515)	K15503 serine/threonine-protein phosphatase 6 regulatory ankyrin repeat subunit B | (RefSeq) uncharacterized protein LOC106776733 (A)	pectinesterase/pectinesterase inhibitor 32 [Spatholobus suberectus]	NA
evm.model.HIC_ASM_0.3930	PF00646(F-box domain):F-box domain	molecular_function:protein binding "Interacting selectively and non-covalently with any protein or protein complex [a complex of two or more proteins that may include other nonprotein molecules]." [GOC:go_curators](GO:0005515)	K00423 L-ascorbate oxidase [EC:1.10.3.3] | (RefSeq) LOW QUALITY PROTEIN: L-ascorbate oxidase (A)	F-box/LRR-repeat protein 13 [Cajanus cajan]	Putative F-box/LRR-repeat protein At4g13960 OS=Arabidopsis thaliana OX=3702 GN=At4g13960 PE=4 SV=1
evm.model.HIC_ASM_0.3959	PF07714(Protein tyrosine kinase):Protein tyrosine kinase;PF01453(D-mannose binding lectin):D-mannose binding lectin	molecular_function:protein kinase activity "Catalysis of the phosphorylation of an amino acid residue in a protein, usually according to the reaction: a protein + ATP = a phosphoprotein + ADP." [MetaCyc:PROTEIN-KINASE-RXN](GO:0004672),molecular_function:protein tyrosine kinase activity "Catalysis of the reaction: ATP + a protein tyrosine = ADP + protein tyrosine phosphate." [EC:2.7.10](GO:0004713…	K04733 interleukin-1 receptor-associated kinase 4 [EC:2.7.11.1] | (RefSeq) G-type lectin S-receptor-like serine/threonine-protein kinase CES101 (A)	G-type lectin S-receptor-like serine/threonine-protein kinase CES101 [Quercus suber]	G-type lectin S-receptor-like serine/threonine-protein kinase At4g27290 OS=Arabidopsis thaliana OX=3702 GN=At4g27290 PE=3 SV=4
evm.model.HIC_ASM_0.3962	PF01453(D-mannose binding lectin):D-mannose binding lectin;PF07714(Protein tyrosine kinase):Protein tyrosine kinase	molecular_function:protein kinase activity "Catalysis of the phosphorylation of an amino acid residue in a protein, usually according to the reaction: a protein + ATP = a phosphoprotein + ADP." [MetaCyc:PROTEIN-KINASE-RXN](GO:0004672),molecular_function:ATP binding "Interacting selectively and non-covalently with ATP, adenosine 5'-triphosphate, a universally important coenzyme and enzyme regulato…	K04733 interleukin-1 receptor-associated kinase 4 [EC:2.7.11.1] | (RefSeq) receptor-like serine/threonine-protein kinase SD1-7 (A)	G-type lectin S-receptor-like serine/threonine-protein kinase CES101 [Camellia sinensis]	G-type lectin S-receptor-like serine/threonine-protein kinase At4g03230 OS=Arabidopsis thaliana OX=3702 GN=At4g03230 PE=3 SV=3
evm.model.HIC_ASM_0.3963	PF07714(Protein tyrosine kinase):Protein tyrosine kinase;PF01453(D-mannose binding lectin):D-mannose binding lectin;PF14368(Probable lipid transfer):Probable lipid transfer	molecular_function:protein kinase activity "Catalysis of the phosphorylation of an amino acid residue in a protein, usually according to the reaction: a protein + ATP = a phosphoprotein + ADP." [MetaCyc:PROTEIN-KINASE-RXN](GO:0004672),molecular_function:ATP binding "Interacting selectively and non-covalently with ATP, adenosine 5'-triphosphate, a universally important coenzyme and enzyme regulato…	K04733 interleukin-1 receptor-associated kinase 4 [EC:2.7.11.1] | (RefSeq) G-type lectin S-receptor-like serine/threonine-protein kinase CES101 (A)	G-type lectin S-receptor-like serine/threonine-protein kinase CES101 [Camellia sinensis]	G-type lectin S-receptor-like serine/threonine-protein kinase B120 OS=Arabidopsis thaliana OX=3702 GN=B120 PE=2 SV=1
evm.model.HIC_ASM_0.3966	PF14368(Probable lipid transfer):Probable lipid transfer;PF01453(D-mannose binding lectin):D-mannose binding lectin	NA	K04733 interleukin-1 receptor-associated kinase 4 [EC:2.7.11.1] | (RefSeq) G-type lectin S-receptor-like serine/threonine-protein kinase B120 (A)	hypothetical protein TEA_025866 [Camellia sinensis var. sinensis]	Putative cysteine-rich receptor-like protein kinase 30 OS=Arabidopsis thaliana OX=3702 GN=CRK30 PE=3 SV=1
evm.model.HIC_ASM_0.3979	NA	NA	NA	NA	NA
evm.model.HIC_ASM_0.3984	NA	NA	NA	NA	NA
evm.model.HIC_ASM_0.3989	PF04969(CS domain):CS domain	NA	K13206 coiled-coil domain-containing protein 55 | (RefSeq) coiled-coil protein (DUF2040) (A)	PREDICTED: protein BOBBER 2-like [Juglans regia]	Protein BOBBER 1 OS=Arabidopsis thaliana OX=3702 GN=BOB1 PE=1 SV=1
evm.model.HIC_ASM_0.4014	PF03478(Protein of unknown function (DUF295)):Protein of unknown function (DUF295)	NA	K00028 malate dehydrogenase (decarboxylating) [EC:1.1.1.39] | (RefSeq) probable F-box protein At4g22060 (A)	PREDICTED: F-box protein SKIP23-like [Lupinus angustifolius]	F-box protein SKIP23 OS=Arabidopsis thaliana OX=3702 GN=SKIP23 PE=1 SV=1
evm.model.HIC_ASM_0.4015	NA	NA	NA	PREDICTED: putative F-box protein At5g55150 [Lupinus angustifolius]	NA
evm.model.HIC_ASM_0.4016	PF03478(Protein of unknown function (DUF295)):Protein of unknown function (DUF295)	NA	K00028 malate dehydrogenase (decarboxylating) [EC:1.1.1.39] | (RefSeq) probable F-box protein At4g22060 (A)	PREDICTED: F-box protein SKIP23-like [Lupinus angustifolius]	Putative F-box protein At5g55150 OS=Arabidopsis thaliana OX=3702 GN=At5g55150 PE=4 SV=2
evm.model.HIC_ASM_0.4040	PF03478(Protein of unknown function (DUF295)):Protein of unknown function (DUF295)	NA	K00028 malate dehydrogenase (decarboxylating) [EC:1.1.1.39] | (RefSeq) probable F-box protein At4g22060 (A)	PREDICTED: F-box protein SKIP23-like [Lupinus angustifolius]	Putative F-box protein At3g25750 OS=Arabidopsis thaliana OX=3702 GN=At3g25750 PE=4 SV=2
evm.model.HIC_ASM_0.4062	NA	NA	K20181 vacuolar protein sorting-associated protein 18 | (RefSeq) vacuolar sorting-associated-like protein (A)	probable LRR receptor-like serine/threonine-protein kinase At3g47570 [Cajanus cajan]	Receptor kinase-like protein Xa21 OS=Oryza sativa subsp. indica OX=39946 GN=XA21 PE=1 SV=1
evm.model.HIC_ASM_0.4069	NA	NA	K15255 ATP-dependent DNA helicase PIF1 [EC:3.6.4.12] | (RefSeq) ATP-dependent DNA helicase PIF1-like (A)	PREDICTED: uncharacterized protein LOC104905831 [Beta vulgaris subsp. vulgaris]	NA
evm.model.HIC_ASM_0.4075	NA	NA	K20181 vacuolar protein sorting-associated protein 18 | (RefSeq) vacuolar sorting-associated-like protein (A)	putative LRR receptor-like serine/threonine-protein kinase, partial [Mucuna pruriens]	Receptor kinase-like protein Xa21 OS=Oryza sativa subsp. indica OX=39946 GN=XA21 PE=1 SV=1
evm.model.HIC_ASM_0.4153	PF03478(Protein of unknown function (DUF295)):Protein of unknown function (DUF295)	NA	K00028 malate dehydrogenase (decarboxylating) [EC:1.1.1.39] | (RefSeq) probable F-box protein At4g22060 (A)	uncharacterized protein LOC113870461 [Abrus precatorius]	NA
evm.model.HIC_ASM_0.4158	NA	NA	NA	uncharacterized protein LOC113862298 [Abrus precatorius]	NA
evm.model.HIC_ASM_0.4159	PF03478(Protein of unknown function (DUF295)):Protein of unknown function (DUF295);PF00646(F-box domain):F-box domain	molecular_function:protein binding "Interacting selectively and non-covalently with any protein or protein complex [a complex of two or more proteins that may include other nonprotein molecules]." [GOC:go_curators](GO:0005515)	K00028 malate dehydrogenase (decarboxylating) [EC:1.1.1.39] | (RefSeq) probable F-box protein At4g22060 (A)	PREDICTED: F-box protein SKIP23-like [Lupinus angustifolius]	Putative F-box protein At3g25750 OS=Arabidopsis thaliana OX=3702 GN=At3g25750 PE=4 SV=2
evm.model.HIC_ASM_0.4167	PF02365(No apical meristem (NAM) protein):No apical meristem (NAM) protein	molecular_function:DNA binding "Any molecular function by which a gene product interacts selectively and non-covalently with DNA [deoxyribonucleic acid]." [GOC:dph, GOC:jl, GOC:tb, GOC:vw](GO:0003677),biological_process:regulation of transcription, DNA-templated "Any process that modulates the frequency, rate or extent of cellular DNA-templated transcription." [GOC:go_curators, GOC:txnOH](GO:0006…	K00521 ferric-chelate reductase [EC:1.16.1.7] | (RefSeq) ferric reduction oxidase 7, chloroplastic-like (A)	NAC domain-containing protein 17-like [Prosopis alba]	NAC domain-containing protein 17 OS=Arabidopsis thaliana OX=3702 GN=NAC017 PE=2 SV=1
evm.model.HIC_ASM_0.4168	PF02365(No apical meristem (NAM) protein):No apical meristem (NAM) protein	molecular_function:DNA binding "Any molecular function by which a gene product interacts selectively and non-covalently with DNA [deoxyribonucleic acid]." [GOC:dph, GOC:jl, GOC:tb, GOC:vw](GO:0003677),biological_process:regulation of transcription, DNA-templated "Any process that modulates the frequency, rate or extent of cellular DNA-templated transcription." [GOC:go_curators, GOC:txnOH](GO:0006…	K00521 ferric-chelate reductase [EC:1.16.1.7] | (RefSeq) ferric reduction oxidase 7, chloroplastic-like (A)	NAC domain-containing protein 17-like [Prosopis alba]	NAC domain-containing protein 17 OS=Arabidopsis thaliana OX=3702 GN=NAC017 PE=2 SV=1
evm.model.HIC_ASM_0.4212	NA	NA	NA	Basic-leucine zipper transcription factor [Parasponia andersonii]	NA
evm.model.HIC_ASM_0.4213	NA	NA	NA	PREDICTED: protein FD isoform X1 [Theobroma cacao]	bZIP transcription factor 27 OS=Arabidopsis thaliana OX=3702 GN=FDP PE=1 SV=1
evm.model.HIC_ASM_0.4232	PF06911(Senescence-associated protein):Senescence-associated protein	NA	K19366 spartin | (RefSeq) protein EARLY-RESPONSIVE TO DEHYDRATION 7, chloroplastic-like (A)	protein EARLY-RESPONSIVE TO DEHYDRATION 7, chloroplastic [Morus notabilis]	Senescence/dehydration-associated protein At3g51250 OS=Arabidopsis thaliana OX=3702 GN=At3g51250 PE=2 SV=1
evm.model.HIC_ASM_0.430	PF01657(Salt stress response/antifungal):Salt stress response/antifungal	NA	K04733 interleukin-1 receptor-associated kinase 4 [EC:2.7.11.1] | (RefSeq) cysteine-rich receptor-like protein kinase 10 (A)	cysteine-rich receptor-like protein kinase 10 [Abrus precatorius]	Cysteine-rich receptor-like protein kinase 25 OS=Arabidopsis thaliana OX=3702 GN=CRK25 PE=3 SV=1
evm.model.HIC_ASM_0.4314	PF04434(SWIM zinc finger):SWIM zinc finger;PF10551(MULE transposase domain):MULE transposase domain	molecular_function:zinc ion binding "Interacting selectively and non-covalently with zinc [Zn] ions." [GOC:ai](GO:0008270)	K17086 transmembrane 9 superfamily member 2/4 | (RefSeq) uncharacterized LOC101300290 (A)	uncharacterized protein LOC112778107 [Arachis hypogaea]	NA
evm.model.HIC_ASM_0.4334	NA	NA	NA	PREDICTED: protein FAR1-RELATED SEQUENCE 5-like [Lupinus angustifolius]	NA
evm.model.HIC_ASM_0.439	PF13456(Reverse transcriptase-like):Reverse transcriptase-like	molecular_function:nucleic acid binding "Interacting selectively and non-covalently with any nucleic acid." [GOC:jl](GO:0003676),molecular_function:RNA-DNA hybrid ribonuclease activity "Catalysis of the endonucleolytic cleavage of RNA in RNA-DNA hybrids to 5'-phosphomonoesters." [EC:3.1.26.4](GO:0004523)	K03283 heat shock 70kDa protein 1/2/6/8 | (RefSeq) heat shock 70 kDa protein (A)	uncharacterized protein LOC112762854 [Arachis hypogaea]	NA
evm.model.HIC_ASM_0.4410	PF03478(Protein of unknown function (DUF295)):Protein of unknown function (DUF295)	NA	K00028 malate dehydrogenase (decarboxylating) [EC:1.1.1.39] | (RefSeq) probable F-box protein At4g22060 (A)	uncharacterized protein LOC113862298 [Abrus precatorius]	Probable F-box protein At4g22165 OS=Arabidopsis thaliana OX=3702 GN=At4g22165 PE=4 SV=1
evm.model.HIC_ASM_0.4414	PF13456(Reverse transcriptase-like):Reverse transcriptase-like	molecular_function:nucleic acid binding "Interacting selectively and non-covalently with any nucleic acid." [GOC:jl](GO:0003676),molecular_function:RNA-DNA hybrid ribonuclease activity "Catalysis of the endonucleolytic cleavage of RNA in RNA-DNA hybrids to 5'-phosphomonoesters." [EC:3.1.26.4](GO:0004523)	K16302 metal transporter CNNM | (RefSeq) DUF21 domain-containing protein At2g14520-like (A)	uncharacterized protein LOC112040772 [Quercus suber]	Putative ribonuclease H protein At1g65750 OS=Arabidopsis thaliana OX=3702 GN=At1g65750 PE=3 SV=1
evm.model.HIC_ASM_0.4452	PF15071(Transmembrane family 220, helix):Transmembrane family 220, helix	NA	NA	uncharacterized protein LOC114722210 [Prosopis alba]	NA
evm.model.HIC_ASM_0.4489	PF05659(Arabidopsis broad-spectrum mildew resistance protein RPW8):Arabidopsis broad-spectrum mildew resistance protein RPW8	NA	K04733 interleukin-1 receptor-associated kinase 4 [EC:2.7.11.1] | (RefSeq) probable inactive receptor kinase At3g08680 (A)	disease resistance protein [Spatholobus suberectus]	NA
evm.model.HIC_ASM_0.449.2	PF02136(Nuclear transport factor 2 (NTF2) domain):Nuclear transport factor 2 (NTF2) domain	NA	K12669 oligosaccharyltransferase complex subunit gamma | (RefSeq) T23J18.22 (A)	nuclear transport factor 2B [Quercus suber]	Nuclear transport factor 2B OS=Arabidopsis thaliana OX=3702 GN=NTF2B PE=1 SV=1
evm.model.HIC_ASM_0.4493	PF05659(Arabidopsis broad-spectrum mildew resistance protein RPW8):Arabidopsis broad-spectrum mildew resistance protein RPW8	NA	K04733 interleukin-1 receptor-associated kinase 4 [EC:2.7.11.1] | (RefSeq) uncharacterized LOC109350224 (A)	disease resistance protein [Spatholobus suberectus]	Protein DA1-related 5 OS=Arabidopsis thaliana OX=3702 GN=DAR5 PE=2 SV=2
evm.model.HIC_ASM_0.4527	PF01554(MatE):MatE	molecular_function:antiporter activity "Enables the active transport of a solute across a membrane by a mechanism whereby two or more species are transported in opposite directions in a tightly coupled process not directly linked to a form of energy other than chemiosmotic energy. The reaction is: solute A[out] + solute B[in] = solute A[in] + solute B[out]." [GOC:mtg_transport, ISBN:0815340729, P…	K03327 multidrug resistance protein, MATE family | (RefSeq) protein DETOXIFICATION 48-like (A)	protein DETOXIFICATION 49-like [Abrus precatorius]	Protein DETOXIFICATION 48 OS=Arabidopsis thaliana OX=3702 GN=DTX48 PE=2 SV=1
evm.model.HIC_ASM_0.4528	PF01554(MatE):MatE	molecular_function:antiporter activity "Enables the active transport of a solute across a membrane by a mechanism whereby two or more species are transported in opposite directions in a tightly coupled process not directly linked to a form of energy other than chemiosmotic energy. The reaction is: solute A[out] + solute B[in] = solute A[in] + solute B[out]." [GOC:mtg_transport, ISBN:0815340729, P…	K03327 multidrug resistance protein, MATE family | (RefSeq) hypothetical protein (A)	unnamed protein product [Coffea canephora]	Protein DETOXIFICATION 48 OS=Arabidopsis thaliana OX=3702 GN=DTX48 PE=2 SV=1
evm.model.HIC_ASM_0.4537	PF01554(MatE):MatE	molecular_function:antiporter activity "Enables the active transport of a solute across a membrane by a mechanism whereby two or more species are transported in opposite directions in a tightly coupled process not directly linked to a form of energy other than chemiosmotic energy. The reaction is: solute A[out] + solute B[in] = solute A[in] + solute B[out]." [GOC:mtg_transport, ISBN:0815340729, P…	K03327 multidrug resistance protein, MATE family | (RefSeq) protein DETOXIFICATION 48-like (A)	protein DETOXIFICATION 49-like [Abrus precatorius]	Protein DETOXIFICATION 48 OS=Arabidopsis thaliana OX=3702 GN=DTX48 PE=2 SV=1
evm.model.HIC_ASM_0.4538	PF01554(MatE):MatE	molecular_function:antiporter activity "Enables the active transport of a solute across a membrane by a mechanism whereby two or more species are transported in opposite directions in a tightly coupled process not directly linked to a form of energy other than chemiosmotic energy. The reaction is: solute A[out] + solute B[in] = solute A[in] + solute B[out]." [GOC:mtg_transport, ISBN:0815340729, P…	K03327 multidrug resistance protein, MATE family | (RefSeq) hypothetical protein (A)	unnamed protein product [Coffea canephora]	Protein DETOXIFICATION 48 OS=Arabidopsis thaliana OX=3702 GN=DTX48 PE=2 SV=1
evm.model.HIC_ASM_0.4549	PF13456(Reverse transcriptase-like):Reverse transcriptase-like	molecular_function:nucleic acid binding "Interacting selectively and non-covalently with any nucleic acid." [GOC:jl](GO:0003676),molecular_function:RNA-DNA hybrid ribonuclease activity "Catalysis of the endonucleolytic cleavage of RNA in RNA-DNA hybrids to 5'-phosphomonoesters." [EC:3.1.26.4](GO:0004523)	K03283 heat shock 70kDa protein 1/2/6/8 | (RefSeq) hypothetical protein (A)	non-LTR retroelement reverse transcriptase-like [Arabidopsis thaliana]	Putative ribonuclease H protein At1g65750 OS=Arabidopsis thaliana OX=3702 GN=At1g65750 PE=3 SV=1
evm.model.HIC_ASM_0.4563	NA	biological_process:regulation of transcription, DNA-templated "Any process that modulates the frequency, rate or extent of cellular DNA-templated transcription." [GOC:go_curators, GOC:txnOH](GO:0006355)	K08853 AP2-associated kinase [EC:2.7.11.1] | (RefSeq) protein FAR1-RELATED SEQUENCE 5 (A)	protein FAR1-RELATED SEQUENCE 5-like [Arachis duranensis]	Protein FAR1-RELATED SEQUENCE 5 OS=Arabidopsis thaliana OX=3702 GN=FRS5 PE=1 SV=1
evm.model.HIC_ASM_0.4568	PF13639(Ring finger domain):Ring finger domain	NA	K19041 E3 ubiquitin-protein ligase RNF38/44 [EC:2.3.2.27] | (RefSeq) probable E3 ubiquitin-protein ligase HIP1 isoform X1 (A)	PREDICTED: probable E3 ubiquitin-protein ligase HIP1 isoform X1 [Gossypium arboreum]	Probable E3 ubiquitin-protein ligase HIP1 OS=Oryza sativa subsp. japonica OX=39947 GN=HIP1 PE=1 SV=2
evm.model.HIC_ASM_0.4578	NA	NA	NA	NA	NA
evm.model.HIC_ASM_0.4583	NA	NA	NA	NA	NA
evm.model.HIC_ASM_0.4602	PF08246(Cathepsin propeptide inhibitor domain (I29)):Cathepsin propeptide inhibitor domain (I29)	NA	K01365 cathepsin L [EC:3.4.22.15] | (RefSeq) cysteine proteinase RD21A-like isoform X1 (A)	PREDICTED: cysteine proteinase COT44-like [Lupinus angustifolius]	Cysteine proteinase RD21A OS=Arabidopsis thaliana OX=3702 GN=RD21A PE=1 SV=1
evm.model.HIC_ASM_0.4611	NA	NA	NA	hypothetical protein MANES_S093500 [Manihot esculenta]	PAMP-induced secreted peptide 2 OS=Arabidopsis thaliana OX=3702 GN=PIP2 PE=1 SV=1
evm.model.HIC_ASM_0.4620	PF01535(PPR repeat):PPR repeat;PF13041(PPR repeat family):PPR repeat family	NA	K17964 leucine-rich PPR motif-containing protein, mitochondrial | (RefSeq) pentatricopeptide repeat-containing protein At3g06920-like (A)	pentatricopeptide repeat-containing protein At4g36680, mitochondrial [Quercus suber]	Pentatricopeptide repeat-containing protein At4g36680, mitochondrial OS=Arabidopsis thaliana OX=3702 GN=At4g36680 PE=1 SV=1
evm.model.HIC_ASM_0.4623	PF04844(Transcriptional repressor, ovate):Transcriptional repressor, ovate	biological_process:negative regulation of transcription, DNA-templated "Any process that stops, prevents, or reduces the frequency, rate or extent of cellular DNA-templated transcription." [GOC:go_curators, GOC:txnOH](GO:0045892)	K01870 isoleucyl-tRNA synthetase [EC:6.1.1.5] | (RefSeq) hypothetical protein (A)	transcription repressor OFP7 [Quercus suber]	Transcription repressor OFP7 OS=Arabidopsis thaliana OX=3702 GN=OFP7 PE=2 SV=1
evm.model.HIC_ASM_0.4624	PF04844(Transcriptional repressor, ovate):Transcriptional repressor, ovate	biological_process:negative regulation of transcription, DNA-templated "Any process that stops, prevents, or reduces the frequency, rate or extent of cellular DNA-templated transcription." [GOC:go_curators, GOC:txnOH](GO:0045892)	K01870 isoleucyl-tRNA synthetase [EC:6.1.1.5] | (RefSeq) hypothetical protein (A)	transcription repressor OFP7 [Quercus suber]	Transcription repressor OFP7 OS=Arabidopsis thaliana OX=3702 GN=OFP7 PE=2 SV=1
evm.model.HIC_ASM_0.4640	NA	NA	K00472 prolyl 4-hydroxylase [EC:1.14.11.2] | (RefSeq) probable prolyl 4-hydroxylase 9 isoform X2 (A)	probable prolyl 4-hydroxylase 9 isoform X1 [Arachis duranensis]	Probable prolyl 4-hydroxylase 9 OS=Arabidopsis thaliana OX=3702 GN=P4H9 PE=2 SV=1
evm.model.HIC_ASM_0.4641	NA	NA	K00472 prolyl 4-hydroxylase [EC:1.14.11.2] | (RefSeq) probable prolyl 4-hydroxylase 9 isoform X2 (A)	probable prolyl 4-hydroxylase 9 isoform X1 [Arachis duranensis]	Probable prolyl 4-hydroxylase 9 OS=Arabidopsis thaliana OX=3702 GN=P4H9 PE=2 SV=1
evm.model.HIC_ASM_0.4696	NA	molecular_function:acetyl-CoA:L-glutamate N-acetyltransferase activity "Catalysis of the reaction: L-glutamate + acetyl-CoA = N-acetyl-L-glutamate + CoA + H[+]." [EC:2.3.1.1, RHEA:24292](GO:0004042),cellular_component:cytoplasm "All of the contents of a cell excluding the plasma membrane and nucleus, but including other subcellular structures." [ISBN:0198547684](GO:0005737),biological_process:arg…	K14682 amino-acid N-acetyltransferase [EC:2.3.1.1] | (RefSeq) hypothetical protein (A)	PREDICTED: probable amino-acid acetyltransferase NAGS1, chloroplastic isoform X2 [Lupinus angustifolius]	NA
evm.model.HIC_ASM_0.4753	PF00124(Photosynthetic reaction centre protein):Photosynthetic reaction centre protein	biological_process:photosynthetic electron transport in photosystem II "A photosynthetic electron transport chain in which electrons move from the primary electron acceptor [Quinone, Q] through a chain of electron transport molecules in the thylakoid membrane until they reach the ultimate electron acceptor of Photosystem II, which is plastocyanin [PC]. The electron is then passed to the P700 chlo…	K02706 photosystem II P680 reaction center D2 protein [EC:1.10.3.9] | (Kazusa) Lj4g3v3030610.1; - (A)	uncharacterized protein LOC110667459 [Hevea brasiliensis]	Photosystem II D2 protein OS=Pleurastrum terricola OX=34116 GN=psbD PE=3 SV=1
evm.model.HIC_ASM_0.4771	NA	NA	NA	Pentatricopeptide repeat-containing protein, chloroplastic, partial [Mucuna pruriens]	Pentatricopeptide repeat-containing protein At5g46580, chloroplastic OS=Arabidopsis thaliana OX=3702 GN=At5g46580 PE=2 SV=1
evm.model.HIC_ASM_0.483	PF00249(Myb-like DNA-binding domain):Myb-like DNA-binding domain	NA	K09422 transcription factor MYB, plant | (RefSeq) transcription factor CPC-like isoform X1 (A)	MYB-like transcription factor ETC1 [Populus alba]	Transcription factor CPC OS=Arabidopsis thaliana OX=3702 GN=CPC PE=1 SV=1
evm.model.HIC_ASM_0.486	PF00646(F-box domain):F-box domain	molecular_function:protein binding "Interacting selectively and non-covalently with any protein or protein complex [a complex of two or more proteins that may include other nonprotein molecules]." [GOC:go_curators](GO:0005515)	NA	putative F-box protein At1g65770 [Prunus persica]	NA
evm.model.HIC_ASM_0.4883	NA	NA	NA	NA	NA
evm.model.HIC_ASM_0.496	PF02991(Autophagy protein Atg8 ubiquitin like):Autophagy protein Atg8 ubiquitin like	NA	K08341 GABA(A) receptor-associated protein | (RefSeq) autophagy-related protein 8C (A)	Autophagy-related protein 8C [Glycine soja]	Autophagy-related protein 8C-like OS=Solanum tuberosum OX=4113 GN=ATG8CL PE=1 SV=1
evm.model.HIC_ASM_0.4992	PF05920(Homeobox KN domain):Homeobox KN domain;PF03791(KNOX2 domain):KNOX2 domain ;PF03790(KNOX1 domain):KNOX1 domain	molecular_function:DNA binding "Any molecular function by which a gene product interacts selectively and non-covalently with DNA [deoxyribonucleic acid]." [GOC:dph, GOC:jl, GOC:tb, GOC:vw](GO:0003677),cellular_component:nucleus "A membrane-bounded organelle of eukaryotic cells in which chromosomes are housed and replicated. In most cells, the nucleus contains all of the cell's chromosomes except …	K15613 homeobox protein Meis1 | (RefSeq) homeobox protein knotted-1-like 4 isoform X1 (A)	Homeobox protein knotted- 7 [Spatholobus suberectus]	Homeobox protein knotted-1-like 7 OS=Arabidopsis thaliana OX=3702 GN=KNAT7 PE=1 SV=1
evm.model.HIC_ASM_0.4999	PF05920(Homeobox KN domain):Homeobox KN domain;PF03790(KNOX1 domain):KNOX1 domain ;PF03791(KNOX2 domain):KNOX2 domain	molecular_function:DNA binding "Any molecular function by which a gene product interacts selectively and non-covalently with DNA [deoxyribonucleic acid]." [GOC:dph, GOC:jl, GOC:tb, GOC:vw](GO:0003677),cellular_component:nucleus "A membrane-bounded organelle of eukaryotic cells in which chromosomes are housed and replicated. In most cells, the nucleus contains all of the cell's chromosomes except …	K15613 homeobox protein Meis1 | (RefSeq) homeobox protein knotted-1-like 4 isoform X1 (A)	Homeobox protein knotted- 7 [Spatholobus suberectus]	Homeobox protein knotted-1-like 7 OS=Arabidopsis thaliana OX=3702 GN=KNAT7 PE=1 SV=1
evm.model.HIC_ASM_0.507	NA	NA	NA	NA	NA
evm.model.HIC_ASM_0.5072	PF13867(Sin3 binding region of histone deacetylase complex subunit SAP30):Sin3 binding region of histone deacetylase complex subunit SAP30	molecular_function:protein binding "Interacting selectively and non-covalently with any protein or protein complex [a complex of two or more proteins that may include other nonprotein molecules]." [GOC:go_curators](GO:0005515)	K19202 histone deacetylase complex subunit SAP30 | (RefSeq) uncharacterized protein LOC18776444 isoform X1 (A)	uncharacterized protein LOC114733211 isoform X1 [Prosopis alba]	NA
evm.model.HIC_ASM_0.583	PF13813(Membrane bound O-acyl transferase family):Membrane bound O-acyl transferase family	NA	K17275 plastin-1 | (RefSeq) fimbrin-4-like isoform X1 (A)	probable long-chain-alcohol O-fatty-acyltransferase 5 [Ziziphus jujuba]	Probable long-chain-alcohol O-fatty-acyltransferase 4 OS=Arabidopsis thaliana OX=3702 GN=AT4 PE=2 SV=1
evm.model.HIC_ASM_0.607	PF13041(PPR repeat family):PPR repeat family ;PF01535(PPR repeat):PPR repeat	NA	K00857 thymidine kinase [EC:2.7.1.21] | (RefSeq) pentatricopeptide repeat-containing protein At4g16470 (A)	LOW QUALITY PROTEIN: pentatricopeptide repeat-containing protein At4g16470-like [Prosopis alba]	Pentatricopeptide repeat-containing protein At4g16470 OS=Arabidopsis thaliana OX=3702 GN=PCMP-E12 PE=2 SV=2
evm.model.HIC_ASM_0.645	PF14547(Hydrophobic seed protein):Hydrophobic seed protein	NA	K11855 ubiquitin carboxyl-terminal hydrolase 36/42 [EC:3.4.19.12] | (RefSeq) ubiquitin carboxyl-terminal hydrolase 36 (A)	putative lipid-binding protein AIR1 [Cajanus cajan]	Cortical cell-delineating protein OS=Zea mays OX=4577 PE=2 SV=1
evm.model.HIC_ASM_0.646	PF14547(Hydrophobic seed protein):Hydrophobic seed protein	NA	K11855 ubiquitin carboxyl-terminal hydrolase 36/42 [EC:3.4.19.12] | (RefSeq) ubiquitin carboxyl-terminal hydrolase 36 (A)	putative lipid-binding protein AIR1 [Cajanus cajan]	14 kDa proline-rich protein DC2.15 OS=Daucus carota OX=4039 PE=2 SV=1
evm.model.HIC_ASM_0.689.1	PF00071(Ras family):Ras family	molecular_function:GTPase activity "Catalysis of the reaction: GTP + H2O = GDP + phosphate." [ISBN:0198547684](GO:0003924),molecular_function:GTP binding "Interacting selectively and non-covalently with GTP, guanosine triphosphate." [GOC:ai](GO:0005525)	K07877 Ras-related protein Rab-2A | (RefSeq) ras-related protein RABB1c-like (A)	ras-related protein RABB1c-like isoform X2 [Manihot esculenta]	Ras-related protein RABB1c OS=Arabidopsis thaliana OX=3702 GN=RABB1C PE=1 SV=1
evm.model.HIC_ASM_0.719.1	PF00628(PHD-finger):PHD-finger;PF12165(Alfin):Alfin	biological_process:regulation of transcription, DNA-templated "Any process that modulates the frequency, rate or extent of cellular DNA-templated transcription." [GOC:go_curators, GOC:txnOH](GO:0006355),molecular_function:histone binding "Interacting selectively and non-covalently with a histone, any of a group of water-soluble proteins found in association with the DNA of eukaroytic chromosomes.…	K06889 uncharacterized protein | (RefSeq) protein bem46-like isoform X1 (A)	PHD finger protein Alfin1 isoform X2 [Prosopis alba]	PHD finger protein Alfin1 OS=Medicago sativa OX=3879 GN=ALFIN-1 PE=1 SV=1
evm.model.HIC_ASM_0.724	PF00646(F-box domain):F-box domain;PF07734(F-box associated):F-box associated	molecular_function:protein binding "Interacting selectively and non-covalently with any protein or protein complex [a complex of two or more proteins that may include other nonprotein molecules]." [GOC:go_curators](GO:0005515)	K11649 SWI/SNF related-matrix-associated actin-dependent regulator of chromatin subfamily C | (RefSeq) F-box and associated interaction domain protein (A)	F-box/kelch-repeat protein At3g06240-like [Abrus precatorius]	F-box/kelch-repeat protein At3g06240 OS=Arabidopsis thaliana OX=3702 GN=At3g06240 PE=2 SV=1
evm.model.HIC_ASM_0.782	NA	NA	K22817 non-structural maintenance of chromosomes element 1 [EC:2.3.2.27] | (RefSeq) non-structural maintenance of chromosomes element 1 homolog (A)	Uncharacterized protein ycf45 [Cajanus cajan]	Uncharacterized protein ycf45 OS=Porphyra purpurea OX=2787 GN=ycf45 PE=3 SV=1
evm.model.HIC_ASM_0.813	PF07727(Reverse transcriptase (RNA-dependent DNA polymerase)):Reverse transcriptase (RNA-dependent DNA polymerase)	cellular_component:retrotransposon nucleocapsid "A complex of the retrotransposon RNA genome, reverse transcriptase, integrase, and associated molecules required for reproduction and integration of the retrotransposon into the host genome; the main structural molecule of the nucleocapsid is often a gag protein homolog." [GOC:clt, PMID:10861903](GO:0000943)	K03006 DNA-directed RNA polymerase II subunit RPB1 [EC:2.7.7.6] | (RefSeq) LOW QUALITY PROTEIN: DNA-directed RNA polymerase II subunit 1-like (A)	uncharacterized protein LOC106794787 [Glycine max]	Retrovirus-related Pol polyprotein from transposon TNT 1-94 OS=Nicotiana tabacum OX=4097 PE=2 SV=1
evm.model.HIC_ASM_0.829	NA	NA	NA	NA	NA
evm.model.HIC_ASM_0.846	PF08263(Leucine rich repeat N-terminal domain):Leucine rich repeat N-terminal domain	NA	K23222 nuclease HARBI1 [EC:3.1.-.-] | (RefSeq) uncharacterized LOC18507245 (A)	LRR receptor-like serine/threonine-protein kinase FLS2 [Manihot esculenta]	Receptor like protein 21 OS=Arabidopsis thaliana OX=3702 GN=RLP21 PE=3 SV=2
evm.model.HIC_ASM_0.852	PF00560(Leucine Rich Repeat):Leucine Rich Repeat;PF08263(Leucine rich repeat N-terminal domain):Leucine rich repeat N-terminal domain	molecular_function:protein binding "Interacting selectively and non-covalently with any protein or protein complex [a complex of two or more proteins that may include other nonprotein molecules]." [GOC:go_curators](GO:0005515)	K17550 protein phosphatase 1 regulatory subunit 7 | (RefSeq) receptor-like protein 9b (A)	receptor-like protein 56 [Abrus precatorius]	Receptor like protein 21 OS=Arabidopsis thaliana OX=3702 GN=RLP21 PE=3 SV=2
evm.model.HIC_ASM_0.853	PF00069(Protein kinase domain):Protein kinase domain	molecular_function:protein kinase activity "Catalysis of the phosphorylation of an amino acid residue in a protein, usually according to the reaction: a protein + ATP = a phosphoprotein + ADP." [MetaCyc:PROTEIN-KINASE-RXN](GO:0004672),molecular_function:ATP binding "Interacting selectively and non-covalently with ATP, adenosine 5'-triphosphate, a universally important coenzyme and enzyme regulato…	K14498 serine/threonine-protein kinase SRK2 [EC:2.7.11.1] | (RefSeq) sulfur stress regulator (A)	Serine/threonine-protein kinase SAPK2 [Vitis vinifera]	Serine/threonine-protein kinase SAPK10 OS=Oryza sativa subsp. japonica OX=39947 GN=SAPK10 PE=1 SV=1
evm.model.HIC_ASM_0.857	PF08263(Leucine rich repeat N-terminal domain):Leucine rich repeat N-terminal domain	NA	K23222 nuclease HARBI1 [EC:3.1.-.-] | (RefSeq) uncharacterized LOC18507245 (A)	hypothetical protein MANES_S047800 [Manihot esculenta]	Receptor-like protein 15 OS=Arabidopsis thaliana OX=3702 GN=RLP15 PE=3 SV=1
evm.model.HIC_ASM_0.872_evm.model.HIC_ASM_0.873	PF00076(RNA recognition motif. (a.k.a. RRM, RBD, or RNP domain)):RNA recognition motif. (a.k.a. RRM, RBD, or RNP domain)	molecular_function:nucleic acid binding "Interacting selectively and non-covalently with any nucleic acid." [GOC:jl](GO:0003676)	K14396 polyadenylate-binding protein 2 | (RefSeq) polyadenylate-binding protein 2 (A)	polyadenylate-binding protein 2-like isoform X2 [Abrus precatorius]	Polyadenylate-binding protein 2 OS=Arabidopsis thaliana OX=3702 GN=PABN2 PE=1 SV=1
evm.model.HIC_ASM_0.884.1	PF00076(RNA recognition motif. (a.k.a. RRM, RBD, or RNP domain)):RNA recognition motif. (a.k.a. RRM, RBD, or RNP domain)	molecular_function:nucleic acid binding "Interacting selectively and non-covalently with any nucleic acid." [GOC:jl](GO:0003676)	K14396 polyadenylate-binding protein 2 | (RefSeq) polyadenylate-binding protein 2 (A)	polyadenylate-binding protein 2-like isoform X2 [Abrus precatorius]	Polyadenylate-binding protein 2 OS=Arabidopsis thaliana OX=3702 GN=PABN2 PE=1 SV=1
evm.model.HIC_ASM_0.89	PF14432(DYW family of nucleic acid deaminases):DYW family of nucleic acid deaminases;PF13041(PPR repeat family):PPR repeat family	molecular_function:zinc ion binding "Interacting selectively and non-covalently with zinc [Zn] ions." [GOC:ai](GO:0008270)	K03452 magnesium/proton exchanger | (RefSeq) pentatricopeptide repeat-containing protein At3g62890-like (A)	hypothetical protein L195_g036094 [Trifolium pratense]	Pentatricopeptide repeat-containing protein At4g21065 OS=Arabidopsis thaliana OX=3702 GN=PCMP-H28 PE=2 SV=2
evm.model.HIC_ASM_0.937	PF03318(Clostridium epsilon toxin ETX/Bacillus mosquitocidal toxin MTX2):Clostridium epsilon toxin ETX/Bacillus mosquitocidal toxin MTX2;PF07468(Agglutinin domain):Agglutinin domain	NA	NA	uncharacterized protein LOC110665926 [Hevea brasiliensis]	Natterin-4 OS=Thalassophryne nattereri OX=289382 PE=2 SV=1
evm.model.HIC_ASM_0.954	PF13456(Reverse transcriptase-like):Reverse transcriptase-like	molecular_function:nucleic acid binding "Interacting selectively and non-covalently with any nucleic acid." [GOC:jl](GO:0003676),molecular_function:RNA-DNA hybrid ribonuclease activity "Catalysis of the endonucleolytic cleavage of RNA in RNA-DNA hybrids to 5'-phosphomonoesters." [EC:3.1.26.4](GO:0004523)	K03283 heat shock 70kDa protein 1/2/6/8 | (RefSeq) heat shock 70 kDa protein (A)	hypothetical protein Ahy_B02g057597 isoform A [Arachis hypogaea]	Putative ribonuclease H protein At1g65750 OS=Arabidopsis thaliana OX=3702 GN=At1g65750 PE=3 SV=1
evm.model.HIC_ASM_1.1055	NA	NA	NA	NA	NA
evm.model.HIC_ASM_1.1064	NA	NA	NA	NA	NA
evm.model.HIC_ASM_1.1074	PF05078(Protein of unknown function (DUF679)):Protein of unknown function (DUF679)	NA	K01510 apyrase [EC:3.6.1.5] | (RefSeq) probable apyrase 6 isoform X1 (A)	uncharacterized protein LOC18788581 [Prunus persica]	Protein DMP3 OS=Arabidopsis thaliana OX=3702 GN=DMP3 PE=2 SV=1
evm.model.HIC_ASM_1.109	PF02179(BAG domain):BAG domain	molecular_function:chaperone binding "Interacting selectively and non-covalently with a chaperone protein, a class of proteins that bind to nascent or unfolded polypeptides and ensure correct folding or transport." [http://www.onelook.com](GO:0051087)	K09555 BCL2-associated athanogene 1 | (RefSeq) BAG family molecular chaperone regulator 4-like isoform X1 (A)	BAG family molecular chaperone regulator 4-like [Prosopis alba]	BAG family molecular chaperone regulator 4 OS=Arabidopsis thaliana OX=3702 GN=BAG4 PE=1 SV=1
evm.model.HIC_ASM_1.1107	PF04770(ZF-HD protein dimerisation region):ZF-HD protein dimerisation region	NA	K15777 4,5-DOPA dioxygenase extradiol [EC:1.13.11.-] | (RefSeq) uncharacterized protein LOC110630336 (A)	zinc-finger homeodomain protein 5-like [Abrus precatorius]	Zinc-finger homeodomain protein 2 OS=Arabidopsis thaliana OX=3702 GN=ZHD1 PE=1 SV=1
evm.model.HIC_ASM_1.1109	PF04770(ZF-HD protein dimerisation region):ZF-HD protein dimerisation region	NA	K15777 4,5-DOPA dioxygenase extradiol [EC:1.13.11.-] | (RefSeq) uncharacterized protein LOC110630336 (A)	zinc-finger homeodomain protein 5-like [Abrus precatorius]	Zinc-finger homeodomain protein 11 OS=Oryza sativa subsp. japonica OX=39947 GN=ZHD11 PE=3 SV=1
evm.model.HIC_ASM_1.1111	PF04770(ZF-HD protein dimerisation region):ZF-HD protein dimerisation region	NA	K15777 4,5-DOPA dioxygenase extradiol [EC:1.13.11.-] | (RefSeq) uncharacterized protein LOC110630336 (A)	Zinc-finger homeodomain protein 7 [Vitis vinifera]	Zinc-finger homeodomain protein 2 OS=Arabidopsis thaliana OX=3702 GN=ZHD1 PE=1 SV=1
evm.model.HIC_ASM_1.1142	NA	molecular_function:calcium ion binding "Interacting selectively and non-covalently with calcium ions [Ca2+]." [GOC:ai](GO:0005509)	K13448 calcium-binding protein CML | (Kazusa) Lj1g3v0268560.1; - (A)	calmodulin-like protein 12 [Coffea eugenioides]	Calmodulin-like protein 3 OS=Rattus norvegicus OX=10116 GN=Calml3 PE=2 SV=1
evm.model.HIC_ASM_1.1144	PF13405(EF-hand domain):EF-hand domain	molecular_function:calcium ion binding "Interacting selectively and non-covalently with calcium ions [Ca2+]." [GOC:ai](GO:0005509)	K13448 calcium-binding protein CML | (RefSeq) putative calcium-binding protein (A)	calcium-binding protein CML44 [Spatholobus suberectus]	Calmodulin-like protein 3 OS=Rattus norvegicus OX=10116 GN=Calml3 PE=2 SV=1
evm.model.HIC_ASM_1.1145	PF00036(EF hand):EF hand	molecular_function:calcium ion binding "Interacting selectively and non-covalently with calcium ions [Ca2+]." [GOC:ai](GO:0005509)	K13448 calcium-binding protein CML | (RefSeq) hypothetical protein (A)	NA	Probable calcium-binding protein CML27 OS=Oryza sativa subsp. japonica OX=39947 GN=CML27 PE=2 SV=1
evm.model.HIC_ASM_1.1149	PF13499(EF-hand domain pair):EF-hand domain pair	molecular_function:calcium ion binding "Interacting selectively and non-covalently with calcium ions [Ca2+]." [GOC:ai](GO:0005509)	K13448 calcium-binding protein CML | (RefSeq) putative calcium-binding protein (A)	calcium-binding protein CML44 [Spatholobus suberectus]	Calmodulin-related protein OS=Petunia hybrida OX=4102 GN=CAM53 PE=2 SV=2
evm.model.HIC_ASM_1.1150	PF00036(EF hand):EF hand	molecular_function:calcium ion binding "Interacting selectively and non-covalently with calcium ions [Ca2+]." [GOC:ai](GO:0005509)	K13448 calcium-binding protein CML | (RefSeq) hypothetical protein (A)	NA	Probable calcium-binding protein CML27 OS=Oryza sativa subsp. japonica OX=39947 GN=CML27 PE=2 SV=1
evm.model.HIC_ASM_1.1177	NA	NA	NA	NA	NA
evm.model.HIC_ASM_1.1182	PF08263(Leucine rich repeat N-terminal domain):Leucine rich repeat N-terminal domain	NA	K13466 EIX receptor 1/2 | (RefSeq) receptor-like protein EIX2 (A)	hypothetical protein Csa_5G168740 [Cucumis sativus]	Receptor-like protein EIX2 OS=Solanum lycopersicum OX=4081 GN=EIX2 PE=1 SV=2
evm.model.HIC_ASM_1.1183	NA	NA	NA	NA	NA
evm.model.HIC_ASM_1.1185	NA	NA	K12446 L-arabinokinase [EC:2.7.1.46] | (RefSeq) L-arabinokinase-like (A)	L-arabinokinase protein [Spatholobus suberectus]	NA
evm.model.HIC_ASM_1.1186	NA	NA	K12446 L-arabinokinase [EC:2.7.1.46] | (RefSeq) L-arabinokinase-like (A)	PREDICTED: L-arabinokinase-like [Fragaria vesca subsp. vesca]	L-arabinokinase OS=Arabidopsis thaliana OX=3702 GN=ARA1 PE=1 SV=1
evm.model.HIC_ASM_1.1211	PF08263(Leucine rich repeat N-terminal domain):Leucine rich repeat N-terminal domain	NA	K03021 DNA-directed RNA polymerase III subunit RPC2 [EC:2.7.7.6] | (RefSeq) DNA-directed RNA polymerase (A)	hypothetical protein TSUD_79960 [Trifolium subterraneum]	Receptor-like protein EIX2 OS=Solanum lycopersicum OX=4081 GN=EIX2 PE=1 SV=2
evm.model.HIC_ASM_1.1216	NA	NA	NA	NA	NA
evm.model.HIC_ASM_1.1231	PF02298(Plastocyanin-like domain):Plastocyanin-like domain	molecular_function:electron transfer activity "Any molecular entity that serves as an electron acceptor and electron donor in an electron transport chain. An electron transport chain is a process in which a series of electron carriers operate together to transfer electrons from donors to any of several different terminal electron acceptors to generate a transmembrane electrochemical gradient." [I…	K01426 amidase [EC:3.5.1.4] | (RefSeq) LOW QUALITY PROTEIN: uncharacterized protein LOC105643773 (A)	hypothetical protein CDL15_Pgr024777 [Punica granatum]	Chemocyanin OS=Lilium longiflorum OX=4690 PE=1 SV=1
evm.model.HIC_ASM_1.1232	PF02298(Plastocyanin-like domain):Plastocyanin-like domain	molecular_function:electron transfer activity "Any molecular entity that serves as an electron acceptor and electron donor in an electron transport chain. An electron transport chain is a process in which a series of electron carriers operate together to transfer electrons from donors to any of several different terminal electron acceptors to generate a transmembrane electrochemical gradient." [I…	K01426 amidase [EC:3.5.1.4] | (RefSeq) LOW QUALITY PROTEIN: uncharacterized protein LOC105643773 (A)	basic blue protein-like [Spinacia oleracea]	Basic blue protein OS=Cucumis sativus OX=3659 PE=1 SV=1
evm.model.HIC_ASM_1.1284	PF00254(FKBP-type peptidyl-prolyl cis-trans isomerase):FKBP-type peptidyl-prolyl cis-trans isomerase	molecular_function:peptidyl-prolyl cis-trans isomerase activity "Catalysis of the reaction: peptidyl-proline [omega=180] = peptidyl-proline [omega=0]." [EC:5.2.1.8](GO:0003755)	K09571 FK506-binding protein 4/5 [EC:5.2.1.8] | (Kazusa) Lj3g3v0718250.1; - (A)	peptidyl-prolyl cis-trans isomerase fkbp62-like protein [Trifolium pratense]	Peptidyl-prolyl cis-trans isomerase FKBP62 OS=Arabidopsis thaliana OX=3702 GN=FKBP62 PE=1 SV=2
evm.model.HIC_ASM_1.1313	PF00141(Peroxidase):Peroxidase	molecular_function:peroxidase activity "Catalysis of the reaction: donor + hydrogen peroxide = oxidized donor + 2 H2O." [EC:1.11.1.7](GO:0004601),biological_process:response to oxidative stress "Any process that results in a change in state or activity of a cell or an organism [in terms of movement, secretion, enzyme production, gene expression, etc.] as a result of oxidative stress, a state ofte…	K00430 peroxidase [EC:1.11.1.7] | (RefSeq) peroxidase N1-like (A)	hypothetical protein CISIN_1g020511mg [Citrus sinensis]	Peroxidase N1 OS=Nicotiana tabacum OX=4097 GN=poxN1 PE=1 SV=1
evm.model.HIC_ASM_1.1314	PF00141(Peroxidase):Peroxidase	molecular_function:peroxidase activity "Catalysis of the reaction: donor + hydrogen peroxide = oxidized donor + 2 H2O." [EC:1.11.1.7](GO:0004601),biological_process:response to oxidative stress "Any process that results in a change in state or activity of a cell or an organism [in terms of movement, secretion, enzyme production, gene expression, etc.] as a result of oxidative stress, a state ofte…	K00430 peroxidase [EC:1.11.1.7] | (RefSeq) peroxidase N1-like (A)	hypothetical protein CISIN_1g020511mg [Citrus sinensis]	Peroxidase N1 OS=Nicotiana tabacum OX=4097 GN=poxN1 PE=1 SV=1
evm.model.HIC_ASM_1.1315	PF00141(Peroxidase):Peroxidase	molecular_function:peroxidase activity "Catalysis of the reaction: donor + hydrogen peroxide = oxidized donor + 2 H2O." [EC:1.11.1.7](GO:0004601),biological_process:response to oxidative stress "Any process that results in a change in state or activity of a cell or an organism [in terms of movement, secretion, enzyme production, gene expression, etc.] as a result of oxidative stress, a state ofte…	K00430 peroxidase [EC:1.11.1.7] | (RefSeq) peroxidase N1-like (A)	cationic peroxidase 2-like [Abrus precatorius]	Peroxidase N1 OS=Nicotiana tabacum OX=4097 GN=poxN1 PE=1 SV=1
evm.model.HIC_ASM_1.1316	PF00141(Peroxidase):Peroxidase	molecular_function:peroxidase activity "Catalysis of the reaction: donor + hydrogen peroxide = oxidized donor + 2 H2O." [EC:1.11.1.7](GO:0004601),biological_process:response to oxidative stress "Any process that results in a change in state or activity of a cell or an organism [in terms of movement, secretion, enzyme production, gene expression, etc.] as a result of oxidative stress, a state ofte…	K00430 peroxidase [EC:1.11.1.7] | (RefSeq) peroxidase N1-like (A)	cationic peroxidase 2-like [Abrus precatorius]	Peroxidase N1 OS=Nicotiana tabacum OX=4097 GN=poxN1 PE=1 SV=1
evm.model.HIC_ASM_1.1345	NA	NA	NA	PREDICTED: uncharacterized protein LOC104419903 [Eucalyptus grandis]	NA
evm.model.HIC_ASM_1.135	NA	NA	K13508 glycerol-3-phosphate acyltransferase [EC:2.3.1.15 2.3.1.198] | (RefSeq) glycerol-3-phosphate acyltransferase 1-like (A)	PREDICTED: glycerol-3-phosphate acyltransferase 1-like [Lupinus angustifolius]	Glycerol-3-phosphate acyltransferase 1 OS=Arabidopsis thaliana OX=3702 GN=GPAT1 PE=1 SV=1
evm.model.HIC_ASM_1.1390	PF13456(Reverse transcriptase-like):Reverse transcriptase-like	molecular_function:nucleic acid binding "Interacting selectively and non-covalently with any nucleic acid." [GOC:jl](GO:0003676),molecular_function:RNA-DNA hybrid ribonuclease activity "Catalysis of the endonucleolytic cleavage of RNA in RNA-DNA hybrids to 5'-phosphomonoesters." [EC:3.1.26.4](GO:0004523)	K03283 heat shock 70kDa protein 1/2/6/8 | (RefSeq) heat shock 70 kDa protein (A)	uncharacterized protein LOC107462117 [Arachis duranensis]	Putative ribonuclease H protein At1g65750 OS=Arabidopsis thaliana OX=3702 GN=At1g65750 PE=3 SV=1
evm.model.HIC_ASM_1.140	PF03106(WRKY DNA -binding domain):WRKY DNA -binding domain	molecular_function:DNA-binding transcription factor activity "A protein or a member of a complex that interacts selectively and non-covalently with a specific DNA sequence [sometimes referred to as a motif] within the regulatory region of a gene to modulate transcription. Regulatory regions include promoters [proximal and distal] and enhancers. Genes are transcriptional units, and include bacteri…	K12835 ATP-dependent RNA helicase DDX42 [EC:3.6.4.13] | (RefSeq) DEAD-box ATP-dependent RNA helicase 24 isoform X1 (A)	WRKY transcription factor 71-like [Abrus precatorius]	WRKY transcription factor 28 OS=Arabidopsis thaliana OX=3702 GN=WRKY28 PE=2 SV=1
evm.model.HIC_ASM_1.141	NA	NA	K13508 glycerol-3-phosphate acyltransferase [EC:2.3.1.15 2.3.1.198] | (RefSeq) glycerol-3-phosphate acyltransferase 1-like (A)	PREDICTED: glycerol-3-phosphate acyltransferase 1-like [Lupinus angustifolius]	Glycerol-3-phosphate acyltransferase 1 OS=Arabidopsis thaliana OX=3702 GN=GPAT1 PE=1 SV=1
evm.model.HIC_ASM_1.1411	NA	NA	NA	NA	NA
evm.model.HIC_ASM_1.1441	NA	NA	NA	uncharacterized protein LOC113870129 [Abrus precatorius]	NA
evm.model.HIC_ASM_1.1443	NA	NA	NA	NA	NA
evm.model.HIC_ASM_1.146	PF03106(WRKY DNA -binding domain):WRKY DNA -binding domain	molecular_function:DNA-binding transcription factor activity "A protein or a member of a complex that interacts selectively and non-covalently with a specific DNA sequence [sometimes referred to as a motif] within the regulatory region of a gene to modulate transcription. Regulatory regions include promoters [proximal and distal] and enhancers. Genes are transcriptional units, and include bacteri…	K12835 ATP-dependent RNA helicase DDX42 [EC:3.6.4.13] | (RefSeq) DEAD-box ATP-dependent RNA helicase 24 isoform X1 (A)	WRKY transcription factor 71-like [Abrus precatorius]	WRKY transcription factor 28 OS=Arabidopsis thaliana OX=3702 GN=WRKY28 PE=2 SV=1
evm.model.HIC_ASM_1.1486	PF01535(PPR repeat):PPR repeat;PF13041(PPR repeat family):PPR repeat family	NA	K17964 leucine-rich PPR motif-containing protein, mitochondrial | (RefSeq) pentatricopeptide repeat-containing protein At3g06920-like (A)	pentatricopeptide repeat-containing protein At3g13160, mitochondrial-like [Quercus suber]	Pentatricopeptide repeat-containing protein At3g13150 OS=Arabidopsis thaliana OX=3702 GN=At3g13150 PE=2 SV=1
evm.model.HIC_ASM_1.1590	NA	molecular_function:structural molecule activity "The action of a molecule that contributes to the structural integrity of a complex or its assembly within or outside a cell." [GOC:mah, GOC:vw](GO:0005198),biological_process:intracellular protein transport "The directed movement of proteins in a cell, including the movement of proteins between specific compartments or structures within a cell, suc…	K04645 clathrin light chain B | (RefSeq) clathrin light chain 2-like (A)	clathrin light chain 1-like [Prosopis alba]	Clathrin light chain 1 OS=Arabidopsis thaliana OX=3702 GN=At2g20760 PE=2 SV=1
evm.model.HIC_ASM_1.1591	PF07714(Protein tyrosine kinase):Protein tyrosine kinase	molecular_function:protein kinase activity "Catalysis of the phosphorylation of an amino acid residue in a protein, usually according to the reaction: a protein + ATP = a phosphoprotein + ADP." [MetaCyc:PROTEIN-KINASE-RXN](GO:0004672),biological_process:protein phosphorylation "The process of introducing a phosphate group on to a protein." [GOC:hb](GO:0006468)	K04733 interleukin-1 receptor-associated kinase 4 [EC:2.7.11.1] | (RefSeq) putative serine/threonine-protein kinase isoform X1 (A)	cold-responsive protein kinase 1-like isoform X3 [Manihot esculenta]	Cold-responsive protein kinase 1 OS=Arabidopsis thaliana OX=3702 GN=CRPK1 PE=1 SV=1
evm.model.HIC_ASM_1.1596	PF00335(Tetraspanin family):Tetraspanin family	cellular_component:integral component of membrane "The component of a membrane consisting of the gene products and protein complexes having at least some part of their peptide sequence embedded in the hydrophobic region of the membrane." [GOC:dos, GOC:go_curators](GO:0016021)	K17345 tetraspanin-5 | (RefSeq) tetraspanin-19-like (A)	tetraspanin-19-like isoform X1 [Hevea brasiliensis]	Tetraspanin-19 OS=Arabidopsis thaliana OX=3702 GN=TOM2AH3 PE=2 SV=1
evm.model.HIC_ASM_1.1673	PF04654(Protein of unknown function, DUF599):Protein of unknown function, DUF599	NA	K17553 protein phosphatase 1 regulatory subunit 11 | (RefSeq) protein phosphatase inhibitor protein (A)	uncharacterized protein LOC113852082 [Abrus precatorius]	NA
evm.model.HIC_ASM_1.1675	PF04654(Protein of unknown function, DUF599):Protein of unknown function, DUF599	NA	K17553 protein phosphatase 1 regulatory subunit 11 | (RefSeq) protein phosphatase inhibitor protein (A)	putative NBS-LRR resistance protein, partial [Trifolium pratense]	NA
evm.model.HIC_ASM_1.1719	NA	NA	NA	NA	NA
evm.model.HIC_ASM_1.1734	PF00931(NB-ARC domain):NB-ARC domain	molecular_function:ADP binding "Interacting selectively and non-covalently with ADP, adenosine 5'-diphosphate." [GOC:jl](GO:0043531)	K13459 disease resistance protein RPS2 | (RefSeq) probable disease resistance protein At4g27220 (A)	PREDICTED: probable disease resistance protein At4g27220 isoform X2 [Vitis vinifera]	Putative disease resistance protein At4g10780 OS=Arabidopsis thaliana OX=3702 GN=At4g10780 PE=3 SV=1
evm.model.HIC_ASM_1.1735	NA	NA	K13459 disease resistance protein RPS2 | (RefSeq) disease resistance protein RPS2-like (A)	putative disease resistance protein [Populus alba]	NA
evm.model.HIC_ASM_1.1739	PF00931(NB-ARC domain):NB-ARC domain	molecular_function:ADP binding "Interacting selectively and non-covalently with ADP, adenosine 5'-diphosphate." [GOC:jl](GO:0043531)	K13459 disease resistance protein RPS2 | (RefSeq) probable disease resistance protein At4g27220 (A)	putative disease resistance protein [Vitis vinifera]	Probable disease resistance protein At4g27220 OS=Arabidopsis thaliana OX=3702 GN=At4g27220 PE=2 SV=1
evm.model.HIC_ASM_1.1742	PF00112(Papain family cysteine protease):Papain family cysteine protease;PF08246(Cathepsin propeptide inhibitor domain (I29)):Cathepsin propeptide inhibitor domain (I29)	biological_process:proteolysis "The hydrolysis of proteins into smaller polypeptides and/or amino acids by cleavage of their peptide bonds." [GOC:bf, GOC:mah](GO:0006508),molecular_function:cysteine-type peptidase activity "Catalysis of the hydrolysis of peptide bonds in a polypeptide chain by a mechanism in which the sulfhydryl group of a cysteine residue at the active center acts as a nucleophi…	K16292 KDEL-tailed cysteine endopeptidase [EC:3.4.22.-] | (RefSeq) senescence-specific cysteine protease SAG39-like (A)	Senescence-specific cysteine protease SAG12 [Spatholobus suberectus]	Senescence-specific cysteine protease SAG39 OS=Oryza sativa subsp. japonica OX=39947 GN=SAG39 PE=2 SV=2
evm.model.HIC_ASM_1.1743	PF08246(Cathepsin propeptide inhibitor domain (I29)):Cathepsin propeptide inhibitor domain (I29);PF00112(Papain family cysteine protease):Papain family cysteine protease	biological_process:proteolysis "The hydrolysis of proteins into smaller polypeptides and/or amino acids by cleavage of their peptide bonds." [GOC:bf, GOC:mah](GO:0006508),molecular_function:cysteine-type peptidase activity "Catalysis of the hydrolysis of peptide bonds in a polypeptide chain by a mechanism in which the sulfhydryl group of a cysteine residue at the active center acts as a nucleophi…	K01365 cathepsin L [EC:3.4.22.15] | (Kazusa) Lj0g3v0162449.1; - (A)	hypothetical protein CISIN_1g018958mg [Citrus sinensis]	Senescence-specific cysteine protease SAG12 OS=Arabidopsis thaliana OX=3702 GN=SAG12 PE=1 SV=1
evm.model.HIC_ASM_1.1749	PF00112(Papain family cysteine protease):Papain family cysteine protease;PF08246(Cathepsin propeptide inhibitor domain (I29)):Cathepsin propeptide inhibitor domain (I29)	biological_process:proteolysis "The hydrolysis of proteins into smaller polypeptides and/or amino acids by cleavage of their peptide bonds." [GOC:bf, GOC:mah](GO:0006508),molecular_function:cysteine-type peptidase activity "Catalysis of the hydrolysis of peptide bonds in a polypeptide chain by a mechanism in which the sulfhydryl group of a cysteine residue at the active center acts as a nucleophi…	K01365 cathepsin L [EC:3.4.22.15] | (RefSeq) senescence-specific cysteine protease SAG39-like (A)	Senescence-specific cysteine protease SAG12 [Spatholobus suberectus]	Senescence-specific cysteine protease SAG12 OS=Arabidopsis thaliana OX=3702 GN=SAG12 PE=1 SV=1
evm.model.HIC_ASM_1.1757	NA	NA	K04733 interleukin-1 receptor-associated kinase 4 [EC:2.7.11.1] | (RefSeq) rust resistance kinase Lr10-like (A)	rust resistance kinase Lr10-like [Prosopis alba]	NA
evm.model.HIC_ASM_1.1758	NA	NA	K04733 interleukin-1 receptor-associated kinase 4 [EC:2.7.11.1] | (RefSeq) rust resistance kinase Lr10-like (A)	rust resistance kinase Lr10-like [Prosopis alba]	NA
evm.model.HIC_ASM_1.1778	NA	NA	K13459 disease resistance protein RPS2 | (RefSeq) disease resistance protein RPS2-like (A)	disease resistance protein RPS2 [Medicago truncatula]	NA
evm.model.HIC_ASM_1.1779	PF00931(NB-ARC domain):NB-ARC domain	molecular_function:ADP binding "Interacting selectively and non-covalently with ADP, adenosine 5'-diphosphate." [GOC:jl](GO:0043531)	K13459 disease resistance protein RPS2 | (RefSeq) probable disease resistance protein At4g27220 isoform X1 (A)	disease resistance protein [Spatholobus suberectus]	Putative disease resistance protein At4g10780 OS=Arabidopsis thaliana OX=3702 GN=At4g10780 PE=3 SV=1
evm.model.HIC_ASM_1.1808	PF07498(Rho termination factor, N-terminal domain):Rho termination factor, N-terminal domain	biological_process:DNA-templated transcription, termination "The cellular process that completes DNA-templated transcription; the formation of phosphodiester bonds ceases, the RNA-DNA hybrid dissociates, and RNA polymerase releases the DNA." [GOC:txnOH, ISBN:0716720094, PMID:15020047, PMID:18280161](GO:0006353)	NA	uncharacterized protein LOC114722987 [Prosopis alba]	SAP-like protein BP-73 OS=Oryza sativa subsp. japonica OX=39947 GN=BP-73 PE=1 SV=1
evm.model.HIC_ASM_1.1916	NA	NA	NA	NA	NA
evm.model.HIC_ASM_1.1926	NA	molecular_function:structural constituent of ribosome "The action of a molecule that contributes to the structural integrity of the ribosome." [GOC:mah](GO:0003735),cellular_component:ribosome "An intracellular organelle, about 200 A in diameter, consisting of RNA and protein. It is the site of protein biosynthesis resulting from translation of messenger RNA [mRNA]. It consists of two subunits, o…	K02951 small subunit ribosomal protein S12e | (Kazusa) Lj3g3v0014410.1; - (A)	unknown [Lotus japonicus]	40S ribosomal protein S12 OS=Hordeum vulgare OX=4513 GN=RPS12 PE=2 SV=1
evm.model.HIC_ASM_1.1928	NA	molecular_function:structural constituent of ribosome "The action of a molecule that contributes to the structural integrity of the ribosome." [GOC:mah](GO:0003735),cellular_component:ribosome "An intracellular organelle, about 200 A in diameter, consisting of RNA and protein. It is the site of protein biosynthesis resulting from translation of messenger RNA [mRNA]. It consists of two subunits, o…	K02951 small subunit ribosomal protein S12e | (RefSeq) hypothetical protein (A)	40S ribosomal protein S12-like [Vigna unguiculata]	40S ribosomal protein S12 OS=Hordeum vulgare OX=4513 GN=RPS12 PE=2 SV=1
evm.model.HIC_ASM_1.1964	NA	NA	K11975 E3 ubiquitin-protein ligase RNF144 [EC:2.3.2.31] | (RefSeq) probable E3 ubiquitin-protein ligase RNF217 (A)	NA	NA
evm.model.HIC_ASM_1.1965	NA	NA	K11975 E3 ubiquitin-protein ligase RNF144 [EC:2.3.2.31] | (RefSeq) hypothetical protein (A)	NA	NA
evm.model.HIC_ASM_1.1972	NA	NA	NA	uncharacterized protein LOC114737561 [Prosopis alba]	NA
evm.model.HIC_ASM_1.1978	PF00069(Protein kinase domain):Protein kinase domain;PF13456(Reverse transcriptase-like):Reverse transcriptase-like	molecular_function:nucleic acid binding "Interacting selectively and non-covalently with any nucleic acid." [GOC:jl](GO:0003676),molecular_function:RNA-DNA hybrid ribonuclease activity "Catalysis of the endonucleolytic cleavage of RNA in RNA-DNA hybrids to 5'-phosphomonoesters." [EC:3.1.26.4](GO:0004523),molecular_function:protein kinase activity "Catalysis of the phosphorylation of an amino acid…	K04733 interleukin-1 receptor-associated kinase 4 [EC:2.7.11.1] | (RefSeq) receptor-like protein kinase (A)	PREDICTED: receptor-like protein kinase [Juglans regia]	Receptor-like protein kinase OS=Ipomoea nil OX=35883 GN=INRPK1 PE=2 SV=2
evm.model.HIC_ASM_1.1982	PF13456(Reverse transcriptase-like):Reverse transcriptase-like	molecular_function:nucleic acid binding "Interacting selectively and non-covalently with any nucleic acid." [GOC:jl](GO:0003676),molecular_function:RNA-DNA hybrid ribonuclease activity "Catalysis of the endonucleolytic cleavage of RNA in RNA-DNA hybrids to 5'-phosphomonoesters." [EC:3.1.26.4](GO:0004523)	K04733 interleukin-1 receptor-associated kinase 4 [EC:2.7.11.1] | (RefSeq) receptor-like protein kinase (A)	heterogeneous nuclear ribonucleoprotein D-like isoform X1 [Herrania umbratica]	Receptor-like protein kinase OS=Ipomoea nil OX=35883 GN=INRPK1 PE=2 SV=2
evm.model.HIC_ASM_1.1984	PF13456(Reverse transcriptase-like):Reverse transcriptase-like	molecular_function:nucleic acid binding "Interacting selectively and non-covalently with any nucleic acid." [GOC:jl](GO:0003676),molecular_function:RNA-DNA hybrid ribonuclease activity "Catalysis of the endonucleolytic cleavage of RNA in RNA-DNA hybrids to 5'-phosphomonoesters." [EC:3.1.26.4](GO:0004523)	K04733 interleukin-1 receptor-associated kinase 4 [EC:2.7.11.1] | (RefSeq) receptor-like protein kinase (A)	heterogeneous nuclear ribonucleoprotein D-like isoform X2 [Herrania umbratica]	Receptor-like protein kinase OS=Ipomoea nil OX=35883 GN=INRPK1 PE=2 SV=2
evm.model.HIC_ASM_1.1993	PF00201(UDP-glucoronosyl and UDP-glucosyl transferase):UDP-glucoronosyl and UDP-glucosyl transferase	molecular_function:transferase activity, transferring hexosyl groups "Catalysis of the transfer of a hexosyl group from one compound [donor] to another [acceptor]." [GOC:jl](GO:0016758)	K23260 scopoletin glucosyltransferase [EC:2.4.1.128] | (RefSeq) scopoletin glucosyltransferase-like (A)	UDP-glycosyltransferase 90A1-like [Quercus suber]	Scopoletin glucosyltransferase OS=Nicotiana tabacum OX=4097 GN=TOGT1 PE=1 SV=1
evm.model.HIC_ASM_1.2016	PF12843(Putative quorum-sensing-regulated virulence factor):Putative quorum-sensing-regulated virulence factor	NA	NA	uncharacterized protein LOC114729260 [Prosopis alba]	NA
evm.model.HIC_ASM_1.2029	NA	NA	K04733 interleukin-1 receptor-associated kinase 4 [EC:2.7.11.1] | (RefSeq) pollen receptor-like kinase 4 (A)	pollen receptor-like kinase 4 [Glycine max]	Pollen receptor-like kinase 1 OS=Arabidopsis thaliana OX=3702 GN=PRK1 PE=1 SV=1
evm.model.HIC_ASM_1.2047	PF04525(LURP-one-related):LURP-one-related	NA	K03239 translation initiation factor eIF-2B subunit alpha | (RefSeq) methylthioribose-1-phosphate isomerase (A)	protein LURP-one-related 5-like [Prosopis alba]	Protein LURP-one-related 12 OS=Arabidopsis thaliana OX=3702 GN=At3g15810 PE=2 SV=1
evm.model.HIC_ASM_1.2056	NA	NA	NA	uncharacterized protein LOC113852294 [Abrus precatorius]	NA
evm.model.HIC_ASM_1.2074	NA	NA	K03424 TatD DNase family protein [EC:3.1.21.-] | (RefSeq) uncharacterized protein LOC110812819 isoform X1 (A)	uncharacterized protein LOC107624825 [Arachis ipaensis]	F-box protein At3g17710 OS=Arabidopsis thaliana OX=3702 GN=At3g17710 PE=2 SV=1
evm.model.HIC_ASM_1.2078	NA	NA	NA	NA	NA
evm.model.HIC_ASM_1.2079	NA	NA	NA	NA	NA
evm.model.HIC_ASM_1.2080	NA	NA	NA	NA	NA
evm.model.HIC_ASM_1.2084.1	PF01873(Domain found in IF2B/IF5):Domain found in IF2B/IF5	molecular_function:translation initiation factor activity "Functions in the initiation of ribosome-mediated translation of mRNA into a polypeptide." [ISBN:0198506732](GO:0003743),biological_process:translational initiation "The process preceding formation of the peptide bond between the first two amino acids of a protein. This includes the formation of a complex of the ribosome, mRNA or circRNA, …	K03238 translation initiation factor 2 subunit 2 | (RefSeq) eukaryotic translation initiation factor 2 subunit beta-like isoform X1 (A)	Eukaryotic translation initiation factor 2 subunit beta like [Actinidia chinensis var. chinensis]	Eukaryotic translation initiation factor 2 subunit beta OS=Triticum aestivum OX=4565 PE=1 SV=1
evm.model.HIC_ASM_1.2088	PF01873(Domain found in IF2B/IF5):Domain found in IF2B/IF5	molecular_function:translation initiation factor activity "Functions in the initiation of ribosome-mediated translation of mRNA into a polypeptide." [ISBN:0198506732](GO:0003743),biological_process:translational initiation "The process preceding formation of the peptide bond between the first two amino acids of a protein. This includes the formation of a complex of the ribosome, mRNA or circRNA, …	K03238 translation initiation factor 2 subunit 2 | (RefSeq) eukaryotic translation initiation factor 2 subunit beta-like isoform X1 (A)	Eukaryotic translation initiation factor 2 subunit beta like [Actinidia chinensis var. chinensis]	Eukaryotic translation initiation factor 2 subunit beta OS=Triticum aestivum OX=4565 PE=1 SV=1
evm.model.HIC_ASM_1.2161	PF04525(LURP-one-related):LURP-one-related	NA	K15285 solute carrier family 35, member E3 | (RefSeq) uncharacterized protein LOC104781510 isoform X1 (A)	protein LURP-one-related 10 [Vigna radiata var. radiata]	Protein LURP-one-related 15 OS=Arabidopsis thaliana OX=3702 GN=At5g01750 PE=1 SV=1
evm.model.HIC_ASM_1.2162	PF04525(LURP-one-related):LURP-one-related	NA	K15285 solute carrier family 35, member E3 | (RefSeq) uncharacterized protein LOC104781510 isoform X1 (A)	protein LURP-one-related 10 [Glycine max]	Protein LURP-one-related 15 OS=Arabidopsis thaliana OX=3702 GN=At5g01750 PE=1 SV=1
evm.model.HIC_ASM_1.2165	PF14938(Soluble NSF attachment protein, SNAP):Soluble NSF attachment protein, SNAP	biological_process:intracellular protein transport "The directed movement of proteins in a cell, including the movement of proteins between specific compartments or structures within a cell, such as organelles of a eukaryotic cell." [GOC:mah](GO:0006886)	K15296 alpha-soluble NSF attachment protein | (RefSeq) alpha-soluble NSF attachment protein (A)	alpha-soluble NSF attachment protein-like isoform X1 [Prosopis alba]	Alpha-soluble NSF attachment protein OS=Vitis vinifera OX=29760 PE=2 SV=1
evm.model.HIC_ASM_1.2186	PF13456(Reverse transcriptase-like):Reverse transcriptase-like	molecular_function:nucleic acid binding "Interacting selectively and non-covalently with any nucleic acid." [GOC:jl](GO:0003676),molecular_function:RNA-DNA hybrid ribonuclease activity "Catalysis of the endonucleolytic cleavage of RNA in RNA-DNA hybrids to 5'-phosphomonoesters." [EC:3.1.26.4](GO:0004523)	NA	NA	NA
evm.model.HIC_ASM_1.2202	PF04398(Protein of unknown function, DUF538):Protein of unknown function, DUF538	NA	NA	hypothetical protein CR513_28523 [Mucuna pruriens]	Uncharacterized protein At5g01610 OS=Arabidopsis thaliana OX=3702 GN=At5g01610 PE=1 SV=1
evm.model.HIC_ASM_1.2251	NA	NA	NA	NA	NA
evm.model.HIC_ASM_1.2287	NA	cellular_component:membrane "A lipid bilayer along with all the proteins and protein complexes embedded in it an attached to it." [GOC:dos, GOC:mah, ISBN:0815316194](GO:0016020),molecular_function:transmembrane transporter activity "Enables the transfer of a substance, usually a specific substance or a group of related substances, from one side of a membrane to the other." [GOC:jid, GOC:mtg_trans…	K14638 solute carrier family 15 (peptide/histidine transporter), member 3/4 | (RefSeq) protein NRT1/ PTR FAMILY 5.4-like (A)	protein NRT1/ PTR FAMILY 5.10-like [Prosopis alba]	Protein NRT1/ PTR FAMILY 5.7 OS=Arabidopsis thaliana OX=3702 GN=NPF5.7 PE=2 SV=2
evm.model.HIC_ASM_1.2288	NA	cellular_component:membrane "A lipid bilayer along with all the proteins and protein complexes embedded in it an attached to it." [GOC:dos, GOC:mah, ISBN:0815316194](GO:0016020),molecular_function:transmembrane transporter activity "Enables the transfer of a substance, usually a specific substance or a group of related substances, from one side of a membrane to the other." [GOC:jid, GOC:mtg_trans…	K14638 solute carrier family 15 (peptide/histidine transporter), member 3/4 | (RefSeq) protein NRT1/ PTR FAMILY 5.5-like (A)	protein NRT1/ PTR FAMILY 5.10-like [Prosopis alba]	Protein NRT1/ PTR FAMILY 5.4 OS=Arabidopsis thaliana OX=3702 GN=NPF5.4 PE=2 SV=1
evm.model.HIC_ASM_1.2330	PF00646(F-box domain):F-box domain	molecular_function:protein binding "Interacting selectively and non-covalently with any protein or protein complex [a complex of two or more proteins that may include other nonprotein molecules]." [GOC:go_curators](GO:0005515)	K10290 F-box protein 3 | (RefSeq) F-box protein SKIP16-like (A)	F-box protein SKIP16 [Prosopis alba]	F-box protein SKIP16 OS=Arabidopsis thaliana OX=3702 GN=SKIP16 PE=1 SV=1
evm.model.HIC_ASM_1.2332	NA	NA	NA	hypothetical protein PanWU01x14_322940, partial [Parasponia andersonii]	NA
evm.model.HIC_ASM_1.2387	PF00248(Aldo/keto reductase family):Aldo/keto reductase family	molecular_function:oxidoreductase activity "Catalysis of an oxidation-reduction [redox] reaction, a reversible chemical reaction in which the oxidation state of an atom or atoms within a molecule is altered. One substrate acts as a hydrogen or electron donor and becomes oxidized, while the other acts as hydrogen or electron acceptor and becomes reduced." [GOC:go_curators](GO:0016491),biological_p…	K00002 alcohol dehydrogenase (NADP+) [EC:1.1.1.2] | (RefSeq) aldo-keto reductase family 4 member C9-like (A)	PREDICTED: aldo-keto reductase family 4 member C9-like isoform X1 [Lupinus angustifolius]	Aldo-keto reductase family 4 member C10 OS=Arabidopsis thaliana OX=3702 GN=AKR4C10 PE=1 SV=1
evm.model.HIC_ASM_1.2409	PF12937(F-box-like):F-box-like;PF04379(ApaG domain):ApaG domain	molecular_function:protein binding "Interacting selectively and non-covalently with any protein or protein complex [a complex of two or more proteins that may include other nonprotein molecules]." [GOC:go_curators](GO:0005515)	K10290 F-box protein 3 | (RefSeq) F-box protein SKIP16-like (A)	F-box protein SKIP16-like [Durio zibethinus]	F-box protein SKIP16 OS=Arabidopsis thaliana OX=3702 GN=SKIP16 PE=1 SV=1
evm.model.HIC_ASM_1.2471	PF13456(Reverse transcriptase-like):Reverse transcriptase-like	molecular_function:nucleic acid binding "Interacting selectively and non-covalently with any nucleic acid." [GOC:jl](GO:0003676),molecular_function:RNA-DNA hybrid ribonuclease activity "Catalysis of the endonucleolytic cleavage of RNA in RNA-DNA hybrids to 5'-phosphomonoesters." [EC:3.1.26.4](GO:0004523)	K03283 heat shock 70kDa protein 1/2/6/8 | (RefSeq) hypothetical protein (A)	hypothetical protein TSUD_271920 [Trifolium subterraneum]	Putative ribonuclease H protein At1g65750 OS=Arabidopsis thaliana OX=3702 GN=At1g65750 PE=3 SV=1
evm.model.HIC_ASM_1.2482	NA	NA	K04733 interleukin-1 receptor-associated kinase 4 [EC:2.7.11.1] | (RefSeq) LEAF RUST 10 DISEASE-RESISTANCE LOCUS RECEPTOR-LIKE PROTEIN KINASE-like 2.5 (A)	kiwellin-like [Abrus precatorius]	Kiwellin OS=Actinidia deliciosa OX=3627 PE=1 SV=2
evm.model.HIC_ASM_1.2487	PF03634(TCP family transcription factor):TCP family transcription factor	molecular_function:DNA-binding transcription factor activity "A protein or a member of a complex that interacts selectively and non-covalently with a specific DNA sequence [sometimes referred to as a motif] within the regulatory region of a gene to modulate transcription. Regulatory regions include promoters [proximal and distal] and enhancers. Genes are transcriptional units, and include bacteri…	K16221 transcription factor TCP21 (protein CCA1 HIKING EXPEDITION) | (RefSeq) transcription factor TCP7-like (A)	Transcription factor like [Actinidia chinensis var. chinensis]	Transcription factor TCP21 OS=Arabidopsis thaliana OX=3702 GN=TCP21 PE=1 SV=1
evm.model.HIC_ASM_1.2493	PF01535(PPR repeat):PPR repeat;PF13812(Pentatricopeptide repeat domain):Pentatricopeptide repeat domain;PF13041(PPR repeat family):PPR repeat family	NA	K17964 leucine-rich PPR motif-containing protein, mitochondrial | (RefSeq) pentatricopeptide repeat-containing protein At2g28050-like (A)	pentatricopeptide repeat-containing protein At2g28050-like [Quercus suber]	Pentatricopeptide repeat-containing protein At2g28050 OS=Arabidopsis thaliana OX=3702 GN=At2g28050 PE=3 SV=1
evm.model.HIC_ASM_1.2501	PF00201(UDP-glucoronosyl and UDP-glucosyl transferase):UDP-glucoronosyl and UDP-glucosyl transferase	molecular_function:transferase activity, transferring hexosyl groups "Catalysis of the transfer of a hexosyl group from one compound [donor] to another [acceptor]." [GOC:jl](GO:0016758)	K15382 solute carrier family 50 (sugar transporter) | (RefSeq) uncharacterized LOC107799914 (A)	PREDICTED: UDP-glycosyltransferase 86A2 [Juglans regia]	UDP-glycosyltransferase 86A2 OS=Arabidopsis thaliana OX=3702 GN=UGT86A2 PE=2 SV=1
evm.model.HIC_ASM_1.2566	PF00690(Cation transporter/ATPase, N-terminus):Cation transporter/ATPase, N-terminus	NA	K01537 P-type Ca2+ transporter type 2C [EC:7.2.2.10] | (RefSeq) calcium-transporting ATPase 12, plasma membrane-type-like (A)	putative calcium-transporting ATPase 13, plasma membrane-type [Quercus suber]	Calcium-transporting ATPase 12, plasma membrane-type OS=Arabidopsis thaliana OX=3702 GN=ACA12 PE=2 SV=1
evm.model.HIC_ASM_1.2570	NA	NA	K08486 syntaxin 1B/2/3 | (RefSeq) syntaxin-related protein KNOLLE (A)	syntaxin-related protein KNOLLE-like [Prosopis alba]	Proteasome subunit beta type-3 OS=Picea mariana OX=3335 GN=PBC1 PE=2 SV=1
evm.model.HIC_ASM_1.2587	NA	NA	NA	uncharacterized protein LOC114762855 isoform X3 [Prosopis alba]	NA
evm.model.HIC_ASM_1.2624	PF07993(Male sterility protein):Male sterility protein	molecular_function:fatty-acyl-CoA reductase [alcohol-forming] activity "Catalysis of the reaction: a very long chain fatty acyl-CoA + NADPH + H+ = a very long chain primary alcohol + NADP+ + CoA." [PMID:16980563](GO:0080019)	K13356 alcohol-forming fatty acyl-CoA reductase [EC:1.2.1.84] | (RefSeq) fatty acyl-CoA reductase (A)	PREDICTED: probable fatty acyl-CoA reductase 4 [Lupinus angustifolius]	Fatty acyl-CoA reductase 8 OS=Arabidopsis thaliana OX=3702 GN=FAR8 PE=1 SV=1
evm.model.HIC_ASM_1.2627	NA	molecular_function:fatty-acyl-CoA reductase [alcohol-forming] activity "Catalysis of the reaction: a very long chain fatty acyl-CoA + NADPH + H+ = a very long chain primary alcohol + NADP+ + CoA." [PMID:16980563](GO:0080019)	K13356 alcohol-forming fatty acyl-CoA reductase [EC:1.2.1.84] | (RefSeq) alcohol-forming fatty acyl-CoA reductase isoform X1 (A)	PREDICTED: fatty acyl-CoA reductase 1-like [Vigna angularis]	Alcohol-forming fatty acyl-CoA reductase OS=Simmondsia chinensis OX=3999 PE=1 SV=1
evm.model.HIC_ASM_1.2711	NA	NA	NA	Late embryogenesis abundant protein, LEA-14 [Spatholobus suberectus]	NDR1/HIN1-like protein 2 OS=Arabidopsis thaliana OX=3702 GN=NHL2 PE=2 SV=1
evm.model.HIC_ASM_1.2713	NA	NA	NA	Late embryogenesis abundant protein, LEA-14 [Spatholobus suberectus]	NDR1/HIN1-like protein 2 OS=Arabidopsis thaliana OX=3702 GN=NHL2 PE=2 SV=1
evm.model.HIC_ASM_1.2743	PF12708(Pectate lyase superfamily protein):Pectate lyase superfamily protein	NA	K20798 small RNA 2'-O-methyltransferase [EC:2.1.1.-] | (RefSeq) small RNA 2'-O-methyltransferase (A)	polygalacturonase protein [Spatholobus suberectus]	Probable polygalacturonase OS=Vitis vinifera OX=29760 GN=GSVIVT00026920001 PE=1 SV=1
evm.model.HIC_ASM_1.2745	NA	NA	NA	NA	NA
evm.model.HIC_ASM_1.2746	NA	NA	NA	NA	NA
evm.model.HIC_ASM_1.2764	NA	NA	NA	Protein FAM110A like [Actinidia chinensis var. chinensis]	NA
evm.model.HIC_ASM_1.2863	NA	NA	NA	NA	NA
evm.model.HIC_ASM_1.2864	NA	NA	NA	NA	NA
evm.model.HIC_ASM_1.2865	NA	NA	K20798 small RNA 2'-O-methyltransferase [EC:2.1.1.-] | (RefSeq) small RNA 2'-O-methyltransferase (A)	polygalacturonase protein [Spatholobus suberectus]	Probable polygalacturonase OS=Vitis vinifera OX=29760 GN=GSVIVT00026920001 PE=1 SV=1
evm.model.HIC_ASM_1.291	PF02866(lactate/malate dehydrogenase, alpha/beta C-terminal domain):lactate/malate dehydrogenase, alpha/beta C-terminal domain	molecular_function:oxidoreductase activity, acting on the CH-OH group of donors, NAD or NADP as acceptor "Catalysis of an oxidation-reduction [redox] reaction in which a CH-OH group acts as a hydrogen or electron donor and reduces NAD+ or NADP." [EC:1.1.1.-, GOC:ai](GO:0016616),biological_process:oxidation-reduction process "A metabolic process that results in the removal or addition of one or mo…	K00016 L-lactate dehydrogenase [EC:1.1.1.27] | (RefSeq) L-lactate dehydrogenase B-like (A)	L-lactate dehydrogenase B [Ziziphus jujuba]	L-lactate dehydrogenase B (Fragment) OS=Hordeum vulgare OX=4513 PE=1 SV=1
evm.model.HIC_ASM_1.3006	PF03181(BURP domain):BURP domain	NA	K06699 proteasome activator subunit 4 | (RefSeq) hypothetical protein (A)	BURP domain protein RD22 [Vitis vinifera]	BURP domain-containing protein 5 OS=Oryza sativa subsp. japonica OX=39947 GN=BURP5 PE=2 SV=2
evm.model.HIC_ASM_1.3035	PF02469(Fasciclin domain):Fasciclin domain	NA	K19519 transforming growth factor-beta-induced protein | (RefSeq) fasciclin-like arabinogalactan protein 4 (A)	fasciclin-like arabinogalactan protein 13 [Abrus precatorius]	Fasciclin-like arabinogalactan protein 9 OS=Arabidopsis thaliana OX=3702 GN=FLA9 PE=2 SV=1
evm.model.HIC_ASM_1.3036	PF02469(Fasciclin domain):Fasciclin domain	NA	K19519 transforming growth factor-beta-induced protein | (RefSeq) fasciclin-like arabinogalactan protein 4 (A)	fasciclin-like arabinogalactan protein 13 [Abrus precatorius]	Fasciclin-like arabinogalactan protein 9 OS=Arabidopsis thaliana OX=3702 GN=FLA9 PE=2 SV=1
evm.model.HIC_ASM_1.3037	PF00891(O-methyltransferase domain):O-methyltransferase;PF08100(Dimerisation domain):Dimerisation domain	molecular_function:methyltransferase activity "Catalysis of the transfer of a methyl group to an acceptor molecule." [ISBN:0198506732](GO:0008168),molecular_function:O-methyltransferase activity "Catalysis of the transfer of a methyl group to the oxygen atom of an acceptor molecule." [GOC:ai](GO:0008171),molecular_function:protein dimerization activity "The formation of a protein dimer, a macromo…	K16040 trans-resveratrol di-O-methyltransferase [EC:2.1.1.240] | (RefSeq) trans-resveratrol di-O-methyltransferase-like (A)	probable O-methyltransferase 3 [Abrus precatorius]	Probable O-methyltransferase 3 OS=Humulus lupulus OX=3486 GN=OMT3 PE=2 SV=1
evm.model.HIC_ASM_1.3038	PF08100(Dimerisation domain):Dimerisation domain;PF00891(O-methyltransferase domain):O-methyltransferase	molecular_function:methyltransferase activity "Catalysis of the transfer of a methyl group to an acceptor molecule." [ISBN:0198506732](GO:0008168),molecular_function:O-methyltransferase activity "Catalysis of the transfer of a methyl group to the oxygen atom of an acceptor molecule." [GOC:ai](GO:0008171),molecular_function:protein dimerization activity "The formation of a protein dimer, a macromo…	K16040 trans-resveratrol di-O-methyltransferase [EC:2.1.1.240] | (RefSeq) trans-resveratrol di-O-methyltransferase-like (A)	probable O-methyltransferase 3 [Abrus precatorius]	Probable O-methyltransferase 3 OS=Humulus lupulus OX=3486 GN=OMT3 PE=2 SV=1
evm.model.HIC_ASM_1.3064	NA	NA	NA	NA	NA
evm.model.HIC_ASM_1.3065	NA	NA	NA	NA	NA
evm.model.HIC_ASM_1.3081	NA	NA	NA	hypothetical protein VITISV_021279 [Vitis vinifera]	CLAVATA3/ESR (CLE)-related protein 6 OS=Arabidopsis thaliana OX=3702 GN=CLE6 PE=2 SV=1
evm.model.HIC_ASM_1.3142	PF08387(FBD):FBD	NA	NA	hypothetical protein CCACVL1_21095 [Corchorus capsularis]	NA
evm.model.HIC_ASM_1.3146	NA	NA	NA	NA	NA
evm.model.HIC_ASM_1.3147	NA	NA	NA	NA	NA
evm.model.HIC_ASM_1.3159	PF13456(Reverse transcriptase-like):Reverse transcriptase-like	molecular_function:nucleic acid binding "Interacting selectively and non-covalently with any nucleic acid." [GOC:jl](GO:0003676),molecular_function:RNA-DNA hybrid ribonuclease activity "Catalysis of the endonucleolytic cleavage of RNA in RNA-DNA hybrids to 5'-phosphomonoesters." [EC:3.1.26.4](GO:0004523),molecular_function:protein serine/threonine phosphatase activity "Catalysis of the reaction: …	K19025 AP-5 complex subunit zeta-1 | (RefSeq) AP-5 complex subunit zeta-1-like (A)	AP-5 complex subunit zeta-1 [Macleaya cordata]	Probable protein phosphatase 2C 46 OS=Arabidopsis thaliana OX=3702 GN=At3g51370 PE=2 SV=1
evm.model.HIC_ASM_1.3186	NA	NA	K22817 non-structural maintenance of chromosomes element 1 [EC:2.3.2.27] | (RefSeq) non-structural maintenance of chromosomes element 1 homolog (A)	non-structural maintenance of chromosomes element 1 homolog [Prosopis alba]	NA
evm.model.HIC_ASM_1.3198	PF03936(Terpene synthase family, metal binding domain):Terpene synthase family, metal binding domain	molecular_function:magnesium ion binding "Interacting selectively and non-covalently with magnesium [Mg] ions." [GOC:ai](GO:0000287),molecular_function:terpene synthase activity "Catalysis of the formation of cyclic terpenes through the cyclization of linear terpenes [e.g. isopentenyl-PP, geranyl-PP, farnesyl-PP and geranylgeranyl-PP] containing varying numbers of isoprene units." [EC:4.2.3.-, GO…	K15803 (-)-germacrene D synthase [EC:4.2.3.75] | (RefSeq) probable terpene synthase 2 (A)	terpene synthase 3 [Copaifera langsdorffii]	Probable terpene synthase 3 OS=Ricinus communis OX=3988 GN=TPS3 PE=3 SV=1
evm.model.HIC_ASM_1.3207	PF00420(NADH-ubiquinone/plastoquinone oxidoreductase chain 4L):NADH-ubiquinone/plastoquinone oxidoreductase chain 4L	molecular_function:oxidoreductase activity, acting on NAD[P]H "Catalysis of an oxidation-reduction [redox] reaction in which NADH or NADPH acts as a hydrogen or electron donor and reduces a hydrogen or electron acceptor." [GOC:ai](GO:0016651),biological_process:ATP synthesis coupled electron transport "The transfer of electrons through a series of electron donors and acceptors, generating energy …	K03882 NADH-ubiquinone oxidoreductase chain 4L [EC:7.1.1.2] | (RefSeq) nad4L, DDH47_mgp02; NADH dehydrogenase subunit 4L (A)	NADH-ubiquinone oxidoreductase chain 4L, putative [Ricinus communis]	NADH-ubiquinone oxidoreductase chain 4L OS=Arabidopsis thaliana OX=3702 GN=ND4L PE=2 SV=2
evm.model.HIC_ASM_1.3208	PF03936(Terpene synthase family, metal binding domain):Terpene synthase family, metal binding domain	molecular_function:magnesium ion binding "Interacting selectively and non-covalently with magnesium [Mg] ions." [GOC:ai](GO:0000287),molecular_function:terpene synthase activity "Catalysis of the formation of cyclic terpenes through the cyclization of linear terpenes [e.g. isopentenyl-PP, geranyl-PP, farnesyl-PP and geranylgeranyl-PP] containing varying numbers of isoprene units." [EC:4.2.3.-, GO…	K15803 (-)-germacrene D synthase [EC:4.2.3.75] | (RefSeq) probable terpene synthase 2 (A)	terpene synthase 3 [Copaifera langsdorffii]	Alpha-copaene synthase OS=Ricinus communis OX=3988 GN=TPS1 PE=1 SV=1
evm.model.HIC_ASM_1.3224	PF11883(Domain of unknown function (DUF3403)):Domain of unknown function (DUF3403);PF07714(Protein tyrosine kinase):Protein tyrosine kinase	molecular_function:protein kinase activity "Catalysis of the phosphorylation of an amino acid residue in a protein, usually according to the reaction: a protein + ATP = a phosphoprotein + ADP." [MetaCyc:PROTEIN-KINASE-RXN](GO:0004672),molecular_function:protein serine/threonine kinase activity "Catalysis of the reactions: ATP + protein serine = ADP + protein serine phosphate, and ATP + protein th…	K04733 interleukin-1 receptor-associated kinase 4 [EC:2.7.11.1] | (RefSeq) G-type lectin S-receptor-like serine/threonine-protein kinase SD1-1 (A)	G-type lectin S-receptor-like serine/threonine-protein kinase At4g27290 [Prosopis alba]	G-type lectin S-receptor-like serine/threonine-protein kinase SD1-1 OS=Arabidopsis thaliana OX=3702 GN=SD11 PE=1 SV=1
evm.model.HIC_ASM_1.3228	NA	NA	NA	NA	NA
evm.model.HIC_ASM_1.3235	PF12796(Ankyrin repeats (3 copies)):Ankyrin repeats (3 copies);PF13962(Domain of unknown function):Domain of unknown function	molecular_function:protein binding "Interacting selectively and non-covalently with any protein or protein complex [a complex of two or more proteins that may include other nonprotein molecules]." [GOC:go_curators](GO:0005515)	K19626 inversin | (RefSeq) protein ACCELERATED CELL DEATH 6 (A)	protein ACCELERATED CELL DEATH 6-like [Arachis ipaensis]	Protein ACCELERATED CELL DEATH 6 OS=Arabidopsis thaliana OX=3702 GN=ACD6 PE=1 SV=1
evm.model.HIC_ASM_1.3242	PF07714(Protein tyrosine kinase):Protein tyrosine kinase	molecular_function:protein kinase activity "Catalysis of the phosphorylation of an amino acid residue in a protein, usually according to the reaction: a protein + ATP = a phosphoprotein + ADP." [MetaCyc:PROTEIN-KINASE-RXN](GO:0004672),molecular_function:ATP binding "Interacting selectively and non-covalently with ATP, adenosine 5'-triphosphate, a universally important coenzyme and enzyme regulato…	K04733 interleukin-1 receptor-associated kinase 4 [EC:2.7.11.1] | (RefSeq) G-type lectin S-receptor-like serine/threonine-protein kinase SD1-1 (A)	G-type lectin S-receptor-like serine/threonine-protein kinase At4g27290 [Prosopis alba]	G-type lectin S-receptor-like serine/threonine-protein kinase SD1-1 OS=Arabidopsis thaliana OX=3702 GN=SD11 PE=1 SV=1
evm.model.HIC_ASM_1.3252	NA	NA	NA	NA	NA
evm.model.HIC_ASM_1.3253	PF07714(Protein tyrosine kinase):Protein tyrosine kinase	molecular_function:protein kinase activity "Catalysis of the phosphorylation of an amino acid residue in a protein, usually according to the reaction: a protein + ATP = a phosphoprotein + ADP." [MetaCyc:PROTEIN-KINASE-RXN](GO:0004672),molecular_function:ATP binding "Interacting selectively and non-covalently with ATP, adenosine 5'-triphosphate, a universally important coenzyme and enzyme regulato…	K04733 interleukin-1 receptor-associated kinase 4 [EC:2.7.11.1] | (RefSeq) G-type lectin S-receptor-like serine/threonine-protein kinase SD1-1 (A)	G-type lectin S-receptor-like serine/threonine-protein kinase At4g27290 [Prosopis alba]	G-type lectin S-receptor-like serine/threonine-protein kinase SD1-1 OS=Arabidopsis thaliana OX=3702 GN=SD11 PE=1 SV=1
evm.model.HIC_ASM_1.3258	NA	NA	K04733 interleukin-1 receptor-associated kinase 4 [EC:2.7.11.1] | (RefSeq) G-type lectin S-receptor-like serine/threonine-protein kinase At1g11410 (A)	NA	Cysteine-rich receptor-like protein kinase 10 OS=Oryza sativa subsp. japonica OX=39947 GN=CRK10 PE=2 SV=1
evm.model.HIC_ASM_1.3307	PF03101(FAR1 DNA-binding domain):FAR1 DNA-binding domain	NA	K17604 zinc finger SWIM domain-containing protein 3 | (RefSeq) protein FAR1-RELATED SEQUENCE 5-like (A)	protein FAR1-RELATED SEQUENCE 5-like [Citrus sinensis]	Putative protein FAR1-RELATED SEQUENCE 10 OS=Arabidopsis thaliana OX=3702 GN=FRS10 PE=2 SV=2
evm.model.HIC_ASM_1.3491	NA	NA	NA	NA	NA
evm.model.HIC_ASM_1.3503	PF05699(hAT family C-terminal dimerisation region):hAT family C-terminal dimerisation region;PF14372(Domain of unknown function (DUF4413)):Domain of unknown function (DUF4413)	molecular_function:DNA binding "Any molecular function by which a gene product interacts selectively and non-covalently with DNA [deoxyribonucleic acid]." [GOC:dph, GOC:jl, GOC:tb, GOC:vw](GO:0003677),molecular_function:protein dimerization activity "The formation of a protein dimer, a macromolecular structure consists of two noncovalently associated identical or nonidentical subunits." [ISBN:019…	K04460 serine/threonine-protein phosphatase 5 [EC:3.1.3.16] | (RefSeq) zinc finger BED domain-containing protein RICESLEEPER 2-like isoform X1 (A)	Putative AC transposase [Cajanus cajan]	Zinc finger BED domain-containing protein DAYSLEEPER OS=Arabidopsis thaliana OX=3702 GN=HAT PE=1 SV=1
evm.model.HIC_ASM_1.3507	NA	NA	NA	lipase-like isoform X2 [Sesamum indicum]	NA
evm.model.HIC_ASM_1.3529	PF00249(Myb-like DNA-binding domain):Myb-like DNA-binding domain	NA	K08869 aarF domain-containing kinase | (RefSeq) predicted protein (A)	transcription factor SRM1-like [Coffea arabica]	Transcription factor SRM1 OS=Arabidopsis thaliana OX=3702 GN=SRM1 PE=1 SV=1
evm.model.HIC_ASM_1.3607	NA	NA	NA	NA	NA
evm.model.HIC_ASM_1.3619	NA	molecular_function:ATP binding "Interacting selectively and non-covalently with ATP, adenosine 5'-triphosphate, a universally important coenzyme and enzyme regulator." [ISBN:0198506732](GO:0005524),cellular_component:chloroplast "A chlorophyll-containing plastid with thylakoids organized into grana and frets, or stroma thylakoids, and embedded in a stroma." [ISBN:0471245208](GO:0009507)	NA	hypothetical chloroplast RF21 (chloroplast) [Lathyrus inconspicuus]	Protein Ycf2 OS=Manihot esculenta OX=3983 GN=ycf2 PE=3 SV=1
evm.model.HIC_ASM_1.3644	PF00249(Myb-like DNA-binding domain):Myb-like DNA-binding domain	NA	K08869 aarF domain-containing kinase | (RefSeq) predicted protein (A)	Zuotin [Handroanthus impetiginosus]	Transcription factor DIVARICATA OS=Antirrhinum majus OX=4151 GN=DIVARICATA PE=2 SV=1
evm.model.HIC_ASM_1.3645	PF00249(Myb-like DNA-binding domain):Myb-like DNA-binding domain	NA	K08869 aarF domain-containing kinase | (RefSeq) predicted protein (A)	Zuotin [Handroanthus impetiginosus]	Transcription factor DIVARICATA OS=Antirrhinum majus OX=4151 GN=DIVARICATA PE=2 SV=1
evm.model.HIC_ASM_1.3659	PF03169(OPT oligopeptide transporter protein):OPT oligopeptide transporter protein	biological_process:transmembrane transport "The process in which a solute is transported across a lipid bilayer, from one side of a membrane to the other." [GOC:dph, GOC:jid](GO:0055085)	K01054 acylglycerol lipase [EC:3.1.1.23] | (RefSeq) caffeoylshikimate esterase (A)	hypothetical protein BRADI_3g49491v3 [Brachypodium distachyon]	Probable metal-nicotianamine transporter YSL7 OS=Arabidopsis thaliana OX=3702 GN=YSL7 PE=2 SV=1
evm.model.HIC_ASM_1.3662	PF03169(OPT oligopeptide transporter protein):OPT oligopeptide transporter protein	biological_process:transmembrane transport "The process in which a solute is transported across a lipid bilayer, from one side of a membrane to the other." [GOC:dph, GOC:jid](GO:0055085)	NA	putative oligopeptide transporter, OPT superfamily [Helianthus annuus]	Probable metal-nicotianamine transporter YSL14 OS=Oryza sativa subsp. japonica OX=39947 GN=YSL14 PE=2 SV=1
evm.model.HIC_ASM_1.3663	PF03169(OPT oligopeptide transporter protein):OPT oligopeptide transporter protein	biological_process:transmembrane transport "The process in which a solute is transported across a lipid bilayer, from one side of a membrane to the other." [GOC:dph, GOC:jid](GO:0055085)	K01054 acylglycerol lipase [EC:3.1.1.23] | (RefSeq) caffeoylshikimate esterase (A)	probable metal-nicotianamine transporter YSL7 [Hevea brasiliensis]	Probable metal-nicotianamine transporter YSL7 OS=Arabidopsis thaliana OX=3702 GN=YSL7 PE=2 SV=1
evm.model.HIC_ASM_1.3673	PF12796(Ankyrin repeats (3 copies)):Ankyrin repeats (3 copies);PF13962(Domain of unknown function):Domain of unknown function	molecular_function:protein binding "Interacting selectively and non-covalently with any protein or protein complex [a complex of two or more proteins that may include other nonprotein molecules]." [GOC:go_curators](GO:0005515)	K15502 serine/threonine-protein phosphatase 6 regulatory ankyrin repeat subunit A | (RefSeq) uncharacterized protein LOC113305916 (A)	ankyrin repeat-containing protein BDA1-like [Quercus suber]	Ankyrin repeat-containing protein BDA1 OS=Arabidopsis thaliana OX=3702 GN=BAD1 PE=1 SV=1
evm.model.HIC_ASM_1.3696	NA	NA	NA	zinc finger BED domain-containing protein RICESLEEPER 2-like [Vigna unguiculata]	NA
evm.model.HIC_ASM_1.3698	NA	NA	NA	NA	NA
evm.model.HIC_ASM_1.3915	NA	NA	NA	NA	NA
evm.model.HIC_ASM_1.3916	NA	NA	NA	hypothetical protein D0Y65_049089, partial [Glycine soja]	NA
evm.model.HIC_ASM_1.3917	NA	NA	NA	hypothetical protein D0Y65_049089, partial [Glycine soja]	NA
evm.model.HIC_ASM_1.3918	NA	NA	NA	hypothetical protein D0Y65_049089, partial [Glycine soja]	NA
evm.model.HIC_ASM_1.3919	NA	NA	NA	hypothetical protein CR513_57314, partial [Mucuna pruriens]	NA
evm.model.HIC_ASM_1.3933	PF13839(GDSL/SGNH-like Acyl-Esterase family found in Pmr5 and Cas1p):GDSL/SGNH-like Acyl-Esterase family found in Pmr5 and Cas1p	NA	NA	protein trichome birefringence-like 38 [Abrus precatorius]	Protein trichome birefringence-like 38 OS=Arabidopsis thaliana OX=3702 GN=TBL38 PE=2 SV=1
evm.model.HIC_ASM_1.3934	PF13839(GDSL/SGNH-like Acyl-Esterase family found in Pmr5 and Cas1p):GDSL/SGNH-like Acyl-Esterase family found in Pmr5 and Cas1p	NA	NA	protein trichome birefringence-like 38 [Abrus precatorius]	Protein trichome birefringence-like 38 OS=Arabidopsis thaliana OX=3702 GN=TBL38 PE=2 SV=1
evm.model.HIC_ASM_1.3951	PF00191(Annexin):Annexin	molecular_function:calcium ion binding "Interacting selectively and non-covalently with calcium ions [Ca2+]." [GOC:ai](GO:0005509),molecular_function:calcium-dependent phospholipid binding "Interacting selectively and non-covalently with phospholipids, a class of lipids containing phosphoric acid as a mono- or diester, in the presence of calcium." [GOC:jl](GO:0005544)	K17098 annexin D | (RefSeq) annexin-like protein RJ4 (A)	hypothetical protein CR513_51191 [Mucuna pruriens]	Annexin-like protein RJ4 OS=Fragaria ananassa OX=3747 PE=2 SV=2
evm.model.HIC_ASM_1.3952	PF00191(Annexin):Annexin	molecular_function:calcium ion binding "Interacting selectively and non-covalently with calcium ions [Ca2+]." [GOC:ai](GO:0005509),molecular_function:calcium-dependent phospholipid binding "Interacting selectively and non-covalently with phospholipids, a class of lipids containing phosphoric acid as a mono- or diester, in the presence of calcium." [GOC:jl](GO:0005544)	K17098 annexin D | (RefSeq) annexin-like protein RJ4 (A)	hypothetical protein CR513_51191 [Mucuna pruriens]	Annexin-like protein RJ4 OS=Fragaria ananassa OX=3747 PE=2 SV=2
evm.model.HIC_ASM_1.3992	PF03358(NADPH-dependent FMN reductase):NADPH-dependent FMN reductase	molecular_function:oxidoreductase activity "Catalysis of an oxidation-reduction [redox] reaction, a reversible chemical reaction in which the oxidation state of an atom or atoms within a molecule is altered. One substrate acts as a hydrogen or electron donor and becomes oxidized, while the other acts as hydrogen or electron acceptor and becomes reduced." [GOC:go_curators](GO:0016491)	K19784 chromate reductase, NAD(P)H dehydrogenase (quinone) | (RefSeq) NADPH:quinone oxidoreductase (A)	NADPH:quinone oxidoreductase-like [Prosopis alba]	NADPH:quinone oxidoreductase OS=Arabidopsis thaliana OX=3702 GN=NQR PE=1 SV=1
evm.model.HIC_ASM_1.3993	PF03358(NADPH-dependent FMN reductase):NADPH-dependent FMN reductase	molecular_function:oxidoreductase activity "Catalysis of an oxidation-reduction [redox] reaction, a reversible chemical reaction in which the oxidation state of an atom or atoms within a molecule is altered. One substrate acts as a hydrogen or electron donor and becomes oxidized, while the other acts as hydrogen or electron acceptor and becomes reduced." [GOC:go_curators](GO:0016491)	K19784 chromate reductase, NAD(P)H dehydrogenase (quinone) | (RefSeq) NADPH:quinone oxidoreductase (A)	NADPH:quinone oxidoreductase-like [Prosopis alba]	NADPH:quinone oxidoreductase OS=Arabidopsis thaliana OX=3702 GN=NQR PE=1 SV=1
evm.model.HIC_ASM_1.3999	NA	NA	K10357 myosin V | (RefSeq) myosin-7 (A)	hypothetical protein CDL15_Pgr026328 [Punica granatum]	Myosin-14 OS=Arabidopsis thaliana OX=3702 GN=XI-H PE=3 SV=1
evm.model.HIC_ASM_1.4000	PF02453(Reticulon):Reticulon	NA	K20723 reticulon-3 | (RefSeq) reticulon-like protein B8 isoform X1 (A)	reticulon-like protein B8 [Vigna radiata var. radiata]	Reticulon-like protein B8 OS=Arabidopsis thaliana OX=3702 GN=RTNLB8 PE=2 SV=1
evm.model.HIC_ASM_1.4009	NA	NA	NA	PREDICTED: uncharacterized protein LOC109239761 isoform X1 [Nicotiana attenuata]	NA
evm.model.HIC_ASM_1.4019	NA	NA	NA	NA	NA
evm.model.HIC_ASM_1.4041	PF05664(Plant family of unknown function (DUF810)):Plant family of unknown function (DUF810)	NA	NA	protein unc-13 homolog [Abrus precatorius]	Protein unc-13 homolog OS=Arabidopsis thaliana OX=3702 GN=PATROL1 PE=2 SV=1
evm.model.HIC_ASM_1.4052	NA	NA	NA	testis-expressed protein 15 [Sarcophilus harrisii]	NA
evm.model.HIC_ASM_1.4054	NA	NA	NA	NA	NA
evm.model.HIC_ASM_1.4055	NA	NA	NA	NA	NA
evm.model.HIC_ASM_1.4070	PF03140(Plant protein of unknown function):Plant protein of unknown function	NA	NA	UPF0481 protein [Spatholobus suberectus]	UPF0481 protein At3g47200 OS=Arabidopsis thaliana OX=3702 GN=At3g47200 PE=2 SV=1
evm.model.HIC_ASM_1.4071	PF03140(Plant protein of unknown function):Plant protein of unknown function	NA	K01193 beta-fructofuranosidase [EC:3.2.1.26] | (RefSeq) LOC109747879; beta-fructofuranosidase, insoluble isoenzyme 3-like (A)	UPF0481 protein At3g47200 [Cajanus cajan]	UPF0481 protein At3g47200 OS=Arabidopsis thaliana OX=3702 GN=At3g47200 PE=2 SV=1
evm.model.HIC_ASM_1.4072	NA	NA	K12164 ubiquitin-like modifier-activating enzyme 5 | (RefSeq) hypothetical protein (A)	ubiquitin-like modifier-activating enzyme 5 isoform X3 [Durio zibethinus]	Ubiquitin-like modifier-activating enzyme 5 OS=Drosophila erecta OX=7220 GN=GG18422 PE=3 SV=1
evm.model.HIC_ASM_1.4073	PF07714(Protein tyrosine kinase):Protein tyrosine kinase	molecular_function:protein kinase activity "Catalysis of the phosphorylation of an amino acid residue in a protein, usually according to the reaction: a protein + ATP = a phosphoprotein + ADP." [MetaCyc:PROTEIN-KINASE-RXN](GO:0004672),molecular_function:ATP binding "Interacting selectively and non-covalently with ATP, adenosine 5'-triphosphate, a universally important coenzyme and enzyme regulato…	K14510 serine/threonine-protein kinase CTR1 [EC:2.7.11.1] | (RefSeq) serine/threonine-protein kinase CTR1-like (A)	PREDICTED: serine/threonine-protein kinase CTR1-like [Lupinus angustifolius]	Serine/threonine-protein kinase CTR1 OS=Arabidopsis thaliana OX=3702 GN=CTR1 PE=1 SV=1
evm.model.HIC_ASM_1.4075	PF03140(Plant protein of unknown function):Plant protein of unknown function	NA	K01193 beta-fructofuranosidase [EC:3.2.1.26] | (RefSeq) LOC109747879; beta-fructofuranosidase, insoluble isoenzyme 3-like (A)	UPF0481 protein [Spatholobus suberectus]	UPF0481 protein At3g47200 OS=Arabidopsis thaliana OX=3702 GN=At3g47200 PE=2 SV=1
evm.model.HIC_ASM_1.4076	PF03140(Plant protein of unknown function):Plant protein of unknown function	NA	K01193 beta-fructofuranosidase [EC:3.2.1.26] | (RefSeq) LOC109747879; beta-fructofuranosidase, insoluble isoenzyme 3-like (A)	UPF0481 protein [Spatholobus suberectus]	UPF0481 protein At3g47200 OS=Arabidopsis thaliana OX=3702 GN=At3g47200 PE=2 SV=1
evm.model.HIC_ASM_1.4077	PF03140(Plant protein of unknown function):Plant protein of unknown function	NA	NA	UPF0481 protein [Spatholobus suberectus]	UPF0481 protein At3g47200 OS=Arabidopsis thaliana OX=3702 GN=At3g47200 PE=2 SV=1
evm.model.HIC_ASM_1.4089	PF00232(Glycosyl hydrolase family 1):Glycosyl hydrolase family 1	molecular_function:hydrolase activity, hydrolyzing O-glycosyl compounds "Catalysis of the hydrolysis of any O-glycosyl bond." [GOC:mah](GO:0004553),biological_process:carbohydrate metabolic process "The chemical reactions and pathways involving carbohydrates, any of a group of organic compounds based of the general formula Cx[H2O]y. Includes the formation of carbohydrate derivatives by the additi…	K22279 vicianin beta-glucosidase [EC:3.2.1.119] | (RefSeq) vicianin hydrolase-like isoform X1 (A)	beta-glucosidase 17-like isoform X2 [Hevea brasiliensis]	Beta-glucosidase 17 OS=Arabidopsis thaliana OX=3702 GN=BGLU17 PE=2 SV=1
evm.model.HIC_ASM_1.4094	PF00232(Glycosyl hydrolase family 1):Glycosyl hydrolase family 1	molecular_function:hydrolase activity, hydrolyzing O-glycosyl compounds "Catalysis of the hydrolysis of any O-glycosyl bond." [GOC:mah](GO:0004553),biological_process:carbohydrate metabolic process "The chemical reactions and pathways involving carbohydrates, any of a group of organic compounds based of the general formula Cx[H2O]y. Includes the formation of carbohydrate derivatives by the additi…	K01188 beta-glucosidase [EC:3.2.1.21] | (RefSeq) vicianin hydrolase isoform X2 (A)	vicianin hydrolase-like isoform X3 [Malus domestica]	Vicianin hydrolase (Fragment) OS=Vicia sativa subsp. nigra OX=3909 PE=1 SV=1
evm.model.HIC_ASM_1.4095	PF00232(Glycosyl hydrolase family 1):Glycosyl hydrolase family 1	molecular_function:hydrolase activity, hydrolyzing O-glycosyl compounds "Catalysis of the hydrolysis of any O-glycosyl bond." [GOC:mah](GO:0004553),biological_process:carbohydrate metabolic process "The chemical reactions and pathways involving carbohydrates, any of a group of organic compounds based of the general formula Cx[H2O]y. Includes the formation of carbohydrate derivatives by the additi…	K22279 vicianin beta-glucosidase [EC:3.2.1.119] | (RefSeq) vicianin hydrolase-like (A)	vicianin hydrolase-like isoform X3 [Malus domestica]	Vicianin hydrolase (Fragment) OS=Vicia sativa subsp. nigra OX=3909 PE=1 SV=1
evm.model.HIC_ASM_1.4099	NA	NA	NA	PREDICTED: histidine-rich glycoprotein-like isoform X1 [Lupinus angustifolius]	NA
evm.model.HIC_ASM_1.4100	NA	NA	NA	NA	NA
evm.model.HIC_ASM_1.4113	NA	NA	NA	NA	NA
evm.model.HIC_ASM_1.4115	PF13456(Reverse transcriptase-like):Reverse transcriptase-like	molecular_function:nucleic acid binding "Interacting selectively and non-covalently with any nucleic acid." [GOC:jl](GO:0003676),molecular_function:RNA-DNA hybrid ribonuclease activity "Catalysis of the endonucleolytic cleavage of RNA in RNA-DNA hybrids to 5'-phosphomonoesters." [EC:3.1.26.4](GO:0004523)	K18327 RNA exonuclease 4 [EC:3.1.-.-] | (RefSeq) uncharacterized protein LOC111996852 (A)	uncharacterized protein LOC112028020 [Quercus suber]	Putative ribonuclease H protein At1g65750 OS=Arabidopsis thaliana OX=3702 GN=At1g65750 PE=3 SV=1
evm.model.HIC_ASM_1.4129	NA	NA	NA	PREDICTED: probable serine/threonine-protein kinase fhkB isoform X2 [Lupinus angustifolius]	NA
evm.model.HIC_ASM_1.4134	PF03107(C1 domain):C1 domain	NA	K08654 proprotein convertase subtilisin/kexin type 5 [EC:3.4.21.-] | (RefSeq) uncharacterized protein LOC104445957 (A)	hypothetical protein TEA_015770 [Camellia sinensis var. sinensis]	NA
evm.model.HIC_ASM_1.4154	NA	NA	NA	TPD1 protein homolog 1-like [Prosopis alba]	Protein TAPETUM DETERMINANT 1 OS=Arabidopsis thaliana OX=3702 GN=TPD1 PE=1 SV=1
evm.model.HIC_ASM_1.4162	PF07993(Male sterility protein):Male sterility protein;PF03015(Male sterility protein):Male sterility protein	molecular_function:fatty-acyl-CoA reductase [alcohol-forming] activity "Catalysis of the reaction: a very long chain fatty acyl-CoA + NADPH + H+ = a very long chain primary alcohol + NADP+ + CoA." [PMID:16980563](GO:0080019)	K13356 alcohol-forming fatty acyl-CoA reductase [EC:1.2.1.84] | (RefSeq) fatty acyl-CoA reductase 2 (A)	fatty acyl-CoA reductase 2-like [Prosopis alba]	Fatty acyl-CoA reductase 2 OS=Arabidopsis thaliana OX=3702 GN=FAR2 PE=1 SV=2
evm.model.HIC_ASM_1.4173	NA	biological_process:regulation of transcription, DNA-templated "Any process that modulates the frequency, rate or extent of cellular DNA-templated transcription." [GOC:go_curators, GOC:txnOH](GO:0006355)	K17604 zinc finger SWIM domain-containing protein 3 | (RefSeq) protein FAR1-RELATED SEQUENCE 6-like isoform X1 (A)	Zinc finger, PMZ-type [Corchorus capsularis]	Protein FAR1-RELATED SEQUENCE 5 OS=Arabidopsis thaliana OX=3702 GN=FRS5 PE=1 SV=1
evm.model.HIC_ASM_1.4176	PF14365(Neprosin activation peptide):Neprosin activation peptide;PF03080(Neprosin):Neprosin	NA	K12403 AP-4 complex subunit sigma-1 | (RefSeq) AP-4 complex subunit sigma-like isoform X1 (A)	uncharacterized protein LOC114754958 [Prosopis alba]	NA
evm.model.HIC_ASM_1.4180	PF14365(Neprosin activation peptide):Neprosin activation peptide;PF03080(Neprosin):Neprosin	NA	K12403 AP-4 complex subunit sigma-1 | (RefSeq) AP-4 complex subunit sigma-like isoform X1 (A)	hypothetical protein D0Y65_020717 [Glycine soja]	NA
evm.model.HIC_ASM_1.4184	PF14365(Neprosin activation peptide):Neprosin activation peptide;PF03080(Neprosin):Neprosin	NA	NA	uncharacterized protein LOC100790139 isoform X1 [Glycine max]	NA
evm.model.HIC_ASM_1.4228	PF13456(Reverse transcriptase-like):Reverse transcriptase-like	molecular_function:nucleic acid binding "Interacting selectively and non-covalently with any nucleic acid." [GOC:jl](GO:0003676),molecular_function:RNA-DNA hybrid ribonuclease activity "Catalysis of the endonucleolytic cleavage of RNA in RNA-DNA hybrids to 5'-phosphomonoesters." [EC:3.1.26.4](GO:0004523)	K03283 heat shock 70kDa protein 1/2/6/8 | (RefSeq) heat shock 70 kDa protein-like (A)	NA	NA
evm.model.HIC_ASM_1.4231	PF13855(Leucine rich repeat):Leucine rich repeat;PF00069(Protein kinase domain):Protein kinase domain	molecular_function:protein kinase activity "Catalysis of the phosphorylation of an amino acid residue in a protein, usually according to the reaction: a protein + ATP = a phosphoprotein + ADP." [MetaCyc:PROTEIN-KINASE-RXN](GO:0004672),molecular_function:protein binding "Interacting selectively and non-covalently with any protein or protein complex [a complex of two or more proteins that may inclu…	K04730 interleukin-1 receptor-associated kinase 1 [EC:2.7.11.1] | (RefSeq) probable LRR receptor-like serine/threonine-protein kinase At3g47570 (A)	putative LRR receptor-like serine/threonine-protein kinase, partial [Mucuna pruriens]	Probable LRR receptor-like serine/threonine-protein kinase At3g47570 OS=Arabidopsis thaliana OX=3702 GN=At3g47570 PE=2 SV=1
evm.model.HIC_ASM_1.4251	NA	NA	K13459 disease resistance protein RPS2 | (RefSeq) probable disease resistance protein At4g27220 (A)	hypothetical protein TanjilG_18942 [Lupinus angustifolius]	NA
evm.model.HIC_ASM_1.4308	PF01453(D-mannose binding lectin):D-mannose binding lectin	NA	K04733 interleukin-1 receptor-associated kinase 4 [EC:2.7.11.1] | (RefSeq) G-type lectin S-receptor-like serine/threonine-protein kinase At1g67520 isoform X1 (A)	G-type lectin S-receptor serine/threonine-protein kinase [Spatholobus suberectus]	G-type lectin S-receptor-like serine/threonine-protein kinase CES101 OS=Arabidopsis thaliana OX=3702 GN=CES101 PE=2 SV=2
evm.model.HIC_ASM_1.4310.2	PF01453(D-mannose binding lectin):D-mannose binding lectin	NA	K04733 interleukin-1 receptor-associated kinase 4 [EC:2.7.11.1] | (RefSeq) G-type lectin S-receptor-like serine/threonine-protein kinase At1g67520 isoform X1 (A)	G-type lectin S-receptor serine/threonine-protein kinase [Spatholobus suberectus]	G-type lectin S-receptor-like serine/threonine-protein kinase CES101 OS=Arabidopsis thaliana OX=3702 GN=CES101 PE=2 SV=2
evm.model.HIC_ASM_1.4312	NA	NA	NA	NA	NA
evm.model.HIC_ASM_1.4315	PF01453(D-mannose binding lectin):D-mannose binding lectin	NA	K04733 interleukin-1 receptor-associated kinase 4 [EC:2.7.11.1] | (RefSeq) G-type lectin S-receptor-like serine/threonine-protein kinase At1g67520 isoform X1 (A)	G-type lectin S-receptor serine/threonine-protein kinase [Spatholobus suberectus]	G-type lectin S-receptor-like serine/threonine-protein kinase CES101 OS=Arabidopsis thaliana OX=3702 GN=CES101 PE=2 SV=2
evm.model.HIC_ASM_1.4318	NA	NA	NA	NA	NA
evm.model.HIC_ASM_1.4331	PF07714(Protein tyrosine kinase):Protein tyrosine kinase;PF11883(Domain of unknown function (DUF3403)):Domain of unknown function (DUF3403)	molecular_function:protein kinase activity "Catalysis of the phosphorylation of an amino acid residue in a protein, usually according to the reaction: a protein + ATP = a phosphoprotein + ADP." [MetaCyc:PROTEIN-KINASE-RXN](GO:0004672),molecular_function:protein serine/threonine kinase activity "Catalysis of the reactions: ATP + protein serine = ADP + protein serine phosphate, and ATP + protein th…	K04733 interleukin-1 receptor-associated kinase 4 [EC:2.7.11.1] | (RefSeq) G-type lectin S-receptor-like serine/threonine-protein kinase At1g11330 (A)	G-type lectin S-receptor-like serine/threonine-protein kinase At1g67520 isoform X7 [Glycine max]	G-type lectin S-receptor-like serine/threonine-protein kinase At1g11330 OS=Arabidopsis thaliana OX=3702 GN=At1g11330 PE=1 SV=3
evm.model.HIC_ASM_1.4381	NA	NA	NA	uncharacterized protein At4g15545 [Prosopis alba]	Uncharacterized protein At4g15545 OS=Arabidopsis thaliana OX=3702 GN=At4g15545 PE=1 SV=1
evm.model.HIC_ASM_1.4417	PF00646(F-box domain):F-box domain;PF08387(FBD):FBD	molecular_function:protein binding "Interacting selectively and non-covalently with any protein or protein complex [a complex of two or more proteins that may include other nonprotein molecules]." [GOC:go_curators](GO:0005515)	K04733 interleukin-1 receptor-associated kinase 4 [EC:2.7.11.1] | (RefSeq) S-locus lectin kinase family protein (A)	F-box/FBD/LRR-repeat protein At3g14710-like isoform X1 [Cicer arietinum]	F-box/LRR-repeat protein At3g58940 OS=Arabidopsis thaliana OX=3702 GN=At3g58940 PE=2 SV=1
evm.model.HIC_ASM_1.4420	NA	NA	NA	TPD1 protein homolog 1-like [Prosopis alba]	TPD1 protein homolog 1 OS=Arabidopsis thaliana OX=3702 GN=TDL1 PE=2 SV=1
evm.model.HIC_ASM_1.4425	NA	NA	NA	TPD1 protein homolog 1-like [Prosopis alba]	TPD1 protein homolog 1 OS=Arabidopsis thaliana OX=3702 GN=TDL1 PE=2 SV=1
evm.model.HIC_ASM_1.4428	PF00646(F-box domain):F-box domain;PF08387(FBD):FBD	molecular_function:protein binding "Interacting selectively and non-covalently with any protein or protein complex [a complex of two or more proteins that may include other nonprotein molecules]." [GOC:go_curators](GO:0005515)	K04733 interleukin-1 receptor-associated kinase 4 [EC:2.7.11.1] | (RefSeq) S-locus lectin kinase family protein (A)	F-box/FBD/LRR-repeat protein At3g14710-like isoform X1 [Cicer arietinum]	F-box/LRR-repeat protein At3g58940 OS=Arabidopsis thaliana OX=3702 GN=At3g58940 PE=2 SV=1
evm.model.HIC_ASM_1.4436	NA	NA	NA	TPD1 protein homolog 1-like [Prosopis alba]	TPD1 protein homolog 1 OS=Arabidopsis thaliana OX=3702 GN=TDL1 PE=2 SV=1
evm.model.HIC_ASM_1.4440	PF13668(Ferritin-like domain):Ferritin-like domain	NA	NA	desiccation-related protein PCC13-62-like [Prosopis alba]	Desiccation-related protein PCC13-62 OS=Craterostigma plantagineum OX=4153 PE=2 SV=1
evm.model.HIC_ASM_1.4448	NA	NA	NA	F-box protein At1g80960-like [Arachis ipaensis]	NA
evm.model.HIC_ASM_1.4450	NA	molecular_function:protein binding "Interacting selectively and non-covalently with any protein or protein complex [a complex of two or more proteins that may include other nonprotein molecules]." [GOC:go_curators](GO:0005515)	NA	F-box protein At3g60790-like [Cicer arietinum]	F-box/FBD/LRR-repeat protein At1g16930 OS=Arabidopsis thaliana OX=3702 GN=At1g16930 PE=2 SV=1
evm.model.HIC_ASM_1.4506	NA	NA	K22038 volume-regulated anion channel | (RefSeq) TMV resistance protein N-like isoform X1 (A)	hypothetical protein glysoja_023893 [Glycine soja]	NA
evm.model.HIC_ASM_1.4507	PF13966(zinc-binding in reverse transcriptase):zinc-binding in reverse transcriptase	NA	K22038 volume-regulated anion channel | (RefSeq) TMV resistance protein N-like isoform X1 (A)	TMV resistance protein N-like [Abrus precatorius]	NA
evm.model.HIC_ASM_1.4564	PF14111(Domain of unknown function (DUF4283)):Domain of unknown function (DUF4283);PF14392(Zinc knuckle):Zinc knuckle	molecular_function:nucleic acid binding "Interacting selectively and non-covalently with any nucleic acid." [GOC:jl](GO:0003676),molecular_function:zinc ion binding "Interacting selectively and non-covalently with zinc [Zn] ions." [GOC:ai](GO:0008270)	K11294 nucleolin | (RefSeq) nucleolin-like (A)	Endonuclease/exonuclease/phosphatase [Corchorus olitorius]	Uncharacterized protein At4g02000 OS=Arabidopsis thaliana OX=3702 GN=At4g02000 PE=2 SV=1
evm.model.HIC_ASM_1.4565	NA	NA	NA	uncharacterized protein LOC110781250 [Spinacia oleracea]	NA
evm.model.HIC_ASM_1.4568	PF14392(Zinc knuckle):Zinc knuckle;PF14111(Domain of unknown function (DUF4283)):Domain of unknown function (DUF4283)	molecular_function:nucleic acid binding "Interacting selectively and non-covalently with any nucleic acid." [GOC:jl](GO:0003676),molecular_function:zinc ion binding "Interacting selectively and non-covalently with zinc [Zn] ions." [GOC:ai](GO:0008270)	K11294 nucleolin | (RefSeq) nucleolin-like (A)	Endonuclease/exonuclease/phosphatase [Corchorus olitorius]	Uncharacterized protein At4g02000 OS=Arabidopsis thaliana OX=3702 GN=At4g02000 PE=2 SV=1
evm.model.HIC_ASM_1.4569	NA	NA	K10609 cullin 4 | (RefSeq) cullin-4 (A)	uncharacterized protein LOC110781250 [Spinacia oleracea]	NA
evm.model.HIC_ASM_1.4570	NA	NA	NA	uncharacterized protein LOC114741653 [Prosopis alba]	NA
evm.model.HIC_ASM_1.4571	NA	NA	K14500 BR-signaling kinase [EC:2.7.11.1] | (RefSeq) serine/threonine-protein kinase BSK1 isoform X1 (A)	Serine/threonine-protein kinase BSK1 isoform D [Glycine soja]	Serine/threonine-protein kinase BSK1 OS=Arabidopsis thaliana OX=3702 GN=BSK1 PE=1 SV=1
evm.model.HIC_ASM_1.4636	PF14416(PMR5 N terminal Domain):PMR5 N terminal Domain;PF13839(GDSL/SGNH-like Acyl-Esterase family found in Pmr5 and Cas1p):GDSL/SGNH-like Acyl-Esterase family found in Pmr5 and Cas1p	NA	K12639 cytochrome P450 family 724 subfamily B polypeptide 1 [EC:1.14.13.-] | (RefSeq) cytochrome P450 724B1-like (A)	protein trichome birefringence-like 41 [Citrus clementina]	Protein trichome birefringence-like 41 OS=Arabidopsis thaliana OX=3702 GN=TBL41 PE=2 SV=1
evm.model.HIC_ASM_1.4656	PF00314(Thaumatin family):Thaumatin family	NA	K04733 interleukin-1 receptor-associated kinase 4 [EC:2.7.11.1] | (RefSeq) LEAF RUST 10 DISEASE-RESISTANCE LOCUS RECEPTOR-LIKE PROTEIN KINASE-like 2.4 (A)	thaumatin-like protein 1b [Arachis ipaensis]	PR5-like receptor kinase OS=Arabidopsis thaliana OX=3702 GN=PR5K PE=1 SV=1
evm.model.HIC_ASM_1.4661	PF00314(Thaumatin family):Thaumatin family	NA	K04733 interleukin-1 receptor-associated kinase 4 [EC:2.7.11.1] | (RefSeq) LEAF RUST 10 DISEASE-RESISTANCE LOCUS RECEPTOR-LIKE PROTEIN KINASE-like 2.4 (A)	thaumatin-like protein 1 [Prosopis alba]	Thaumatin-like protein 1 OS=Arabidopsis thaliana OX=3702 GN=TLP1 PE=2 SV=1
evm.model.HIC_ASM_1.470	PF15805(Acidic C-terminal region of sodium channel modifier 1 SCNM1):Acidic C-terminal region of sodium channel modifier 1 SCNM1;PF15803(Zinc-finger of sodium channel modifier 1):Zinc-finger of sodium channel modifier 1	biological_process:RNA splicing "The process of removing sections of the primary RNA transcript to remove sequences not present in the mature form of the RNA and joining the remaining sections to form the mature form of the RNA." [GOC:krc, GOC:mah](GO:0008380)	NA	sodium channel modifier 1-like [Prosopis alba]	Sodium channel modifier 1 OS=Mus musculus OX=10090 GN=Scnm1 PE=1 SV=1
evm.model.HIC_ASM_1.4786	PF13456(Reverse transcriptase-like):Reverse transcriptase-like	molecular_function:nucleic acid binding "Interacting selectively and non-covalently with any nucleic acid." [GOC:jl](GO:0003676),molecular_function:RNA-DNA hybrid ribonuclease activity "Catalysis of the endonucleolytic cleavage of RNA in RNA-DNA hybrids to 5'-phosphomonoesters." [EC:3.1.26.4](GO:0004523)	K11593 eukaryotic translation initiation factor 2C | (RefSeq) protein argonaute MEL1-like (A)	uncharacterized protein LOC107641359 [Arachis ipaensis]	Putative ribonuclease H protein At1g65750 OS=Arabidopsis thaliana OX=3702 GN=At1g65750 PE=3 SV=1
evm.model.HIC_ASM_1.4787	PF13639(Ring finger domain):Ring finger domain	NA	K11982 E3 ubiquitin-protein ligase RNF115/126 [EC:2.3.2.27] | (RefSeq) E3 ubiquitin-protein ligase RDUF1-like (A)	hypothetical protein PHAVU_009G123100g [Phaseolus vulgaris]	E3 ubiquitin-protein ligase RDUF2 OS=Arabidopsis thaliana OX=3702 GN=DURF2 PE=1 SV=1
evm.model.HIC_ASM_1.4854	PF00304(Gamma-thionin family):Gamma-thionin family	biological_process:defense response "Reactions, triggered in response to the presence of a foreign body or the occurrence of an injury, which result in restriction of damage to the organism attacked or prevention/recovery from the infection caused by the attack." [GOC:go_curators](GO:0006952)	K02975 small subunit ribosomal protein S25e | (RefSeq) defensin-like protein 19 (A)	hypothetical protein AQUCO_01000541v1 [Aquilegia coerulea]	Defensin-like protein 19 OS=Arabidopsis thaliana OX=3702 GN=PDF1.4 PE=3 SV=2
evm.model.HIC_ASM_1.4855	PF00304(Gamma-thionin family):Gamma-thionin family	biological_process:defense response "Reactions, triggered in response to the presence of a foreign body or the occurrence of an injury, which result in restriction of damage to the organism attacked or prevention/recovery from the infection caused by the attack." [GOC:go_curators](GO:0006952)	K02975 small subunit ribosomal protein S25e | (RefSeq) defensin-like protein 19 (A)	gamma-thionin [Artemisia annua]	Defensin-like protein 19 OS=Arabidopsis thaliana OX=3702 GN=PDF1.4 PE=3 SV=2
evm.model.HIC_ASM_1.4877	NA	NA	K08914 light-harvesting complex II chlorophyll a/b binding protein 3 | (RefSeq) hypothetical protein (A)	hypothetical protein PHAVU_005G085800g [Phaseolus vulgaris]	Chlorophyll a-b binding protein of LHCII type III, chloroplastic OS=Hordeum vulgare OX=4513 GN=LHBC PE=2 SV=1
evm.model.HIC_ASM_1.502	PF03140(Plant protein of unknown function):Plant protein of unknown function	NA	K01193 beta-fructofuranosidase [EC:3.2.1.26] | (RefSeq) LOC109747879; beta-fructofuranosidase, insoluble isoenzyme 3-like (A)	hypothetical protein CDL15_Pgr009952 [Punica granatum]	UPF0481 protein At3g47200 OS=Arabidopsis thaliana OX=3702 GN=At3g47200 PE=2 SV=1
evm.model.HIC_ASM_1.576	PF04450(Peptidase of plants and bacteria):Peptidase of plants and bacteria	NA	NA	uncharacterized protein LOC113868719 [Abrus precatorius]	Basic secretory protease (Fragments) OS=Boswellia serrata OX=613112 PE=1 SV=1
evm.model.HIC_ASM_1.578	PF04450(Peptidase of plants and bacteria):Peptidase of plants and bacteria	NA	NA	Basic secretory protease [Spatholobus suberectus]	Basic secretory protease (Fragments) OS=Boswellia serrata OX=613112 PE=1 SV=1
evm.model.HIC_ASM_1.580	PF04450(Peptidase of plants and bacteria):Peptidase of plants and bacteria	NA	NA	uncharacterized protein LOC114737430 [Prosopis alba]	Basic secretory protease (Fragments) OS=Boswellia serrata OX=613112 PE=1 SV=1
evm.model.HIC_ASM_1.582	PF00293(NUDIX domain):NUDIX domain	molecular_function:hydrolase activity "Catalysis of the hydrolysis of various bonds, e.g. C-O, C-N, C-C, phosphoric anhydride bonds, etc. Hydrolase is the systematic name for any enzyme of EC class 3." [ISBN:0198506732](GO:0016787)	K03574 8-oxo-dGTP diphosphatase [EC:3.6.1.55] | (RefSeq) nudix hydrolase 1 (A)	geranyl diphosphate phosphohydrolase [Rosa chinensis]	Geranyl diphosphate phosphohydrolase OS=Rosa hybrid cultivar OX=128735 GN=NUDIX1 PE=1 SV=1
evm.model.HIC_ASM_1.666	PF00450(Serine carboxypeptidase):Serine carboxypeptidase	molecular_function:serine-type carboxypeptidase activity "Catalysis of the hydrolysis of a peptide bond not more than three residues from the C-terminus of a polypeptide chain by a catalytic mechanism that involves a catalytic triad consisting of a serine nucleophile that is activated by a proton relay involving an acidic residue [e.g. aspartate or glutamate] and a basic residue [usually histidin…	K16296 serine carboxypeptidase-like clade I [EC:3.4.16.-] | (RefSeq) serine carboxypeptidase-like 18 isoform X1 (A)	Serine carboxypeptidase-like 18 [Cajanus cajan]	Serine carboxypeptidase-like 18 OS=Arabidopsis thaliana OX=3702 GN=SCPL18 PE=2 SV=2
evm.model.HIC_ASM_1.688	NA	NA	NA	hypothetical protein E2542_SST22573 [Spatholobus suberectus]	NA
evm.model.HIC_ASM_1.697	PF07714(Protein tyrosine kinase):Protein tyrosine kinase	molecular_function:protein kinase activity "Catalysis of the phosphorylation of an amino acid residue in a protein, usually according to the reaction: a protein + ATP = a phosphoprotein + ADP." [MetaCyc:PROTEIN-KINASE-RXN](GO:0004672),molecular_function:ATP binding "Interacting selectively and non-covalently with ATP, adenosine 5'-triphosphate, a universally important coenzyme and enzyme regulato…	K04733 interleukin-1 receptor-associated kinase 4 [EC:2.7.11.1] | (RefSeq) cysteine-rich receptor-like protein kinase 10 (A)	PREDICTED: cysteine-rich receptor-like protein kinase 10 [Vitis vinifera]	Cysteine-rich receptor-like protein kinase 10 OS=Arabidopsis thaliana OX=3702 GN=CRK10 PE=1 SV=3
evm.model.HIC_ASM_1.701	NA	NA	NA	uncharacterized protein LOC109819073 [Cajanus cajan]	NA
evm.model.HIC_ASM_1.710	PF01657(Salt stress response/antifungal):Salt stress response/antifungal	NA	K04733 interleukin-1 receptor-associated kinase 4 [EC:2.7.11.1] | (RefSeq) cysteine-rich receptor-like protein kinase 10 (A)	hypothetical protein TSUD_47210 [Trifolium subterraneum]	Cysteine-rich receptor-like protein kinase 25 OS=Arabidopsis thaliana OX=3702 GN=CRK25 PE=3 SV=1
evm.model.HIC_ASM_1.719	PF01657(Salt stress response/antifungal):Salt stress response/antifungal	NA	K04733 interleukin-1 receptor-associated kinase 4 [EC:2.7.11.1] | (RefSeq) cysteine-rich receptor-like protein kinase 25 (A)	putative receptor-like protein kinase At4g00960 [Prosopis alba]	Cysteine-rich repeat secretory protein 1 OS=Arabidopsis thaliana OX=3702 GN=CRRSP1 PE=3 SV=3
evm.model.HIC_ASM_1.725	PF01657(Salt stress response/antifungal):Salt stress response/antifungal	NA	K04733 interleukin-1 receptor-associated kinase 4 [EC:2.7.11.1] | (RefSeq) cysteine-rich receptor-like protein kinase 10 (A)	cysteine-rich receptor-like protein kinase 10 isoform X2 [Cicer arietinum]	Cysteine-rich receptor-like protein kinase 25 OS=Arabidopsis thaliana OX=3702 GN=CRK25 PE=3 SV=1
evm.model.HIC_ASM_1.726	PF00069(Protein kinase domain):Protein kinase domain;PF01657(Salt stress response/antifungal):Salt stress response/antifungal	molecular_function:protein kinase activity "Catalysis of the phosphorylation of an amino acid residue in a protein, usually according to the reaction: a protein + ATP = a phosphoprotein + ADP." [MetaCyc:PROTEIN-KINASE-RXN](GO:0004672),molecular_function:ATP binding "Interacting selectively and non-covalently with ATP, adenosine 5'-triphosphate, a universally important coenzyme and enzyme regulato…	K04733 interleukin-1 receptor-associated kinase 4 [EC:2.7.11.1] | (RefSeq) cysteine-rich receptor-like protein kinase 29 (A)	PREDICTED: cysteine-rich receptor-like protein kinase 10 isoform X3 [Eucalyptus grandis]	Cysteine-rich receptor-like protein kinase 25 OS=Arabidopsis thaliana OX=3702 GN=CRK25 PE=3 SV=1
evm.model.HIC_ASM_1.727	PF01657(Salt stress response/antifungal):Salt stress response/antifungal	NA	K04733 interleukin-1 receptor-associated kinase 4 [EC:2.7.11.1] | (RefSeq) cysteine-rich receptor-like protein kinase 25 (A)	cysteine-rich receptor-kinase-like protein [Medicago truncatula]	Cysteine-rich receptor-like protein kinase 25 OS=Arabidopsis thaliana OX=3702 GN=CRK25 PE=3 SV=1
evm.model.HIC_ASM_1.729	PF01657(Salt stress response/antifungal):Salt stress response/antifungal	NA	K04733 interleukin-1 receptor-associated kinase 4 [EC:2.7.11.1] | (RefSeq) cysteine-rich receptor-like protein kinase 25 (A)	Cysteine-rich RLK 10 [Theobroma cacao]	Cysteine-rich receptor-like protein kinase 10 OS=Arabidopsis thaliana OX=3702 GN=CRK10 PE=1 SV=3
evm.model.HIC_ASM_1.740	PF01657(Salt stress response/antifungal):Salt stress response/antifungal	NA	K04733 interleukin-1 receptor-associated kinase 4 [EC:2.7.11.1] | (RefSeq) cysteine-rich receptor-like protein kinase 25 (A)	cysteine-rich receptor-like protein kinase 25 [Camellia sinensis]	Cysteine-rich receptor-like protein kinase 5 OS=Arabidopsis thaliana OX=3702 GN=CRK5 PE=1 SV=1
evm.model.HIC_ASM_1.791	PF13041(PPR repeat family):PPR repeat family	NA	K17964 leucine-rich PPR motif-containing protein, mitochondrial | (RefSeq) pentatricopeptide repeat-containing protein At5g61990, mitochondrial-like (A)	PREDICTED: pentatricopeptide repeat-containing protein At1g11710, mitochondrial [Lupinus angustifolius]	Pentatricopeptide repeat-containing protein At1g11710, mitochondrial OS=Arabidopsis thaliana OX=3702 GN=At1g11710 PE=2 SV=1
evm.model.HIC_ASM_1.803	NA	NA	K01759 lactoylglutathione lyase [EC:4.4.1.5] | (RefSeq) putative lactoylglutathione lyase (A)	Glyoxalase domain-containing protein [Cephalotus follicularis]	Lactoylglutathione lyase GLX1 OS=Arabidopsis thaliana OX=3702 GN=GLX1 PE=1 SV=1
evm.model.HIC_ASM_1.804	NA	NA	K01759 lactoylglutathione lyase [EC:4.4.1.5] | (RefSeq) putative lactoylglutathione lyase (A)	putative lactoylglutathione lyase [Carica papaya]	Putative lactoylglutathione lyase OS=Brassica oleracea var. gemmifera OX=178616 PE=2 SV=1
evm.model.HIC_ASM_1.806	NA	NA	K01759 lactoylglutathione lyase [EC:4.4.1.5] | (RefSeq) putative lactoylglutathione lyase (A)	Glyoxalase domain-containing protein [Cephalotus follicularis]	Lactoylglutathione lyase GLX1 OS=Arabidopsis thaliana OX=3702 GN=GLX1 PE=1 SV=1
evm.model.HIC_ASM_1.807	NA	NA	K01759 lactoylglutathione lyase [EC:4.4.1.5] | (RefSeq) putative lactoylglutathione lyase (A)	putative lactoylglutathione lyase [Carica papaya]	Putative lactoylglutathione lyase OS=Brassica oleracea var. gemmifera OX=178616 PE=2 SV=1
evm.model.HIC_ASM_1.85	PF00076(RNA recognition motif. (a.k.a. RRM, RBD, or RNP domain)):RNA recognition motif. (a.k.a. RRM, RBD, or RNP domain)	molecular_function:nucleic acid binding "Interacting selectively and non-covalently with any nucleic acid." [GOC:jl](GO:0003676)	K03231 elongation factor 1-alpha | (RefSeq) polyadenylate-binding protein RBP45-like (A)	PREDICTED: polyadenylate-binding protein RBP45C-like [Juglans regia]	Polyadenylate-binding protein RBP45 OS=Nicotiana plumbaginifolia OX=4092 GN=RBP45 PE=1 SV=1
evm.model.HIC_ASM_1.914	NA	NA	NA	NA	NA
evm.model.HIC_ASM_1.915	PF03514(GRAS domain family):GRAS domain family	NA	NA	scarecrow-like protein 13 [Durio zibethinus]	Scarecrow-like protein 13 OS=Arabidopsis thaliana OX=3702 GN=SCL13 PE=2 SV=2
evm.model.HIC_ASM_1.944	PF03514(GRAS domain family):GRAS domain family	NA	NA	scarecrow-like protein 13 [Durio zibethinus]	Scarecrow-like protein 13 OS=Arabidopsis thaliana OX=3702 GN=SCL13 PE=2 SV=2
evm.model.HIC_ASM_1.945	NA	NA	NA	NA	NA
evm.model.HIC_ASM_1.983.3	PF00071(Ras family):Ras family	molecular_function:GTPase activity "Catalysis of the reaction: GTP + H2O = GDP + phosphate." [ISBN:0198547684](GO:0003924),molecular_function:GTP binding "Interacting selectively and non-covalently with GTP, guanosine triphosphate." [GOC:ai](GO:0005525)	K07877 Ras-related protein Rab-2A | (RefSeq) ras-related protein RABB1c-like (A)	hypothetical protein EUTSA_v10025789mg [Eutrema salsugineum]	Ras-related protein RABB1c OS=Arabidopsis thaliana OX=3702 GN=RABB1C PE=1 SV=1
evm.model.HIC_ASM_10.1032	NA	NA	NA	NA	NA
evm.model.HIC_ASM_10.1038	NA	biological_process:phosphorelay signal transduction system "A conserved series of molecular signals found in prokaryotes and eukaryotes; involves autophosphorylation of a histidine kinase and the transfer of the phosphate group to an aspartate that then acts as a phospho-donor to response regulator proteins." [PMID:9191038](GO:0000160)	K14491 two-component response regulator ARR-B family | (RefSeq) two-component response regulator ARR2 isoform X1 (A)	Two-component response regulator ORR26, partial [Mucuna pruriens]	Two-component response regulator ARR2 OS=Arabidopsis thaliana OX=3702 GN=ARR2 PE=1 SV=1
evm.model.HIC_ASM_10.1057	NA	biological_process:phosphorelay signal transduction system "A conserved series of molecular signals found in prokaryotes and eukaryotes; involves autophosphorylation of a histidine kinase and the transfer of the phosphate group to an aspartate that then acts as a phospho-donor to response regulator proteins." [PMID:9191038](GO:0000160)	K14491 two-component response regulator ARR-B family | (RefSeq) two-component response regulator ARR2 isoform X1 (A)	Two-component response regulator ORR26, partial [Mucuna pruriens]	Two-component response regulator ARR2 OS=Arabidopsis thaliana OX=3702 GN=ARR2 PE=1 SV=1
evm.model.HIC_ASM_10.1062	NA	NA	NA	NA	NA
evm.model.HIC_ASM_10.110	NA	NA	NA	NA	NA
evm.model.HIC_ASM_10.1110	PF10551(MULE transposase domain):MULE transposase domain	NA	K17086 transmembrane 9 superfamily member 2/4 | (RefSeq) uncharacterized LOC101300290 (A)	uncharacterized protein LOC111990411 [Quercus suber]	NA
evm.model.HIC_ASM_10.1120_evm.model.HIC_ASM_10.1121	PF00168(C2 domain):C2 domain	NA	K01803 triosephosphate isomerase (TIM) [EC:5.3.1.1] | (RefSeq) triosephosphate isomerase, cytosolic (A)	C2 domain-containing protein [Spatholobus suberectus]	16 kDa phloem protein 2 OS=Arabidopsis thaliana OX=3702 GN=PP16-2 PE=1 SV=1
evm.model.HIC_ASM_10.1121.6	PF00168(C2 domain):C2 domain	NA	K01803 triosephosphate isomerase (TIM) [EC:5.3.1.1] | (RefSeq) triosephosphate isomerase, cytosolic (A)	C2 domain-containing protein [Spatholobus suberectus]	16 kDa phloem protein 2 OS=Arabidopsis thaliana OX=3702 GN=PP16-2 PE=1 SV=1
evm.model.HIC_ASM_10.1161	PF01582(TIR domain):TIR domain	molecular_function:protein binding "Interacting selectively and non-covalently with any protein or protein complex [a complex of two or more proteins that may include other nonprotein molecules]." [GOC:go_curators](GO:0005515),biological_process:signal transduction "The cellular process in which a signal is conveyed to trigger a change in the activity or state of a cell. Signal transduction begin…	K13459 disease resistance protein RPS2 | (RefSeq) probable disease resistance protein At1g52660 (A)	LOW QUALITY PROTEIN: uncharacterized protein LOC25489135 [Medicago truncatula]	TMV resistance protein N OS=Nicotiana glutinosa OX=35889 GN=N PE=1 SV=1
evm.model.HIC_ASM_10.1164	PF00069(Protein kinase domain):Protein kinase domain	molecular_function:protein kinase activity "Catalysis of the phosphorylation of an amino acid residue in a protein, usually according to the reaction: a protein + ATP = a phosphoprotein + ADP." [MetaCyc:PROTEIN-KINASE-RXN](GO:0004672),molecular_function:ATP binding "Interacting selectively and non-covalently with ATP, adenosine 5'-triphosphate, a universally important coenzyme and enzyme regulato…	K04733 interleukin-1 receptor-associated kinase 4 [EC:2.7.11.1] | (RefSeq) receptor-like protein kinase (A)	receptor-like protein kinase [Prosopis alba]	Receptor-like protein kinase OS=Ipomoea nil OX=35883 GN=INRPK1 PE=2 SV=2
evm.model.HIC_ASM_10.1166	PF01582(TIR domain):TIR domain	molecular_function:protein binding "Interacting selectively and non-covalently with any protein or protein complex [a complex of two or more proteins that may include other nonprotein molecules]." [GOC:go_curators](GO:0005515),biological_process:signal transduction "The cellular process in which a signal is conveyed to trigger a change in the activity or state of a cell. Signal transduction begin…	K13459 disease resistance protein RPS2 | (RefSeq) probable disease resistance protein At1g52660 (A)	TMV resistance protein N-like [Prosopis alba]	TMV resistance protein N OS=Nicotiana glutinosa OX=35889 GN=N PE=1 SV=1
evm.model.HIC_ASM_10.1168	NA	NA	NA	NA	NA
evm.model.HIC_ASM_10.1245	PF13456(Reverse transcriptase-like):Reverse transcriptase-like	molecular_function:nucleic acid binding "Interacting selectively and non-covalently with any nucleic acid." [GOC:jl](GO:0003676),molecular_function:RNA-DNA hybrid ribonuclease activity "Catalysis of the endonucleolytic cleavage of RNA in RNA-DNA hybrids to 5'-phosphomonoesters." [EC:3.1.26.4](GO:0004523)	K03283 heat shock 70kDa protein 1/2/6/8 | (RefSeq) heat shock 70 kDa protein (A)	Non-LTR retroelement reverse transcriptase-like [Theobroma cacao]	Putative ribonuclease H protein At1g65750 OS=Arabidopsis thaliana OX=3702 GN=At1g65750 PE=3 SV=1
evm.model.HIC_ASM_10.1285	NA	NA	K04733 interleukin-1 receptor-associated kinase 4 [EC:2.7.11.1] | (RefSeq) LEAF RUST 10 DISEASE-RESISTANCE LOCUS RECEPTOR-LIKE PROTEIN KINASE-like 2.5 (A)	ripening-related protein 3-like [Camellia sinensis]	Putative ripening-related protein 2 OS=Oryza sativa subsp. japonica OX=39947 GN=Os02g0637000 PE=3 SV=1
evm.model.HIC_ASM_10.1288	NA	NA	K04733 interleukin-1 receptor-associated kinase 4 [EC:2.7.11.1] | (RefSeq) LEAF RUST 10 DISEASE-RESISTANCE LOCUS RECEPTOR-LIKE PROTEIN KINASE-like 2.5 (A)	ripening-related protein 3-like [Camellia sinensis]	Putative ripening-related protein 2 OS=Oryza sativa subsp. japonica OX=39947 GN=Os02g0637000 PE=3 SV=1
evm.model.HIC_ASM_10.129	PF00314(Thaumatin family):Thaumatin family	NA	K04733 interleukin-1 receptor-associated kinase 4 [EC:2.7.11.1] | (RefSeq) LEAF RUST 10 DISEASE-RESISTANCE LOCUS RECEPTOR-LIKE PROTEIN KINASE-like 2.4 (A)	thaumatin-like protein [Arachis ipaensis]	Thaumatin-like protein OS=Oryza sativa subsp. japonica OX=39947 GN=Os11g0706600 PE=2 SV=1
evm.model.HIC_ASM_10.130.1	PF00314(Thaumatin family):Thaumatin family	NA	K04733 interleukin-1 receptor-associated kinase 4 [EC:2.7.11.1] | (RefSeq) LEAF RUST 10 DISEASE-RESISTANCE LOCUS RECEPTOR-LIKE PROTEIN KINASE-like 2.4 (A)	uncharacterized protein LOC100799604 precursor [Glycine max]	Thaumatin-like protein OS=Oryza sativa subsp. japonica OX=39947 GN=Os11g0706600 PE=2 SV=1
evm.model.HIC_ASM_10.1300	NA	NA	K13459 disease resistance protein RPS2 | (RefSeq) LOW QUALITY PROTEIN: disease resistance protein At4g27190-like (A)	Disease resistance protein RPS2, partial [Mucuna pruriens]	NA
evm.model.HIC_ASM_10.1303	PF00295(Glycosyl hydrolases family 28):Glycosyl hydrolases family 28	molecular_function:polygalacturonase activity "Catalysis of the random hydrolysis of [1->4]-alpha-D-galactosiduronic linkages in pectate and other galacturonans." [EC:3.2.1.15](GO:0004650),biological_process:carbohydrate metabolic process "The chemical reactions and pathways involving carbohydrates, any of a group of organic compounds based of the general formula Cx[H2O]y. Includes the formation …	K01213 galacturan 1,4-alpha-galacturonidase [EC:3.2.1.67] | (Kazusa) Lj0g3v0354459.1; - (A)	exopolygalacturonase [Medicago truncatula]	Exopolygalacturonase (Fragment) OS=Platanus acerifolia OX=140101 GN=plaa2 PE=1 SV=1
evm.model.HIC_ASM_10.1358	PF04970(Lecithin retinol acyltransferase):Lecithin retinol acyltransferase	NA	K03283 heat shock 70kDa protein 1/2/6/8 | (RefSeq) heat shock cognate 70 kDa protein 2-like (A)	NC domain-containing family protein [Populus alba]	NA
evm.model.HIC_ASM_10.1359	PF04970(Lecithin retinol acyltransferase):Lecithin retinol acyltransferase	NA	K03283 heat shock 70kDa protein 1/2/6/8 | (RefSeq) heat shock cognate 70 kDa protein 2-like (A)	uncharacterized protein LOC110632129 [Hevea brasiliensis]	NA
evm.model.HIC_ASM_10.1408	NA	NA	NA	hypothetical protein TSUD_348070 [Trifolium subterraneum]	NA
evm.model.HIC_ASM_10.1417	NA	NA	NA	RNase_T domain-containing protein [Cephalotus follicularis]	Exonuclease DPD1, chloroplastic/mitochondrial OS=Arabidopsis thaliana OX=3702 GN=DPD1 PE=1 SV=1
evm.model.HIC_ASM_10.1434	PF02365(No apical meristem (NAM) protein):No apical meristem (NAM) protein	molecular_function:DNA binding "Any molecular function by which a gene product interacts selectively and non-covalently with DNA [deoxyribonucleic acid]." [GOC:dph, GOC:jl, GOC:tb, GOC:vw](GO:0003677),biological_process:regulation of transcription, DNA-templated "Any process that modulates the frequency, rate or extent of cellular DNA-templated transcription." [GOC:go_curators, GOC:txnOH](GO:0006…	K00521 ferric-chelate reductase [EC:1.16.1.7] | (RefSeq) ferric reduction oxidase 7, chloroplastic-like (A)	NAC domain-containing protein 69 [Medicago truncatula]	Protein NTM1-like 9 OS=Arabidopsis thaliana OX=3702 GN=NTL9 PE=1 SV=1
evm.model.HIC_ASM_10.1464	PF01370(NAD dependent epimerase/dehydratase family):NAD dependent epimerase/dehydratase family	molecular_function:catalytic activity "Catalysis of a biochemical reaction at physiological temperatures. In biologically catalyzed reactions, the reactants are known as substrates, and the catalysts are naturally occurring macromolecular substances known as enzymes. Enzymes possess specific binding sites for substrates, and are usually composed wholly or largely of protein, but RNA that has cata…	K21102 anthocyanidin reductase [(2S)-flavan-3-ol-forming] [EC:1.3.1.112] | (RefSeq) ANR, VvANR, ban; anthocyanidin reductase (A)	putative anthocyanidin reductase [Prunus avium]	Anthocyanidin reductase ((2S)-flavan-3-ol-forming) OS=Vitis vinifera OX=29760 GN=ANR PE=1 SV=1
evm.model.HIC_ASM_10.148	NA	NA	K08956 AFG3 family protein [EC:3.4.24.-] | (RefSeq) ATP-dependent zinc metalloprotease FTSH 8, mitochondrial-like (A)	NA	ATP-dependent zinc metalloprotease FTSH 3, mitochondrial OS=Oryza sativa subsp. japonica OX=39947 GN=FTSH3 PE=2 SV=1
evm.model.HIC_ASM_10.1480	NA	NA	K23222 nuclease HARBI1 [EC:3.1.-.-] | (RefSeq) uncharacterized LOC105851216 (A)	uncharacterized protein LOC113859387 [Abrus precatorius]	NA
evm.model.HIC_ASM_10.150	NA	NA	K08956 AFG3 family protein [EC:3.4.24.-] | (RefSeq) ATP-dependent zinc metalloprotease FTSH 10, mitochondrial-like isoform X1 (A)	ATP-dependent zinc metalloprotease FTSH 8, mitochondrial-like, partial [Hevea brasiliensis]	ATP-dependent zinc metalloprotease FTSH 3, mitochondrial OS=Oryza sativa subsp. japonica OX=39947 GN=FTSH3 PE=2 SV=1
evm.model.HIC_ASM_10.1505	PF13456(Reverse transcriptase-like):Reverse transcriptase-like	molecular_function:nucleic acid binding "Interacting selectively and non-covalently with any nucleic acid." [GOC:jl](GO:0003676),molecular_function:RNA-DNA hybrid ribonuclease activity "Catalysis of the endonucleolytic cleavage of RNA in RNA-DNA hybrids to 5'-phosphomonoesters." [EC:3.1.26.4](GO:0004523)	K11593 eukaryotic translation initiation factor 2C | (RefSeq) protein argonaute MEL1-like (A)	hypothetical protein TSUD_402340 [Trifolium subterraneum]	Putative ribonuclease H protein At1g65750 OS=Arabidopsis thaliana OX=3702 GN=At1g65750 PE=3 SV=1
evm.model.HIC_ASM_10.1523	PF07734(F-box associated):F-box associated;PF00646(F-box domain):F-box domain	molecular_function:protein binding "Interacting selectively and non-covalently with any protein or protein complex [a complex of two or more proteins that may include other nonprotein molecules]." [GOC:go_curators](GO:0005515)	K08955 ATP-dependent metalloprotease [EC:3.4.24.-] | (RefSeq) FTSH protease (A)	F-box/kelch-repeat protein At3g23880-like [Quercus suber]	F-box protein At2g43440 OS=Arabidopsis thaliana OX=3702 GN=At2g43440 PE=2 SV=1
evm.model.HIC_ASM_10.1536	PF03140(Plant protein of unknown function):Plant protein of unknown function	NA	NA	hypothetical protein TSUD_43640 [Trifolium subterraneum]	NA
evm.model.HIC_ASM_10.1537	PF03140(Plant protein of unknown function):Plant protein of unknown function	NA	K01193 beta-fructofuranosidase [EC:3.2.1.26] | (RefSeq) LOC109747879; beta-fructofuranosidase, insoluble isoenzyme 3-like (A)	UPF0481 protein At3g47200 [Cajanus cajan]	Putative UPF0481 protein At3g02645 OS=Arabidopsis thaliana OX=3702 GN=At3g02645 PE=3 SV=1
evm.model.HIC_ASM_10.1539	PF03140(Plant protein of unknown function):Plant protein of unknown function	NA	K01193 beta-fructofuranosidase [EC:3.2.1.26] | (RefSeq) LOC109747879; beta-fructofuranosidase, insoluble isoenzyme 3-like (A)	UPF0481 protein At3g47200 [Glycine max]	UPF0481 protein At3g47200 OS=Arabidopsis thaliana OX=3702 GN=At3g47200 PE=2 SV=1
evm.model.HIC_ASM_10.1541	PF03140(Plant protein of unknown function):Plant protein of unknown function	NA	NA	UPF0481 protein At3g47200 [Glycine max]	NA
evm.model.HIC_ASM_10.1542	PF03140(Plant protein of unknown function):Plant protein of unknown function	NA	K01193 beta-fructofuranosidase [EC:3.2.1.26] | (RefSeq) LOC109747879; beta-fructofuranosidase, insoluble isoenzyme 3-like (A)	UPF0481 protein At3g47200 [Cajanus cajan]	UPF0481 protein At3g47200 OS=Arabidopsis thaliana OX=3702 GN=At3g47200 PE=2 SV=1
evm.model.HIC_ASM_10.1545	PF03140(Plant protein of unknown function):Plant protein of unknown function	NA	K01193 beta-fructofuranosidase [EC:3.2.1.26] | (RefSeq) LOC109747879; beta-fructofuranosidase, insoluble isoenzyme 3-like (A)	UPF0481 protein At3g47200 family [Cajanus cajan]	UPF0481 protein At3g47200 OS=Arabidopsis thaliana OX=3702 GN=At3g47200 PE=2 SV=1
evm.model.HIC_ASM_10.1642	PF13855(Leucine rich repeat):Leucine rich repeat	molecular_function:protein binding "Interacting selectively and non-covalently with any protein or protein complex [a complex of two or more proteins that may include other nonprotein molecules]." [GOC:go_curators](GO:0005515)	K02146 V-type H+-transporting ATPase subunit d | (RefSeq) ATP synthase (C/ac39) subunit (A)	receptor-like protein 7 [Medicago truncatula]	Putative receptor like protein 25 OS=Arabidopsis thaliana OX=3702 GN=RLP25 PE=5 SV=3
evm.model.HIC_ASM_10.1646	NA	NA	K02146 V-type H+-transporting ATPase subunit d | (RefSeq) ATP synthase (C/ac39) subunit (A)	LOW QUALITY PROTEIN: uncharacterized protein LOC101493367 [Cicer arietinum]	Putative receptor like protein 25 OS=Arabidopsis thaliana OX=3702 GN=RLP25 PE=5 SV=3
evm.model.HIC_ASM_10.1647	NA	NA	K11838 ubiquitin carboxyl-terminal hydrolase 7 [EC:3.4.19.12] | (RefSeq) ubiquitin carboxyl-terminal hydrolase 12-like (A)	NA	NA
evm.model.HIC_ASM_10.1655	PF13086(AAA domain):AAA domain	NA	K10706 senataxin [EC:3.6.4.-] | (RefSeq) uncharacterized protein LOC100820164 isoform X1 (A)	uncharacterized protein LOC113849239 [Abrus precatorius]	NA
evm.model.HIC_ASM_10.1666	NA	NA	NA	NA	NA
evm.model.HIC_ASM_10.1670	NA	NA	K02997 small subunit ribosomal protein S9e | (RefSeq) 40S ribosomal protein S9-2-like (A)	Ribosomal protein S4/S9 [Macleaya cordata]	40S ribosomal protein S9-2 OS=Arabidopsis thaliana OX=3702 GN=RPS9C PE=1 SV=1
evm.model.HIC_ASM_10.1672	PF00295(Glycosyl hydrolases family 28):Glycosyl hydrolases family 28	molecular_function:polygalacturonase activity "Catalysis of the random hydrolysis of [1->4]-alpha-D-galactosiduronic linkages in pectate and other galacturonans." [EC:3.2.1.15](GO:0004650),biological_process:carbohydrate metabolic process "The chemical reactions and pathways involving carbohydrates, any of a group of organic compounds based of the general formula Cx[H2O]y. Includes the formation …	K01213 galacturan 1,4-alpha-galacturonidase [EC:3.2.1.67] | (Kazusa) Lj0g3v0354459.1; - (A)	exopolygalacturonase-like [Cicer arietinum]	Exopolygalacturonase (Fragment) OS=Platanus acerifolia OX=140101 GN=plaa2 PE=1 SV=1
evm.model.HIC_ASM_10.1676	NA	NA	K13459 disease resistance protein RPS2 | (RefSeq) LOW QUALITY PROTEIN: disease resistance protein At4g27190-like (A)	Disease resistance protein RPS2, partial [Mucuna pruriens]	NA
evm.model.HIC_ASM_10.1678	PF00520(Ion transport protein):Ion transport protein	molecular_function:ion channel activity "Enables the facilitated diffusion of an ion [by an energy-independent process] by passage through a transmembrane aqueous pore or channel without evidence for a carrier-mediated mechanism. May be either selective [it enables passage of a specific ion only] or non-selective [it enables passage of two or more ions of same charge but different size]." [GOC:cy…	K05391 cyclic nucleotide gated channel, plant | (RefSeq) cyclic nucleotide-gated ion channel 1-like (A)	cyclic nucleotide-gated ion channel 1-like [Abrus precatorius]	Cyclic nucleotide-gated ion channel 1 OS=Arabidopsis thaliana OX=3702 GN=CNGC1 PE=1 SV=1
evm.model.HIC_ASM_10.1681	PF00520(Ion transport protein):Ion transport protein	molecular_function:ion channel activity "Enables the facilitated diffusion of an ion [by an energy-independent process] by passage through a transmembrane aqueous pore or channel without evidence for a carrier-mediated mechanism. May be either selective [it enables passage of a specific ion only] or non-selective [it enables passage of two or more ions of same charge but different size]." [GOC:cy…	K05391 cyclic nucleotide gated channel, plant | (RefSeq) cyclic nucleotide-gated ion channel 1-like (A)	PREDICTED: cyclic nucleotide-gated ion channel 1-like isoform X1 [Lupinus angustifolius]	Cyclic nucleotide-gated ion channel 1 OS=Arabidopsis thaliana OX=3702 GN=CNGC1 PE=1 SV=1
evm.model.HIC_ASM_10.1690	NA	NA	K05391 cyclic nucleotide gated channel, plant | (RefSeq) cyclic nucleotide-gated ion channel-like protein (A)	cyclic nucleotide-gated ion channel 1-like [Prosopis alba]	Probable cyclic nucleotide-gated ion channel 10 OS=Arabidopsis thaliana OX=3702 GN=CNGC10 PE=2 SV=2
evm.model.HIC_ASM_10.1703	NA	NA	K05391 cyclic nucleotide gated channel, plant | (RefSeq) cyclic nucleotide-gated ion channel 1-like (A)	cyclic nucleotide-gated ion channel 10 [Spatholobus suberectus]	Probable cyclic nucleotide-gated ion channel 10 OS=Arabidopsis thaliana OX=3702 GN=CNGC10 PE=2 SV=2
evm.model.HIC_ASM_10.1704	NA	NA	K05391 cyclic nucleotide gated channel, plant | (RefSeq) cyclic nucleotide-gated ion channel 1-like (A)	PREDICTED: cyclic nucleotide-gated ion channel 1-like isoform X1 [Lupinus angustifolius]	Cyclic nucleotide-gated ion channel 1 OS=Arabidopsis thaliana OX=3702 GN=CNGC1 PE=1 SV=1
evm.model.HIC_ASM_10.1727	PF01764(Lipase (class 3)):Lipase (class 3)	biological_process:lipid metabolic process "The chemical reactions and pathways involving lipids, compounds soluble in an organic solvent but not, or sparingly, in an aqueous solvent. Includes fatty acids; neutral fats, other fatty-acid esters, and soaps; long-chain [fatty] alcohols and waxes; sphingoids and other long-chain bases; glycolipids, phospholipids and sphingolipids; and carotenes, poly…	K16818 phospholipase A1 [EC:3.1.1.32] | (RefSeq) glycerolipase A1 (A)	uncharacterized protein LOC114753190 [Prosopis alba]	Lipase OS=Thermomyces lanuginosus OX=5541 GN=LIP PE=1 SV=1
evm.model.HIC_ASM_10.1738	NA	NA	NA	NA	NA
evm.model.HIC_ASM_10.1784	PF01070(FMN-dependent dehydrogenase):FMN-dependent dehydrogenase	molecular_function:oxidoreductase activity "Catalysis of an oxidation-reduction [redox] reaction, a reversible chemical reaction in which the oxidation state of an atom or atoms within a molecule is altered. One substrate acts as a hydrogen or electron donor and becomes oxidized, while the other acts as hydrogen or electron acceptor and becomes reduced." [GOC:go_curators](GO:0016491)	K11517 (S)-2-hydroxy-acid oxidase [EC:1.1.3.15] | (RefSeq) peroxisomal (S)-2-hydroxy-acid oxidase GLO4 (A)	peroxisomal (S)-2-hydroxy-acid oxidase GLO4-like isoform X2 [Prosopis alba]	Peroxisomal (S)-2-hydroxy-acid oxidase GLO4 OS=Arabidopsis thaliana OX=3702 GN=GLO4 PE=2 SV=1
evm.model.HIC_ASM_10.1786	PF01070(FMN-dependent dehydrogenase):FMN-dependent dehydrogenase	molecular_function:oxidoreductase activity "Catalysis of an oxidation-reduction [redox] reaction, a reversible chemical reaction in which the oxidation state of an atom or atoms within a molecule is altered. One substrate acts as a hydrogen or electron donor and becomes oxidized, while the other acts as hydrogen or electron acceptor and becomes reduced." [GOC:go_curators](GO:0016491)	K11517 (S)-2-hydroxy-acid oxidase [EC:1.1.3.15] | (RefSeq) peroxisomal (S)-2-hydroxy-acid oxidase GLO4-like (A)	peroxisomal (S)-2-hydroxy-acid oxidase GLO4-like isoform X2 [Prosopis alba]	Peroxisomal (S)-2-hydroxy-acid oxidase GLO4 OS=Arabidopsis thaliana OX=3702 GN=GLO4 PE=2 SV=1
evm.model.HIC_ASM_10.1796	PF12819(Malectin-like domain):Carbohydrate-binding protein of the ER	NA	K04733 interleukin-1 receptor-associated kinase 4 [EC:2.7.11.1] | (RefSeq) LRR receptor-like kinase plant (A)	probable LRR receptor-like serine/threonine-protein kinase At4g29180 [Abrus precatorius]	Putative leucine-rich repeat receptor-like protein kinase At2g19210 OS=Arabidopsis thaliana OX=3702 GN=At2g19210 PE=1 SV=1
evm.model.HIC_ASM_10.1797	NA	NA	K18195 rhamnogalacturonan endolyase [EC:4.2.2.23] | (RefSeq) uncharacterized protein LOC104807150 isoform X1 (A)	Putative ribonuclease H protein At1g65750 family [Cajanus cajan]	NA
evm.model.HIC_ASM_10.1807	PF00931(NB-ARC domain):NB-ARC domain	molecular_function:ADP binding "Interacting selectively and non-covalently with ADP, adenosine 5'-diphosphate." [GOC:jl](GO:0043531)	K13457 disease resistance protein RPM1 | (RefSeq) disease resistance protein RPM1 (A)	NB-ARC domain, LRR domain containing protein [Trema orientale]	Probable disease resistance protein At1g58390 OS=Arabidopsis thaliana OX=3702 GN=At1g58390 PE=2 SV=4
evm.model.HIC_ASM_10.1902	PF12854(PPR repeat):PPR repeat;PF01535(PPR repeat):PPR repeat	NA	K19090 CRISPR-associated protein Cas5t | (RefSeq) putative pentatricopeptide repeat-containing protein At3g05240 (A)	pentatricopeptide repeat-containing protein At5g04780, mitochondrial-like [Prosopis alba]	Pentatricopeptide repeat-containing protein At1g28690, mitochondrial OS=Arabidopsis thaliana OX=3702 GN=PCMP-E34 PE=2 SV=2
evm.model.HIC_ASM_10.1922	NA	NA	K18327 RNA exonuclease 4 [EC:3.1.-.-] | (RefSeq) uncharacterized protein LOC111996852 (A)	hypothetical protein TSUD_319920 [Trifolium subterraneum]	NA
evm.model.HIC_ASM_10.1941	PF01582(TIR domain):TIR domain;PF00931(NB-ARC domain):NB-ARC domain	molecular_function:protein binding "Interacting selectively and non-covalently with any protein or protein complex [a complex of two or more proteins that may include other nonprotein molecules]." [GOC:go_curators](GO:0005515),biological_process:signal transduction "The cellular process in which a signal is conveyed to trigger a change in the activity or state of a cell. Signal transduction begin…	K22038 volume-regulated anion channel | (RefSeq) TMV resistance protein N-like (A)	putative TIR domain, winged helix-turn-helix DNA-binding domain-containing protein [Medicago truncatula]	TMV resistance protein N OS=Nicotiana glutinosa OX=35889 GN=N PE=1 SV=1
evm.model.HIC_ASM_10.1970	PF01582(TIR domain):TIR domain	molecular_function:protein binding "Interacting selectively and non-covalently with any protein or protein complex [a complex of two or more proteins that may include other nonprotein molecules]." [GOC:go_curators](GO:0005515),biological_process:signal transduction "The cellular process in which a signal is conveyed to trigger a change in the activity or state of a cell. Signal transduction begin…	K13459 disease resistance protein RPS2 | (RefSeq) probable disease resistance protein At1g52660 (A)	TMV resistance protein N-like isoform X1 [Quercus suber]	TMV resistance protein N OS=Nicotiana glutinosa OX=35889 GN=N PE=1 SV=1
evm.model.HIC_ASM_10.1978	PF01582(TIR domain):TIR domain	molecular_function:protein binding "Interacting selectively and non-covalently with any protein or protein complex [a complex of two or more proteins that may include other nonprotein molecules]." [GOC:go_curators](GO:0005515),biological_process:signal transduction "The cellular process in which a signal is conveyed to trigger a change in the activity or state of a cell. Signal transduction begin…	K13459 disease resistance protein RPS2 | (RefSeq) probable disease resistance protein At1g52660 (A)	TMV resistance protein N [Vitis vinifera]	TMV resistance protein N OS=Nicotiana glutinosa OX=35889 GN=N PE=1 SV=1
evm.model.HIC_ASM_10.1997	PF14392(Zinc knuckle):Zinc knuckle;PF14111(Domain of unknown function (DUF4283)):Domain of unknown function (DUF4283)	NA	K10406 kinesin family member C2/C3 | (RefSeq) kinesin KP1-like isoform X1 (A)	reverse transcriptase [Corchorus capsularis]	NA
evm.model.HIC_ASM_10.2000	PF00646(F-box domain):F-box domain	molecular_function:protein binding "Interacting selectively and non-covalently with any protein or protein complex [a complex of two or more proteins that may include other nonprotein molecules]." [GOC:go_curators](GO:0005515)	K11843 ubiquitin carboxyl-terminal hydrolase 14 [EC:3.4.19.12] | (RefSeq) FBD-associated F-box protein At4g10400-like (A)	F-box/FBD/LRR-repeat protein, partial [Mucuna pruriens]	F-box/LRR-repeat protein At3g58900 OS=Arabidopsis thaliana OX=3702 GN=At3g58900 PE=2 SV=1
evm.model.HIC_ASM_10.2021	PF00646(F-box domain):F-box domain	molecular_function:protein binding "Interacting selectively and non-covalently with any protein or protein complex [a complex of two or more proteins that may include other nonprotein molecules]." [GOC:go_curators](GO:0005515)	K11843 ubiquitin carboxyl-terminal hydrolase 14 [EC:3.4.19.12] | (RefSeq) FBD-associated F-box protein At4g10400-like (A)	FBD-associated F-box protein At4g10400-like [Arachis ipaensis]	F-box protein At4g27050 OS=Arabidopsis thaliana OX=3702 GN=At4g27050 PE=1 SV=1
evm.model.HIC_ASM_10.2022	PF00646(F-box domain):F-box domain	molecular_function:protein binding "Interacting selectively and non-covalently with any protein or protein complex [a complex of two or more proteins that may include other nonprotein molecules]." [GOC:go_curators](GO:0005515)	K11843 ubiquitin carboxyl-terminal hydrolase 14 [EC:3.4.19.12] | (RefSeq) FBD-associated F-box protein At4g10400-like (A)	hypothetical protein TSUD_140640 [Trifolium subterraneum]	F-box/FBD/LRR-repeat protein At1g13570 OS=Arabidopsis thaliana OX=3702 GN=At1g13570 PE=2 SV=1
evm.model.HIC_ASM_10.2024	PF00646(F-box domain):F-box domain	molecular_function:protein binding "Interacting selectively and non-covalently with any protein or protein complex [a complex of two or more proteins that may include other nonprotein molecules]." [GOC:go_curators](GO:0005515)	K11843 ubiquitin carboxyl-terminal hydrolase 14 [EC:3.4.19.12] | (RefSeq) FBD-associated F-box protein At4g10400-like (A)	hypothetical protein Ahy_B09g095109 isoform A [Arachis hypogaea]	Putative F-box/LRR-repeat protein At5g02700 OS=Arabidopsis thaliana OX=3702 GN=At5g02700 PE=4 SV=1
evm.model.HIC_ASM_10.2033	PF00646(F-box domain):F-box domain	molecular_function:protein binding "Interacting selectively and non-covalently with any protein or protein complex [a complex of two or more proteins that may include other nonprotein molecules]." [GOC:go_curators](GO:0005515)	K11843 ubiquitin carboxyl-terminal hydrolase 14 [EC:3.4.19.12] | (RefSeq) FBD-associated F-box protein At4g10400-like (A)	hypothetical protein Ahy_A09g046297 isoform C [Arachis hypogaea]	F-box protein At3g59000 OS=Arabidopsis thaliana OX=3702 GN=At3g59000 PE=1 SV=2
evm.model.HIC_ASM_10.2042	NA	NA	NA	NA	NA
evm.model.HIC_ASM_10.2046	PF12819(Malectin-like domain):Carbohydrate-binding protein of the ER	NA	K04733 interleukin-1 receptor-associated kinase 4 [EC:2.7.11.1] | (RefSeq) LRR receptor-like serine/threonine-protein kinase IOS1 (A)	probable LRR receptor-like serine/threonine-protein kinase At1g05700 [Prosopis alba]	Probable LRR receptor-like serine/threonine-protein kinase At1g05700 OS=Arabidopsis thaliana OX=3702 GN=At1g05700 PE=1 SV=1
evm.model.HIC_ASM_10.2047	PF12819(Malectin-like domain):Carbohydrate-binding protein of the ER	NA	K04733 interleukin-1 receptor-associated kinase 4 [EC:2.7.11.1] | (RefSeq) LRR receptor-like serine/threonine-protein kinase IOS1 (A)	putative leucine-rich repeat receptor-like serine/threonine-protein kinase At2g19230 [Prosopis alba]	Probable LRR receptor-like serine/threonine-protein kinase At1g05700 OS=Arabidopsis thaliana OX=3702 GN=At1g05700 PE=1 SV=1
evm.model.HIC_ASM_10.2051	PF12819(Malectin-like domain):Carbohydrate-binding protein of the ER	NA	K04733 interleukin-1 receptor-associated kinase 4 [EC:2.7.11.1] | (RefSeq) LRR receptor-like serine/threonine-protein kinase IOS1 (A)	probable LRR receptor-like serine/threonine-protein kinase At1g05700 [Prosopis alba]	Probable LRR receptor-like serine/threonine-protein kinase At1g05700 OS=Arabidopsis thaliana OX=3702 GN=At1g05700 PE=1 SV=1
evm.model.HIC_ASM_10.2067	PF11705(DNA-directed RNA polymerase III subunit Rpc31):DNA-directed RNA polymerase III subunit Rpc31;PF03767(HAD superfamily, subfamily IIIB (Acid phosphatase)):HAD superfamily, subfamily IIIB (Acid phosphatase)	molecular_function:DNA-directed 5'-3' RNA polymerase activity "Catalysis of the reaction: nucleoside triphosphate + RNA[n] = diphosphate + RNA[n+1]. Utilizes a DNA template, i.e. the catalysis of DNA-template-directed extension of the 3'-end of an RNA strand by one nucleotide at a time. Can initiate a chain 'de novo'." [EC:2.7.7.6, GOC:pf](GO:0003899),biological_process:transcription by RNA polym…	K03024 DNA-directed RNA polymerase III subunit RPC7 | (RefSeq) DNA-directed RNA polymerase III subunit RPC7 (A)	DNA-directed RNA polymerase III subunit RPC7 [Prosopis alba]	Stem 28 kDa glycoprotein OS=Glycine max OX=3847 GN=VSPA PE=2 SV=1
evm.model.HIC_ASM_10.2068	PF03767(HAD superfamily, subfamily IIIB (Acid phosphatase)):HAD superfamily, subfamily IIIB (Acid phosphatase);PF11705(DNA-directed RNA polymerase III subunit Rpc31):DNA-directed RNA polymerase III subunit Rpc31	molecular_function:DNA-directed 5'-3' RNA polymerase activity "Catalysis of the reaction: nucleoside triphosphate + RNA[n] = diphosphate + RNA[n+1]. Utilizes a DNA template, i.e. the catalysis of DNA-template-directed extension of the 3'-end of an RNA strand by one nucleotide at a time. Can initiate a chain 'de novo'." [EC:2.7.7.6, GOC:pf](GO:0003899),biological_process:transcription by RNA polym…	K03024 DNA-directed RNA polymerase III subunit RPC7 | (RefSeq) DNA-directed RNA polymerase III subunit RPC7 (A)	DNA-directed RNA polymerase III subunit RPC7 [Prosopis alba]	Stem 28 kDa glycoprotein OS=Glycine max OX=3847 GN=VSPA PE=2 SV=1
evm.model.HIC_ASM_10.2077	PF02668(Taurine catabolism dioxygenase TauD, TfdA family):Taurine catabolism dioxygenase TauD, TfdA family	molecular_function:oxidoreductase activity "Catalysis of an oxidation-reduction [redox] reaction, a reversible chemical reaction in which the oxidation state of an atom or atoms within a molecule is altered. One substrate acts as a hydrogen or electron donor and becomes oxidized, while the other acts as hydrogen or electron acceptor and becomes reduced." [GOC:go_curators](GO:0016491),biological_p…	NA	Taurine catabolism dioxygenase TauD/TfdA [Corchorus olitorius]	Clavaminate synthase-like protein At3g21360 OS=Arabidopsis thaliana OX=3702 GN=At3g21360 PE=1 SV=1
evm.model.HIC_ASM_10.2079	PF02668(Taurine catabolism dioxygenase TauD, TfdA family):Taurine catabolism dioxygenase TauD, TfdA family	molecular_function:oxidoreductase activity "Catalysis of an oxidation-reduction [redox] reaction, a reversible chemical reaction in which the oxidation state of an atom or atoms within a molecule is altered. One substrate acts as a hydrogen or electron donor and becomes oxidized, while the other acts as hydrogen or electron acceptor and becomes reduced." [GOC:go_curators](GO:0016491),biological_p…	NA	Taurine catabolism dioxygenase TauD/TfdA [Corchorus capsularis]	Clavaminate synthase-like protein At3g21360 OS=Arabidopsis thaliana OX=3702 GN=At3g21360 PE=1 SV=1
evm.model.HIC_ASM_10.212	NA	NA	NA	NA	NA
evm.model.HIC_ASM_10.2145	PF05383(La domain):La domain	molecular_function:RNA binding "Interacting selectively and non-covalently with an RNA molecule or a portion thereof." [GOC:jl, GOC:mah](GO:0003723),cellular_component:nucleus "A membrane-bounded organelle of eukaryotic cells in which chromosomes are housed and replicated. In most cells, the nucleus contains all of the cell's chromosomes except the organellar chromosomes, and is the site of RNA s…	K11090 lupus La protein | (RefSeq) la protein 1 (A)	hypothetical protein DM860_007696 [Cuscuta australis]	La protein 1 OS=Arabidopsis thaliana OX=3702 GN=LA1 PE=1 SV=1
evm.model.HIC_ASM_10.2150	NA	NA	K11090 lupus La protein | (RefSeq) la protein 1 (A)	PREDICTED: la protein 1 isoform X2 [Capsicum annuum]	La protein 2 OS=Arabidopsis thaliana OX=3702 GN=LA2 PE=1 SV=1
evm.model.HIC_ASM_10.2152	NA	NA	NA	protein RKD1-like [Abrus precatorius]	Protein RKD1 OS=Arabidopsis thaliana OX=3702 GN=RKD1 PE=3 SV=1
evm.model.HIC_ASM_10.2184	PF11883(Domain of unknown function (DUF3403)):Domain of unknown function (DUF3403);PF08276(PAN-like domain):PAN-like domain;PF01453(D-mannose binding lectin):D-mannose binding lectin	molecular_function:protein serine/threonine kinase activity "Catalysis of the reactions: ATP + protein serine = ADP + protein serine phosphate, and ATP + protein threonine = ADP + protein threonine phosphate." [GOC:bf](GO:0004674)	K04733 interleukin-1 receptor-associated kinase 4 [EC:2.7.11.1] | (RefSeq) G-type lectin S-receptor-like serine/threonine-protein kinase At1g67520 (A)	hypothetical protein CUMW_132360 [Citrus unshiu]	G-type lectin S-receptor-like serine/threonine-protein kinase CES101 OS=Arabidopsis thaliana OX=3702 GN=CES101 PE=2 SV=2
evm.model.HIC_ASM_10.2204	PF11883(Domain of unknown function (DUF3403)):Domain of unknown function (DUF3403);PF01453(D-mannose binding lectin):D-mannose binding lectin;PF08276(PAN-like domain):PAN-like domain;PF07714(Protein tyrosine kinase):Protein tyrosine kinase	molecular_function:protein kinase activity "Catalysis of the phosphorylation of an amino acid residue in a protein, usually according to the reaction: a protein + ATP = a phosphoprotein + ADP." [MetaCyc:PROTEIN-KINASE-RXN](GO:0004672),molecular_function:protein serine/threonine kinase activity "Catalysis of the reactions: ATP + protein serine = ADP + protein serine phosphate, and ATP + protein th…	K04733 interleukin-1 receptor-associated kinase 4 [EC:2.7.11.1] | (RefSeq) G-type lectin S-receptor-like serine/threonine-protein kinase CES101 (A)	LOW QUALITY PROTEIN: G-type lectin S-receptor-like serine/threonine-protein kinase CES101 [Jatropha curcas]	G-type lectin S-receptor-like serine/threonine-protein kinase CES101 OS=Arabidopsis thaliana OX=3702 GN=CES101 PE=2 SV=2
evm.model.HIC_ASM_10.224	NA	NA	K13459 disease resistance protein RPS2 | (RefSeq) hypothetical protein (A)	uncharacterized protein LOC107627489 [Arachis ipaensis]	NA
evm.model.HIC_ASM_10.2259	NA	NA	K22414 polymerase delta-interacting protein 3 | (RefSeq) protein ANTI-SILENCING 1-like isoform X1 (A)	hypothetical protein glysoja_031812 [Glycine soja]	Protein ANTI-SILENCING 1 OS=Arabidopsis thaliana OX=3702 GN=ASI1 PE=4 SV=2
evm.model.HIC_ASM_10.2260	NA	NA	K22414 polymerase delta-interacting protein 3 | (RefSeq) protein ANTI-SILENCING 1-like isoform X1 (A)	hypothetical protein glysoja_031812 [Glycine soja]	Protein ANTI-SILENCING 1 OS=Arabidopsis thaliana OX=3702 GN=ASI1 PE=4 SV=2
evm.model.HIC_ASM_10.227	NA	NA	K13459 disease resistance protein RPS2 | (RefSeq) disease resistance protein At4g27190-like (A)	uncharacterized protein LOC112747452 [Arachis hypogaea]	NA
evm.model.HIC_ASM_10.2278	NA	NA	K23280 rhamnogalacturonan I rhamnosyltransferase [EC:2.4.1.351] | (RefSeq) uncharacterized protein At1g04910-like (A)	PREDICTED: uncharacterized protein At1g04910-like isoform X2 [Juglans regia]	O-fucosyltransferase 13 OS=Arabidopsis thaliana OX=3702 GN=OFUT13 PE=2 SV=1
evm.model.HIC_ASM_10.2372	PF08263(Leucine rich repeat N-terminal domain):Leucine rich repeat N-terminal domain	NA	K23222 nuclease HARBI1 [EC:3.1.-.-] | (RefSeq) uncharacterized LOC18507245 (A)	LRR receptor-like serine/threonine-protein kinase FLS2 [Manihot esculenta]	Receptor like protein 21 OS=Arabidopsis thaliana OX=3702 GN=RLP21 PE=3 SV=2
evm.model.HIC_ASM_10.2374	PF08263(Leucine rich repeat N-terminal domain):Leucine rich repeat N-terminal domain	NA	K23222 nuclease HARBI1 [EC:3.1.-.-] | (RefSeq) uncharacterized LOC18507245 (A)	hypothetical protein MANES_S069500, partial [Manihot esculenta]	Receptor like protein 21 OS=Arabidopsis thaliana OX=3702 GN=RLP21 PE=3 SV=2
evm.model.HIC_ASM_10.2384	PF00010(Helix-loop-helix DNA-binding domain):Helix-loop-helix DNA-binding domain	biological_process:regulation of transcription, DNA-templated "Any process that modulates the frequency, rate or extent of cellular DNA-templated transcription." [GOC:go_curators, GOC:txnOH](GO:0006355),molecular_function:protein dimerization activity "The formation of a protein dimer, a macromolecular structure consists of two noncovalently associated identical or nonidentical subunits." [ISBN:0…	K18878 BHLH transcription factor Upa20 | (RefSeq) Upa20; transcription factor bHLH137-like (A)	transcription factor bHLH63-like [Quercus suber]	Transcription factor bHLH63 OS=Arabidopsis thaliana OX=3702 GN=BHLH63 PE=1 SV=1
evm.model.HIC_ASM_10.2450	PF01535(PPR repeat):PPR repeat;PF13041(PPR repeat family):PPR repeat family ;PF12854(PPR repeat):PPR repeat	NA	K17710 pentatricopeptide repeat domain-containing protein 1 | (RefSeq) pentatricopeptide repeat-containing protein At5g62370-like isoform X1 (A)	PREDICTED: pentatricopeptide repeat-containing protein At5g62370 [Juglans regia]	Pentatricopeptide repeat-containing protein At5g62370 OS=Arabidopsis thaliana OX=3702 GN=At5g62370 PE=2 SV=1
evm.model.HIC_ASM_10.2484	NA	NA	K22038 volume-regulated anion channel | (RefSeq) uncharacterized LOC109326884 (A)	heat shock protein [Trifolium pratense]	NA
evm.model.HIC_ASM_10.2486	NA	NA	K22038 volume-regulated anion channel | (RefSeq) TMV resistance protein N-like isoform X1 (A)	animal HSPA9 nucleotide-binding domain protein [Medicago truncatula]	NA
evm.model.HIC_ASM_10.2537	NA	NA	NA	NA	NA
evm.model.HIC_ASM_10.2557	NA	NA	NA	hypothetical protein CR513_07843, partial [Mucuna pruriens]	NA
evm.model.HIC_ASM_10.2579	PF08263(Leucine rich repeat N-terminal domain):Leucine rich repeat N-terminal domain;PF13855(Leucine rich repeat):Leucine rich repeat	molecular_function:protein binding "Interacting selectively and non-covalently with any protein or protein complex [a complex of two or more proteins that may include other nonprotein molecules]." [GOC:go_curators](GO:0005515)	K13466 EIX receptor 1/2 | (RefSeq) receptor-like protein EIX2 (A)	receptor-like protein EIX2 isoform X1 [Camellia sinensis]	Receptor-like protein EIX2 OS=Solanum lycopersicum OX=4081 GN=EIX2 PE=1 SV=2
evm.model.HIC_ASM_10.2582	PF00406(Adenylate kinase):Adenylate kinase	molecular_function:ATP binding "Interacting selectively and non-covalently with ATP, adenosine 5'-triphosphate, a universally important coenzyme and enzyme regulator." [ISBN:0198506732](GO:0005524),biological_process:nucleobase-containing compound metabolic process "Any cellular metabolic process involving nucleobases, nucleosides, nucleotides and nucleic acids." [GOC:ai](GO:0006139),molecular_fu…	K13800 UMP-CMP kinase [EC:2.7.4.14] | (RefSeq) UMP-CMP kinase 3 isoform X1 (A)	PREDICTED: UMP-CMP kinase 3 isoform X1 [Eucalyptus grandis]	UMP-CMP kinase 3 OS=Oryza sativa subsp. japonica OX=39947 GN=URA6 PE=2 SV=1
evm.model.HIC_ASM_10.2588	PF14299(Phloem protein 2):Phloem protein 2	NA	K12236 transcriptional repressor NF-X1 | (RefSeq) hypothetical protein (A)	uncharacterized protein PHLOEM PROTEIN 2-LIKE A4-like [Quercus suber]	Protein PHLOEM PROTEIN 2-LIKE A2 OS=Arabidopsis thaliana OX=3702 GN=PP2A2 PE=2 SV=1
evm.model.HIC_ASM_10.2607	NA	biological_process:regulation of transcription, DNA-templated "Any process that modulates the frequency, rate or extent of cellular DNA-templated transcription." [GOC:go_curators, GOC:txnOH](GO:0006355)	K17604 zinc finger SWIM domain-containing protein 3 | (RAP-DB) Os01g0852650; FAR1 DNA binding domain domain containing protein. (A)	FAR1 DNA-binding domain protein [Medicago truncatula]	Protein FAR1-RELATED SEQUENCE 5 OS=Arabidopsis thaliana OX=3702 GN=FRS5 PE=1 SV=1
evm.model.HIC_ASM_10.2614	PF12796(Ankyrin repeats (3 copies)):Ankyrin repeats (3 copies)	molecular_function:protein binding "Interacting selectively and non-covalently with any protein or protein complex [a complex of two or more proteins that may include other nonprotein molecules]." [GOC:go_curators](GO:0005515)	K15503 serine/threonine-protein phosphatase 6 regulatory ankyrin repeat subunit B | (RefSeq) ankyrin repeat-containing protein ITN1-like isoform X1 (A)	26S proteasome non-ATPase regulatory subunit 10 [Spatholobus suberectus]	Ankyrin-3 OS=Mus musculus OX=10090 GN=Ank3 PE=1 SV=1
evm.model.HIC_ASM_10.340	NA	NA	NA	PREDICTED: uncharacterized protein LOC101207652 [Cucumis sativus]	NA
evm.model.HIC_ASM_10.345	PF08285(Dolichol-phosphate mannosyltransferase subunit 3 (DPM3)):Dolichol-phosphate mannosyltransferase subunit 3 (DPM3)	biological_process:protein glycosylation "A protein modification process that results in the addition of a carbohydrate or carbohydrate derivative unit to a protein amino acid, e.g. the addition of glycan chains to proteins." [GOC:curators, GOC:pr](GO:0006486)	K09659 dolichol-phosphate mannosyltransferase subunit 3 | (RefSeq) dolichol-phosphate mannosyltransferase subunit 3 isoform X1 (A)	Dolichol-phosphate mannose synthase subunit 3, partial [Mucuna pruriens]	Dolichol-phosphate mannose synthase subunit 3 OS=Arabidopsis thaliana OX=3702 GN=DPMS3 PE=1 SV=1
evm.model.HIC_ASM_10.362	PF00067(Cytochrome P450):Cytochrome P450	molecular_function:iron ion binding "Interacting selectively and non-covalently with iron [Fe] ions." [GOC:ai](GO:0005506),molecular_function:oxidoreductase activity, acting on paired donors, with incorporation or reduction of molecular oxygen "Catalysis of an oxidation-reduction [redox] reaction in which hydrogen or electrons are transferred from each of two donors, and molecular oxygen is reduc…	K17961 trimethyltridecatetraene/dimethylnonatriene synthase [EC:1.14.14.58 1.14.14.59] | (Kazusa) Lj3g3v0718740.1; - (A)	cytochrome P450 CYP82D47-like [Abrus precatorius]	Xanthotoxin 5-hydroxylase CYP82C2 OS=Arabidopsis thaliana OX=3702 GN=CYP82C2 PE=1 SV=2
evm.model.HIC_ASM_10.363	PF00067(Cytochrome P450):Cytochrome P450	molecular_function:iron ion binding "Interacting selectively and non-covalently with iron [Fe] ions." [GOC:ai](GO:0005506),molecular_function:oxidoreductase activity, acting on paired donors, with incorporation or reduction of molecular oxygen "Catalysis of an oxidation-reduction [redox] reaction in which hydrogen or electrons are transferred from each of two donors, and molecular oxygen is reduc…	K17961 trimethyltridecatetraene/dimethylnonatriene synthase [EC:1.14.14.58 1.14.14.59] | (Kazusa) Lj3g3v0718740.1; - (A)	cytochrome P450 CYP82D47-like [Abrus precatorius]	Xanthotoxin 5-hydroxylase CYP82C2 OS=Arabidopsis thaliana OX=3702 GN=CYP82C2 PE=1 SV=2
evm.model.HIC_ASM_10.364	PF00067(Cytochrome P450):Cytochrome P450	molecular_function:iron ion binding "Interacting selectively and non-covalently with iron [Fe] ions." [GOC:ai](GO:0005506),molecular_function:oxidoreductase activity, acting on paired donors, with incorporation or reduction of molecular oxygen "Catalysis of an oxidation-reduction [redox] reaction in which hydrogen or electrons are transferred from each of two donors, and molecular oxygen is reduc…	K17961 trimethyltridecatetraene/dimethylnonatriene synthase [EC:1.14.14.58 1.14.14.59] | (Kazusa) Lj3g3v0718740.1; - (A)	cytochrome P450 CYP82D47 [Cajanus cajan]	Cytochrome P450 82G1 OS=Arabidopsis thaliana OX=3702 GN=CYP82G1 PE=1 SV=1
evm.model.HIC_ASM_10.415.1	PF01293(Phosphoenolpyruvate carboxykinase):Phosphoenolpyruvate carboxykinase	molecular_function:phosphoenolpyruvate carboxykinase [ATP] activity "Catalysis of the reaction: ATP + oxaloacetate = ADP + CO[2] + H[+] + phosphoenolpyruvate." [EC:4.1.1.49, RHEA:18617](GO:0004612),molecular_function:ATP binding "Interacting selectively and non-covalently with ATP, adenosine 5'-triphosphate, a universally important coenzyme and enzyme regulator." [ISBN:0198506732](GO:0005524),bio…	NA	PREDICTED: uncharacterized protein LOC100244219 [Vitis vinifera]	Phosphoenolpyruvate carboxykinase (ATP) OS=Leptospira biflexa serovar Patoc (strain Patoc 1 / ATCC 23582 / Paris) OX=456481 GN=pckA PE=3 SV=1
evm.model.HIC_ASM_10.423	PF14372(Domain of unknown function (DUF4413)):Domain of unknown function (DUF4413)	molecular_function:DNA binding "Any molecular function by which a gene product interacts selectively and non-covalently with DNA [deoxyribonucleic acid]." [GOC:dph, GOC:jl, GOC:tb, GOC:vw](GO:0003677)	K04460 serine/threonine-protein phosphatase 5 [EC:3.1.3.16] | (RefSeq) zinc finger BED domain-containing protein RICESLEEPER 2-like isoform X1 (A)	zinc finger BED domain-containing protein RICESLEEPER 2-like [Morus notabilis]	Zinc finger BED domain-containing protein RICESLEEPER 2 OS=Oryza sativa subsp. japonica OX=39947 GN=Os03g0733400 PE=2 SV=1
evm.model.HIC_ASM_10.424	PF05699(hAT family C-terminal dimerisation region):hAT family C-terminal dimerisation region	molecular_function:protein dimerization activity "The formation of a protein dimer, a macromolecular structure consists of two noncovalently associated identical or nonidentical subunits." [ISBN:0198506732](GO:0046983)	K04460 serine/threonine-protein phosphatase 5 [EC:3.1.3.16] | (RefSeq) zinc finger BED domain-containing protein RICESLEEPER 2-like isoform X1 (A)	zinc finger BED domain-containing protein RICESLEEPER 2-like [Cicer arietinum]	Putative AC transposase OS=Zea mays OX=4577 PE=2 SV=2
evm.model.HIC_ASM_10.441.3	PF03101(FAR1 DNA-binding domain):FAR1 DNA-binding domain	NA	K17604 zinc finger SWIM domain-containing protein 3 | (RefSeq) protein FAR1-RELATED SEQUENCE 7 isoform X1 (A)	protein FAR1-RELATED SEQUENCE 5-like isoform X1 [Quercus suber]	Protein FAR1-RELATED SEQUENCE 5 OS=Arabidopsis thaliana OX=3702 GN=FRS5 PE=1 SV=1
evm.model.HIC_ASM_10.442	PF18052(Rx N-terminal domain):-;PF00931(NB-ARC domain):NB-ARC domain	molecular_function:ADP binding "Interacting selectively and non-covalently with ADP, adenosine 5'-diphosphate." [GOC:jl](GO:0043531)	K13457 disease resistance protein RPM1 | (RefSeq) putative disease resistance RPP13-like protein 3 (A)	disease resistance protein RPP13-like [Prosopis alba]	Disease resistance protein RPP13 OS=Arabidopsis thaliana OX=3702 GN=RPP13 PE=2 SV=2
evm.model.HIC_ASM_10.445	PF05212(Protein of unknown function (DUF707)):Protein of unknown function (DUF707)	NA	K23404 transmembrane anterior posterior transformation protein 1 | (RefSeq) lysine ketoglutarate reductase trans-splicing-related protein, putative (A)	uncharacterized protein LOC112169034 isoform X3 [Rosa chinensis]	NA
evm.model.HIC_ASM_10.449	PF00646(F-box domain):F-box domain	molecular_function:protein binding "Interacting selectively and non-covalently with any protein or protein complex [a complex of two or more proteins that may include other nonprotein molecules]." [GOC:go_curators](GO:0005515)	K18999 RNA polymerase II C-terminal domain phosphatase-like 3/4 [EC:3.1.3.16] | (RefSeq) uncharacterized protein LOC103940389 (A)	F-box protein [Prunus yedoensis var. nudiflora]	F-box/kelch-repeat protein At3g61590 OS=Arabidopsis thaliana OX=3702 GN=At3g61590 PE=1 SV=1
evm.model.HIC_ASM_10.461	PF01582(TIR domain):TIR domain	molecular_function:protein binding "Interacting selectively and non-covalently with any protein or protein complex [a complex of two or more proteins that may include other nonprotein molecules]." [GOC:go_curators](GO:0005515),biological_process:signal transduction "The cellular process in which a signal is conveyed to trigger a change in the activity or state of a cell. Signal transduction begin…	K07466 replication factor A1 | (RefSeq) uncharacterized LOC101313743 (A)	hypothetical protein DVH24_006640 [Malus domestica]	TMV resistance protein N OS=Nicotiana glutinosa OX=35889 GN=N PE=1 SV=1
evm.model.HIC_ASM_10.474	NA	NA	NA	NA	NA
evm.model.HIC_ASM_10.483	PF02362(B3 DNA binding domain):B3 DNA binding domain	molecular_function:DNA binding "Any molecular function by which a gene product interacts selectively and non-covalently with DNA [deoxyribonucleic acid]." [GOC:dph, GOC:jl, GOC:tb, GOC:vw](GO:0003677)	K21554 CREB3 regulatory factor | (RefSeq) B3 domain-containing transcription factor VRN1-like (A)	uncharacterized protein LOC114751460 [Prosopis alba]	Putative B3 domain-containing protein Os03g0621600 OS=Oryza sativa subsp. japonica OX=39947 GN=Os03g0621600 PE=3 SV=1
evm.model.HIC_ASM_10.492	PF02362(B3 DNA binding domain):B3 DNA binding domain	molecular_function:DNA binding "Any molecular function by which a gene product interacts selectively and non-covalently with DNA [deoxyribonucleic acid]." [GOC:dph, GOC:jl, GOC:tb, GOC:vw](GO:0003677)	NA	hypothetical protein TSUD_25180 [Trifolium subterraneum]	B3 domain-containing transcription factor VRN1 OS=Arabidopsis thaliana OX=3702 GN=VRN1 PE=1 SV=1
evm.model.HIC_ASM_10.495	NA	NA	NA	NA	NA
evm.model.HIC_ASM_10.504	PF01582(TIR domain):TIR domain	molecular_function:protein binding "Interacting selectively and non-covalently with any protein or protein complex [a complex of two or more proteins that may include other nonprotein molecules]." [GOC:go_curators](GO:0005515),biological_process:signal transduction "The cellular process in which a signal is conveyed to trigger a change in the activity or state of a cell. Signal transduction begin…	K22038 volume-regulated anion channel | (RefSeq) TMV resistance protein N-like (A)	TMV resistance protein N, putative [Ricinus communis]	TMV resistance protein N OS=Nicotiana glutinosa OX=35889 GN=N PE=1 SV=1
evm.model.HIC_ASM_10.511	PF01582(TIR domain):TIR domain	molecular_function:protein binding "Interacting selectively and non-covalently with any protein or protein complex [a complex of two or more proteins that may include other nonprotein molecules]." [GOC:go_curators](GO:0005515),biological_process:signal transduction "The cellular process in which a signal is conveyed to trigger a change in the activity or state of a cell. Signal transduction begin…	K22038 volume-regulated anion channel | (RefSeq) TMV resistance protein N-like (A)	TMV resistance protein N [Medicago truncatula]	TMV resistance protein N OS=Nicotiana glutinosa OX=35889 GN=N PE=1 SV=1
evm.model.HIC_ASM_10.512	PF01582(TIR domain):TIR domain	molecular_function:protein binding "Interacting selectively and non-covalently with any protein or protein complex [a complex of two or more proteins that may include other nonprotein molecules]." [GOC:go_curators](GO:0005515),biological_process:signal transduction "The cellular process in which a signal is conveyed to trigger a change in the activity or state of a cell. Signal transduction begin…	K22038 volume-regulated anion channel | (RefSeq) TMV resistance protein N-like (A)	TMV resistance protein N isoform X1 [Medicago truncatula]	Disease resistance protein TAO1 OS=Arabidopsis thaliana OX=3702 GN=TAO1 PE=4 SV=1
evm.model.HIC_ASM_10.514	PF01582(TIR domain):TIR domain	molecular_function:protein binding "Interacting selectively and non-covalently with any protein or protein complex [a complex of two or more proteins that may include other nonprotein molecules]." [GOC:go_curators](GO:0005515),biological_process:signal transduction "The cellular process in which a signal is conveyed to trigger a change in the activity or state of a cell. Signal transduction begin…	K13459 disease resistance protein RPS2 | (RefSeq) probable disease resistance protein At1g52660 (A)	disease resistance protein TAO1-like isoform X2 [Carica papaya]	TMV resistance protein N OS=Nicotiana glutinosa OX=35889 GN=N PE=1 SV=1
evm.model.HIC_ASM_10.517	PF02362(B3 DNA binding domain):B3 DNA binding domain	molecular_function:DNA binding "Any molecular function by which a gene product interacts selectively and non-covalently with DNA [deoxyribonucleic acid]." [GOC:dph, GOC:jl, GOC:tb, GOC:vw](GO:0003677)	K21554 CREB3 regulatory factor | (RefSeq) B3 domain-containing transcription factor VRN1-like (A)	putative B3 domain-containing protein Os03g0621600 [Quercus suber]	Putative B3 domain-containing protein Os03g0621600 OS=Oryza sativa subsp. japonica OX=39947 GN=Os03g0621600 PE=3 SV=1
evm.model.HIC_ASM_10.519	PF02362(B3 DNA binding domain):B3 DNA binding domain	molecular_function:DNA binding "Any molecular function by which a gene product interacts selectively and non-covalently with DNA [deoxyribonucleic acid]." [GOC:dph, GOC:jl, GOC:tb, GOC:vw](GO:0003677)	K21554 CREB3 regulatory factor | (RefSeq) B3 domain-containing transcription factor VRN1-like (A)	putative B3 domain-containing protein At5g66980 [Quercus suber]	B3 domain-containing protein LOC_Os12g40080 OS=Oryza sativa subsp. japonica OX=39947 GN=Os12g0591400 PE=3 SV=1
evm.model.HIC_ASM_10.550	PF14226(non-haem dioxygenase in morphine synthesis N-terminal):non-haem dioxygenase in morphine synthesis N-terminal;PF03171(2OG-Fe(II) oxygenase superfamily):2OG-Fe(II) oxygenase superfamily	molecular_function:oxidoreductase activity "Catalysis of an oxidation-reduction [redox] reaction, a reversible chemical reaction in which the oxidation state of an atom or atoms within a molecule is altered. One substrate acts as a hydrogen or electron donor and becomes oxidized, while the other acts as hydrogen or electron acceptor and becomes reduced." [GOC:go_curators](GO:0016491),biological_p…	K06892 feruloyl-CoA ortho-hydroxylase [EC:1.14.11.-] | (RefSeq) feruloyl CoA ortho-hydroxylase 1 (A)	unnamed protein product [Coffea canephora]	Feruloyl CoA ortho-hydroxylase F6H1-2 OS=Ipomoea batatas OX=4120 GN=F6H1-2 PE=1 SV=1
evm.model.HIC_ASM_10.551	PF13855(Leucine rich repeat):Leucine rich repeat;PF08263(Leucine rich repeat N-terminal domain):Leucine rich repeat N-terminal domain;PF00560(Leucine Rich Repeat):Leucine Rich Repeat;PF07714(Protein tyrosine kinase):Protein tyrosine kinase	molecular_function:protein kinase activity "Catalysis of the phosphorylation of an amino acid residue in a protein, usually according to the reaction: a protein + ATP = a phosphoprotein + ADP." [MetaCyc:PROTEIN-KINASE-RXN](GO:0004672),molecular_function:protein binding "Interacting selectively and non-covalently with any protein or protein complex [a complex of two or more proteins that may inclu…	K13420 LRR receptor-like serine/threonine-protein kinase FLS2 [EC:2.7.11.1] | (RefSeq) putative receptor-like protein kinase At3g47110 (A)	putative receptor-like protein kinase At3g47110 [Arachis hypogaea]	Probable LRR receptor-like serine/threonine-protein kinase At3g47570 OS=Arabidopsis thaliana OX=3702 GN=At3g47570 PE=2 SV=1
evm.model.HIC_ASM_10.554	PF03171(2OG-Fe(II) oxygenase superfamily):2OG-Fe(II) oxygenase superfamily	molecular_function:oxidoreductase activity "Catalysis of an oxidation-reduction [redox] reaction, a reversible chemical reaction in which the oxidation state of an atom or atoms within a molecule is altered. One substrate acts as a hydrogen or electron donor and becomes oxidized, while the other acts as hydrogen or electron acceptor and becomes reduced." [GOC:go_curators](GO:0016491),biological_p…	K06892 feruloyl-CoA 6-hydroxylase [EC:1.14.11.61] | (RefSeq) feruloyl CoA ortho-hydroxylase 1-like (A)	PREDICTED: feruloyl CoA ortho-hydroxylase 1-like [Populus euphratica]	Feruloyl CoA ortho-hydroxylase F6H1-3 OS=Ipomoea batatas OX=4120 GN=F6H1-3 PE=1 SV=1
evm.model.HIC_ASM_10.572	NA	NA	NA	NA	NA
evm.model.HIC_ASM_10.581	PF12854(PPR repeat):PPR repeat;PF13041(PPR repeat family):PPR repeat family ;PF01535(PPR repeat):PPR repeat	NA	K17710 pentatricopeptide repeat domain-containing protein 1 | (RefSeq) putative pentatricopeptide repeat-containing protein At3g16710, mitochondrial isoform X1 (A)	putative pentatricopeptide repeat-containing protein At3g16710, mitochondrial isoform X2 [Quercus suber]	Pentatricopeptide repeat-containing protein At1g12300, mitochondrial OS=Arabidopsis thaliana OX=3702 GN=At1g12300 PE=2 SV=1
evm.model.HIC_ASM_10.591	PF01485(IBR domain, a half RING-finger domain):IBR domain, a half RING-finger domain	molecular_function:ubiquitin-protein transferase activity "Catalysis of the transfer of ubiquitin from one protein to another via the reaction X-Ub + Y --> Y-Ub + X, where both X-Ub and Y-Ub are covalent linkages." [GOC:BioGRID, GOC:jh2, PMID:9635407](GO:0004842),biological_process:protein ubiquitination "The process in which one or more ubiquitin groups are added to a protein." [GOC:ai](GO:00165…	K11975 E3 ubiquitin-protein ligase RNF144 [EC:2.3.2.31] | (RefSeq) probable E3 ubiquitin-protein ligase RNF217 (A)	probable E3 ubiquitin-protein ligase RNF217 [Quercus suber]	E3 ubiquitin-protein ligase RNF19A OS=Homo sapiens OX=9606 GN=RNF19A PE=1 SV=3
evm.model.HIC_ASM_10.592	PF01582(TIR domain):TIR domain	molecular_function:protein binding "Interacting selectively and non-covalently with any protein or protein complex [a complex of two or more proteins that may include other nonprotein molecules]." [GOC:go_curators](GO:0005515),biological_process:signal transduction "The cellular process in which a signal is conveyed to trigger a change in the activity or state of a cell. Signal transduction begin…	K22038 volume-regulated anion channel | (RefSeq) TMV resistance protein N-like isoform X1 (A)	hypothetical protein DVH24_006644 [Malus domestica]	Disease resistance-like protein DSC2 OS=Arabidopsis thaliana OX=3702 GN=DSC2 PE=1 SV=1
evm.model.HIC_ASM_10.600	PF01582(TIR domain):TIR domain;PF00931(NB-ARC domain):NB-ARC domain	molecular_function:protein binding "Interacting selectively and non-covalently with any protein or protein complex [a complex of two or more proteins that may include other nonprotein molecules]." [GOC:go_curators](GO:0005515),biological_process:signal transduction "The cellular process in which a signal is conveyed to trigger a change in the activity or state of a cell. Signal transduction begin…	K22038 volume-regulated anion channel | (RefSeq) TMV resistance protein N-like (A)	TIR domain, NB-ARC domain containing protein [Parasponia andersonii]	Probable disease resistance protein RPP1 OS=Arabidopsis thaliana OX=3702 GN=RPP1 PE=2 SV=1
evm.model.HIC_ASM_10.601	PF01582(TIR domain):TIR domain;PF00931(NB-ARC domain):NB-ARC domain	molecular_function:protein binding "Interacting selectively and non-covalently with any protein or protein complex [a complex of two or more proteins that may include other nonprotein molecules]." [GOC:go_curators](GO:0005515),biological_process:signal transduction "The cellular process in which a signal is conveyed to trigger a change in the activity or state of a cell. Signal transduction begin…	K22038 volume-regulated anion channel | (RefSeq) TMV resistance protein N-like (A)	TMV resistance protein N-like [Quercus suber]	TMV resistance protein N OS=Nicotiana glutinosa OX=35889 GN=N PE=1 SV=1
evm.model.HIC_ASM_10.602	NA	NA	NA	NA	NA
evm.model.HIC_ASM_10.611	PF01485(IBR domain, a half RING-finger domain):IBR domain, a half RING-finger domain	molecular_function:ubiquitin-protein transferase activity "Catalysis of the transfer of ubiquitin from one protein to another via the reaction X-Ub + Y --> Y-Ub + X, where both X-Ub and Y-Ub are covalent linkages." [GOC:BioGRID, GOC:jh2, PMID:9635407](GO:0004842),biological_process:protein ubiquitination "The process in which one or more ubiquitin groups are added to a protein." [GOC:ai](GO:00165…	K11975 E3 ubiquitin-protein ligase RNF144 [EC:2.3.2.31] | (RefSeq) probable E3 ubiquitin-protein ligase RNF217 (A)	probable E3 ubiquitin-protein ligase RNF217 [Quercus suber]	E3 ubiquitin-protein ligase RNF19A OS=Homo sapiens OX=9606 GN=RNF19A PE=1 SV=3
evm.model.HIC_ASM_10.664	PF03108(MuDR family transposase):MuDR family transposase	NA	K17086 transmembrane 9 superfamily member 2/4 | (RefSeq) uncharacterized LOC101300290 (A)	hypothetical protein TSUD_90240 [Trifolium subterraneum]	NA
evm.model.HIC_ASM_10.712	NA	NA	NA	uncharacterized protein LOC113859387 [Abrus precatorius]	NA
evm.model.HIC_ASM_10.737	PF00319(SRF-type transcription factor (DNA-binding and dimerisation domain)):SRF-type transcription factor (DNA-binding and dimerisation domain)	molecular_function:DNA binding "Any molecular function by which a gene product interacts selectively and non-covalently with DNA [deoxyribonucleic acid]." [GOC:dph, GOC:jl, GOC:tb, GOC:vw](GO:0003677),molecular_function:protein dimerization activity "The formation of a protein dimer, a macromolecular structure consists of two noncovalently associated identical or nonidentical subunits." [ISBN:019…	K09260 MADS-box transcription enhancer factor 2A | (RefSeq) agamous-like MADS-box protein AGL61 (A)	agamous-like MADS-box protein AGL62 [Ziziphus jujuba]	Agamous-like MADS-box protein AGL62 OS=Arabidopsis thaliana OX=3702 GN=AGL62 PE=1 SV=1
evm.model.HIC_ASM_10.754	PF06200(tify domain):tify domain;PF09425(Divergent CCT motif):Divergent CCT motif	NA	K13464 jasmonate ZIM domain-containing protein | (RefSeq) protein TIFY 9 (A)	uncharacterized protein LOC100500349 [Glycine max]	Protein TIFY 5A OS=Arabidopsis thaliana OX=3702 GN=TIFY5A PE=1 SV=1
evm.model.HIC_ASM_10.756	PF06200(tify domain):tify domain;PF09425(Divergent CCT motif):Divergent CCT motif	NA	K13464 jasmonate ZIM domain-containing protein | (RefSeq) protein TIFY 9 (A)	protein TIFY 5A-like [Abrus precatorius]	Protein TIFY 5B OS=Arabidopsis thaliana OX=3702 GN=TIFY 5B PE=2 SV=1
evm.model.HIC_ASM_10.757	PF06200(tify domain):tify domain;PF09425(Divergent CCT motif):Divergent CCT motif	NA	K13464 jasmonate ZIM domain-containing protein | (RefSeq) protein TIFY 9 (A)	protein TIFY 5A-like [Durio zibethinus]	Protein TIFY 5B OS=Arabidopsis thaliana OX=3702 GN=TIFY 5B PE=2 SV=1
evm.model.HIC_ASM_10.775	PF00847(AP2 domain):AP2 domain	molecular_function:DNA-binding transcription factor activity "A protein or a member of a complex that interacts selectively and non-covalently with a specific DNA sequence [sometimes referred to as a motif] within the regulatory region of a gene to modulate transcription. Regulatory regions include promoters [proximal and distal] and enhancers. Genes are transcriptional units, and include bacteri…	K09286 EREBP-like factor | (RefSeq) ethylene-responsive transcription factor 13-like (A)	ethylene-responsive transcription factor 1 [Prunus yedoensis var. nudiflora]	Ethylene-responsive transcription factor 13 OS=Arabidopsis thaliana OX=3702 GN=ERF13 PE=2 SV=2
evm.model.HIC_ASM_10.776	PF00847(AP2 domain):AP2 domain	molecular_function:DNA-binding transcription factor activity "A protein or a member of a complex that interacts selectively and non-covalently with a specific DNA sequence [sometimes referred to as a motif] within the regulatory region of a gene to modulate transcription. Regulatory regions include promoters [proximal and distal] and enhancers. Genes are transcriptional units, and include bacteri…	K09286 EREBP-like factor | (RefSeq) ethylene-responsive transcription factor 13-like (A)	ethylene-responsive transcription factor 1 [Prunus yedoensis var. nudiflora]	Ethylene-responsive transcription factor 13 OS=Arabidopsis thaliana OX=3702 GN=ERF13 PE=2 SV=2
evm.model.HIC_ASM_10.777	PF00847(AP2 domain):AP2 domain	molecular_function:DNA-binding transcription factor activity "A protein or a member of a complex that interacts selectively and non-covalently with a specific DNA sequence [sometimes referred to as a motif] within the regulatory region of a gene to modulate transcription. Regulatory regions include promoters [proximal and distal] and enhancers. Genes are transcriptional units, and include bacteri…	K09286 EREBP-like factor | (RefSeq) ethylene-responsive transcription factor 1 (A)	ethylene-responsive transcription factor 1 [Prunus yedoensis var. nudiflora]	Ethylene-responsive transcription factor 13 OS=Arabidopsis thaliana OX=3702 GN=ERF13 PE=2 SV=2
evm.model.HIC_ASM_10.782	NA	NA	NA	NA	NA
evm.model.HIC_ASM_10.822	PF04749(PLAC8 family):PLAC8 family	NA	NA	LOW QUALITY PROTEIN: cell number regulator 6-like [Cicer arietinum]	Cell number regulator 6 OS=Zea mays OX=4577 GN=CNR6 PE=2 SV=1
evm.model.HIC_ASM_10.862	PF01107(Viral movement protein (MP)):Viral movement protein (MP)	NA	NA	uncharacterized protein LOC114741096 [Prosopis alba]	NA
evm.model.HIC_ASM_10.863	PF01107(Viral movement protein (MP)):Viral movement protein (MP)	NA	NA	uncharacterized protein LOC114741096 [Prosopis alba]	NA
evm.model.HIC_ASM_10.864	PF01107(Viral movement protein (MP)):Viral movement protein (MP)	NA	NA	uncharacterized protein LOC114741096 [Prosopis alba]	NA
evm.model.HIC_ASM_10.867	PF01107(Viral movement protein (MP)):Viral movement protein (MP)	NA	NA	uncharacterized protein LOC114741096 [Prosopis alba]	Movement protein OS=Figwort mosaic virus (strain DxS) OX=10650 GN=ORF I PE=3 SV=1
evm.model.HIC_ASM_10.868	PF01107(Viral movement protein (MP)):Viral movement protein (MP)	NA	NA	uncharacterized protein LOC114741096 [Prosopis alba]	NA
evm.model.HIC_ASM_10.871	PF01107(Viral movement protein (MP)):Viral movement protein (MP)	NA	NA	uncharacterized protein LOC114741096 [Prosopis alba]	NA
evm.model.HIC_ASM_10.872	PF01107(Viral movement protein (MP)):Viral movement protein (MP)	NA	NA	uncharacterized protein LOC114741096 [Prosopis alba]	Genome polyprotein OS=Petunia vein clearing virus (isolate Shepherd) OX=492094 PE=3 SV=1
evm.model.HIC_ASM_10.883	PF14392(Zinc knuckle):Zinc knuckle;PF14111(Domain of unknown function (DUF4283)):Domain of unknown function (DUF4283)	NA	K10406 kinesin family member C2/C3 | (RefSeq) kinesin KP1-like isoform X1 (A)	hypothetical protein COLO4_18925 [Corchorus olitorius]	Uncharacterized protein At4g02000 OS=Arabidopsis thaliana OX=3702 GN=At4g02000 PE=2 SV=1
evm.model.HIC_ASM_10.884	NA	NA	K14677 aminoacylase [EC:3.5.1.14] | (RefSeq) uncharacterized protein LOC107892630 (A)	PREDICTED: uncharacterized protein LOC104720672 [Camelina sativa]	NA
evm.model.HIC_ASM_10.886	PF13456(Reverse transcriptase-like):Reverse transcriptase-like	molecular_function:nucleic acid binding "Interacting selectively and non-covalently with any nucleic acid." [GOC:jl](GO:0003676),molecular_function:RNA-DNA hybrid ribonuclease activity "Catalysis of the endonucleolytic cleavage of RNA in RNA-DNA hybrids to 5'-phosphomonoesters." [EC:3.1.26.4](GO:0004523)	NA	PREDICTED: uncharacterized protein LOC105966267 isoform X2 [Erythranthe guttata]	NA
evm.model.HIC_ASM_10.920	NA	NA	NA	hypothetical protein TSUD_273720 [Trifolium subterraneum]	NA
evm.model.HIC_ASM_10.95	NA	NA	NA	hypothetical protein CRG98_048402, partial [Punica granatum]	NA
evm.model.HIC_ASM_10.952	NA	NA	K22804 structural maintenance of chromosomes protein 6 | (RefSeq) structural maintenance of chromosomes protein 6B-like (A)	uncharacterized protein LOC113749274 [Coffea eugenioides]	Putative ribonuclease H protein At1g65750 OS=Arabidopsis thaliana OX=3702 GN=At1g65750 PE=3 SV=1
evm.model.HIC_ASM_10.970	PF10536(Plant mobile domain):Plant mobile domain	NA	K00134 glyceraldehyde 3-phosphate dehydrogenase [EC:1.2.1.12] | (RefSeq) serine/threonine-protein phosphatase 7 long form homolog (A)	serine/threonine-protein phosphatase 7 long form homolog [Manihot esculenta]	Serine/threonine-protein phosphatase 7 long form homolog OS=Arabidopsis thaliana OX=3702 GN=MAIL3 PE=2 SV=1
evm.model.HIC_ASM_11.1049	PF02042(RWP-RK domain):RWP-RK domain	NA	K23460 | (RefSeq) uncharacterized LOC101497150 (A)	protein RKD5 [Vigna unguiculata]	Protein RKD5 OS=Arabidopsis thaliana OX=3702 GN=RKD5 PE=3 SV=1
evm.model.HIC_ASM_11.1055	PF02042(RWP-RK domain):RWP-RK domain	NA	K23460 | (RefSeq) uncharacterized LOC101497150 (A)	protein RKD5 [Vigna unguiculata]	Protein RKD5 OS=Arabidopsis thaliana OX=3702 GN=RKD5 PE=3 SV=1
evm.model.HIC_ASM_11.1074	PF01094(Receptor family ligand binding region):Receptor family ligand binding region	NA	K05387 glutamate receptor, ionotropic, plant | (RefSeq) glutamate receptor 3.3-like (A)	Glutamate receptor 3.3, partial [Mucuna pruriens]	Glutamate receptor 3.6 OS=Arabidopsis thaliana OX=3702 GN=GLR3.6 PE=2 SV=1
evm.model.HIC_ASM_11.1075	PF01094(Receptor family ligand binding region):Receptor family ligand binding region	NA	K05387 glutamate receptor, ionotropic, plant | (RefSeq) glutamate receptor 3.3-like (A)	Glutamate receptor 3.3, partial [Mucuna pruriens]	Glutamate receptor 3.6 OS=Arabidopsis thaliana OX=3702 GN=GLR3.6 PE=2 SV=1
evm.model.HIC_ASM_11.113	PF13867(Sin3 binding region of histone deacetylase complex subunit SAP30):Sin3 binding region of histone deacetylase complex subunit SAP30	molecular_function:protein binding "Interacting selectively and non-covalently with any protein or protein complex [a complex of two or more proteins that may include other nonprotein molecules]." [GOC:go_curators](GO:0005515)	K19202 histone deacetylase complex subunit SAP30 | (RefSeq) uncharacterized protein LOC18776444 isoform X1 (A)	uncharacterized protein LOC114733211 isoform X1 [Prosopis alba]	NA
evm.model.HIC_ASM_11.1139	PF07714(Protein tyrosine kinase):Protein tyrosine kinase	molecular_function:protein kinase activity "Catalysis of the phosphorylation of an amino acid residue in a protein, usually according to the reaction: a protein + ATP = a phosphoprotein + ADP." [MetaCyc:PROTEIN-KINASE-RXN](GO:0004672),molecular_function:protein tyrosine kinase activity "Catalysis of the reaction: ATP + a protein tyrosine = ADP + protein tyrosine phosphate." [EC:2.7.10](GO:0004713…	K04733 interleukin-1 receptor-associated kinase 4 [EC:2.7.11.1] | (RefSeq) calmodulin-binding receptor-like cytoplasmic kinase 2 (A)	PREDICTED: pto-interacting protein 1-like [Juglans regia]	Probable receptor-like protein kinase At1g49730 OS=Arabidopsis thaliana OX=3702 GN=At1g49730 PE=2 SV=1
evm.model.HIC_ASM_11.1213	NA	NA	K15078 structure-specific endonuclease subunit SLX1 [EC:3.6.1.-] | (RefSeq) putative disease resistance protein RGA4 (A)	putative disease resistance protein RGA3, partial [Mucuna pruriens]	Putative disease resistance protein RGA3 OS=Solanum bulbocastanum OX=147425 GN=RGA3 PE=2 SV=2
evm.model.HIC_ASM_11.1217	NA	NA	K15078 structure-specific endonuclease subunit SLX1 [EC:3.6.1.-] | (RefSeq) hypothetical protein (A)	hypothetical protein TSUD_215930 [Trifolium subterraneum]	Putative disease resistance protein RGA4 OS=Solanum bulbocastanum OX=147425 GN=RGA4 PE=2 SV=1
evm.model.HIC_ASM_11.1224	PF01453(D-mannose binding lectin):D-mannose binding lectin;PF08276(PAN-like domain):PAN-like domain	NA	K04733 interleukin-1 receptor-associated kinase 4 [EC:2.7.11.1] | (RefSeq) G-type lectin S-receptor-like serine/threonine-protein kinase At1g67520 (A)	G-type lectin S-receptor-like serine/threonine-protein kinase CES101 [Prosopis alba]	G-type lectin S-receptor-like serine/threonine-protein kinase At1g67520 OS=Arabidopsis thaliana OX=3702 GN=At1g67520 PE=2 SV=3
evm.model.HIC_ASM_11.1233	PF01453(D-mannose binding lectin):D-mannose binding lectin	NA	K04733 interleukin-1 receptor-associated kinase 4 [EC:2.7.11.1] | (RefSeq) G-type lectin S-receptor-like serine/threonine-protein kinase CES101 (A)	G-type lectin S-receptor-like serine/threonine-protein kinase CES101 [Prosopis alba]	G-type lectin S-receptor-like serine/threonine-protein kinase CES101 OS=Arabidopsis thaliana OX=3702 GN=CES101 PE=2 SV=2
evm.model.HIC_ASM_11.1351	PF13456(Reverse transcriptase-like):Reverse transcriptase-like	molecular_function:nucleic acid binding "Interacting selectively and non-covalently with any nucleic acid." [GOC:jl](GO:0003676),molecular_function:RNA-DNA hybrid ribonuclease activity "Catalysis of the endonucleolytic cleavage of RNA in RNA-DNA hybrids to 5'-phosphomonoesters." [EC:3.1.26.4](GO:0004523)	K18327 RNA exonuclease 4 [EC:3.1.-.-] | (RefSeq) uncharacterized protein LOC111996852 (A)	ribonuclease H [Trifolium pratense]	Putative ribonuclease H protein At1g65750 OS=Arabidopsis thaliana OX=3702 GN=At1g65750 PE=3 SV=1
evm.model.HIC_ASM_11.1455	NA	NA	NA	Protein SKIP [Parasponia andersonii]	Protein SKIP34 OS=Arabidopsis thaliana OX=3702 GN=SKIP34 PE=1 SV=1
evm.model.HIC_ASM_11.1469	PF08240(Alcohol dehydrogenase GroES-like domain):Alcohol dehydrogenase GroES-like domain	biological_process:oxidation-reduction process "A metabolic process that results in the removal or addition of one or more electrons to or from a substance, with or without the concomitant removal or addition of a proton or protons." [GOC:dhl, GOC:ecd, GOC:jh2, GOC:jid, GOC:mlg, GOC:rph](GO:0055114)	K23232 8-hydroxygeraniol dehydrogenase [EC:1.1.1.324] | (RefSeq) cinnamyl alcohol dehydrogenase-like protein (A)	probable mannitol dehydrogenase [Medicago truncatula]	Probable mannitol dehydrogenase OS=Fragaria ananassa OX=3747 GN=CAD PE=2 SV=1
evm.model.HIC_ASM_11.1495	PF00171(Aldehyde dehydrogenase family):Aldehyde dehydrogenase family	molecular_function:oxidoreductase activity "Catalysis of an oxidation-reduction [redox] reaction, a reversible chemical reaction in which the oxidation state of an atom or atoms within a molecule is altered. One substrate acts as a hydrogen or electron donor and becomes oxidized, while the other acts as hydrogen or electron acceptor and becomes reduced." [GOC:go_curators](GO:0016491),biological_p…	K00128 aldehyde dehydrogenase (NAD+) [EC:1.2.1.3] | (RefSeq) aldehyde dehydrogenase family 2 member B7, mitochondrial-like (A)	hypothetical protein GLYMA_01G031500 [Glycine max]	Aldehyde dehydrogenase family 2 member B4, mitochondrial OS=Arabidopsis thaliana OX=3702 GN=ALDH2B4 PE=1 SV=1
evm.model.HIC_ASM_11.1519	PF01582(TIR domain):TIR domain;PF07725(Leucine Rich Repeat):Leucine Rich Repeat;PF00931(NB-ARC domain):NB-ARC domain	molecular_function:protein binding "Interacting selectively and non-covalently with any protein or protein complex [a complex of two or more proteins that may include other nonprotein molecules]." [GOC:go_curators](GO:0005515),biological_process:signal transduction "The cellular process in which a signal is conveyed to trigger a change in the activity or state of a cell. Signal transduction begin…	K19613 leucine-rich repeat protein SHOC2 | (RefSeq) TMV resistance protein N-like (A)	disease resistance protein RPP2B isoform X4 [Arachis hypogaea]	TMV resistance protein N OS=Nicotiana glutinosa OX=35889 GN=N PE=1 SV=1
evm.model.HIC_ASM_11.1532	PF01582(TIR domain):TIR domain	molecular_function:protein binding "Interacting selectively and non-covalently with any protein or protein complex [a complex of two or more proteins that may include other nonprotein molecules]." [GOC:go_curators](GO:0005515),biological_process:signal transduction "The cellular process in which a signal is conveyed to trigger a change in the activity or state of a cell. Signal transduction begin…	K13414 mitogen-activated protein kinase kinase kinase 1 [EC:2.7.11.25] | (RefSeq) serine/threonine-protein kinase pakG-like (A)	PREDICTED: LOW QUALITY PROTEIN: TMV resistance protein N-like [Lupinus angustifolius]	TMV resistance protein N OS=Nicotiana glutinosa OX=35889 GN=N PE=1 SV=1
evm.model.HIC_ASM_11.1602	PF01556(DnaJ C terminal domain):DnaJ C terminal domain;PF00226(DnaJ domain):DnaJ domain	NA	K09510 DnaJ homolog subfamily B member 4 | (RefSeq) dnaJ homolog subfamily B member 5 (A)	DnaJ-like subfamily B member 13 [Spatholobus suberectus]	DnaJ homolog subfamily B member 13 OS=Mus musculus OX=10090 GN=Dnajb13 PE=1 SV=1
evm.model.HIC_ASM_11.1604	PF01556(DnaJ C terminal domain):DnaJ C terminal domain;PF00226(DnaJ domain):DnaJ domain	NA	K09510 DnaJ homolog subfamily B member 4 | (RefSeq) dnaJ homolog subfamily B member 5 (A)	DnaJ-like subfamily B member 13 [Spatholobus suberectus]	DnaJ homolog subfamily B member 4 OS=Mus musculus OX=10090 GN=Dnajb4 PE=1 SV=1
evm.model.HIC_ASM_11.165	NA	NA	K22696 protein-lysine N-methyltransferase EEF2KMT [EC:2.1.1.-] | (RefSeq) uncharacterized protein LOC108202480 isoform X1 (A)	uncharacterized protein LOC112416717 [Medicago truncatula]	NA
evm.model.HIC_ASM_11.1658	NA	molecular_function:rRNA binding "Interacting selectively and non-covalently with ribosomal RNA." [GOC:jl](GO:0019843)	K02997 small subunit ribosomal protein S9e | (RefSeq) 40S ribosomal protein S9-2 (A)	Ribosomal protein S4/S9 [Macleaya cordata]	40S ribosomal protein S9-2 OS=Arabidopsis thaliana OX=3702 GN=RPS9C PE=1 SV=1
evm.model.HIC_ASM_11.1698	NA	NA	NA	hypothetical protein MA16_Dca025564 [Dendrobium catenatum]	NA
evm.model.HIC_ASM_11.1701	NA	NA	K22038 volume-regulated anion channel | (RefSeq) TMV resistance protein N-like isoform X1 (A)	TMV resistance protein N-like isoform X1 [Arachis duranensis]	NA
evm.model.HIC_ASM_11.1703	NA	NA	NA	NA	NA
evm.model.HIC_ASM_11.1707	NA	NA	NA	NA	NA
evm.model.HIC_ASM_11.1710	NA	NA	K22038 volume-regulated anion channel | (RefSeq) TMV resistance protein N-like isoform X1 (A)	TMV resistance protein N [Cajanus cajan]	Disease resistance-like protein CSA1 OS=Arabidopsis thaliana OX=3702 GN=CSA1 PE=4 SV=1
evm.model.HIC_ASM_11.1755	PF13456(Reverse transcriptase-like):Reverse transcriptase-like	molecular_function:nucleic acid binding "Interacting selectively and non-covalently with any nucleic acid." [GOC:jl](GO:0003676),molecular_function:RNA-DNA hybrid ribonuclease activity "Catalysis of the endonucleolytic cleavage of RNA in RNA-DNA hybrids to 5'-phosphomonoesters." [EC:3.1.26.4](GO:0004523)	K14442 ATP-dependent RNA helicase DHX36 [EC:3.6.4.13] | (RefSeq) DExH-box ATP-dependent RNA helicase DExH6-like isoform X1 (A)	uncharacterized protein LOC107620837 [Arachis ipaensis]	Putative ribonuclease H protein At1g65750 OS=Arabidopsis thaliana OX=3702 GN=At1g65750 PE=3 SV=1
evm.model.HIC_ASM_11.1871	PF13456(Reverse transcriptase-like):Reverse transcriptase-like	molecular_function:nucleic acid binding "Interacting selectively and non-covalently with any nucleic acid." [GOC:jl](GO:0003676),molecular_function:RNA-DNA hybrid ribonuclease activity "Catalysis of the endonucleolytic cleavage of RNA in RNA-DNA hybrids to 5'-phosphomonoesters." [EC:3.1.26.4](GO:0004523)	K14442 ATP-dependent RNA helicase DHX36 [EC:3.6.4.13] | (RefSeq) DExH-box ATP-dependent RNA helicase DExH6 (A)	ribonuclease H [Trifolium pratense]	Putative ribonuclease H protein At1g65750 OS=Arabidopsis thaliana OX=3702 GN=At1g65750 PE=3 SV=1
evm.model.HIC_ASM_11.1876	PF13456(Reverse transcriptase-like):Reverse transcriptase-like	molecular_function:nucleic acid binding "Interacting selectively and non-covalently with any nucleic acid." [GOC:jl](GO:0003676),molecular_function:RNA-DNA hybrid ribonuclease activity "Catalysis of the endonucleolytic cleavage of RNA in RNA-DNA hybrids to 5'-phosphomonoesters." [EC:3.1.26.4](GO:0004523)	K14442 ATP-dependent RNA helicase DHX36 [EC:3.6.4.13] | (RefSeq) DExH-box ATP-dependent RNA helicase DExH6-like isoform X1 (A)	hypothetical protein TSUD_118210 [Trifolium subterraneum]	Putative ribonuclease H protein At1g65750 OS=Arabidopsis thaliana OX=3702 GN=At1g65750 PE=3 SV=1
evm.model.HIC_ASM_11.1887	PF13456(Reverse transcriptase-like):Reverse transcriptase-like	molecular_function:nucleic acid binding "Interacting selectively and non-covalently with any nucleic acid." [GOC:jl](GO:0003676),molecular_function:RNA-DNA hybrid ribonuclease activity "Catalysis of the endonucleolytic cleavage of RNA in RNA-DNA hybrids to 5'-phosphomonoesters." [EC:3.1.26.4](GO:0004523)	K03283 heat shock 70kDa protein 1/2/6/8 | (RefSeq) heat shock 70 kDa protein-like (A)	ribonuclease H [Trifolium pratense]	Putative ribonuclease H protein At1g65750 OS=Arabidopsis thaliana OX=3702 GN=At1g65750 PE=3 SV=1
evm.model.HIC_ASM_11.1912	NA	NA	K22038 volume-regulated anion channel | (RefSeq) TMV resistance protein N-like isoform X1 (A)	hypothetical protein GLYMA_16G147000 [Glycine max]	NA
evm.model.HIC_ASM_11.1926	NA	NA	NA	hypothetical protein POPTR_010G135600 [Populus trichocarpa]	NA
evm.model.HIC_ASM_11.1991	NA	NA	NA	NA	NA
evm.model.HIC_ASM_11.2026	PF10551(MULE transposase domain):MULE transposase domain	biological_process:regulation of transcription, DNA-templated "Any process that modulates the frequency, rate or extent of cellular DNA-templated transcription." [GOC:go_curators, GOC:txnOH](GO:0006355)	K08853 AP2-associated kinase [EC:2.7.11.1] | (RefSeq) protein FAR1-RELATED SEQUENCE 5 (A)	protein FAR1-RELATED SEQUENCE 5 [Cajanus cajan]	Protein FAR-RED IMPAIRED RESPONSE 1 OS=Arabidopsis thaliana OX=3702 GN=FAR1 PE=1 SV=1
evm.model.HIC_ASM_11.2027	NA	biological_process:regulation of transcription, DNA-templated "Any process that modulates the frequency, rate or extent of cellular DNA-templated transcription." [GOC:go_curators, GOC:txnOH](GO:0006355)	K08853 AP2-associated kinase [EC:2.7.11.1] | (RefSeq) protein FAR1-RELATED SEQUENCE 5 (A)	protein FAR1-RELATED SEQUENCE 5-like [Arachis ipaensis]	Protein FAR1-RELATED SEQUENCE 5 OS=Arabidopsis thaliana OX=3702 GN=FRS5 PE=1 SV=1
evm.model.HIC_ASM_11.2031	PF10551(MULE transposase domain):MULE transposase domain	biological_process:regulation of transcription, DNA-templated "Any process that modulates the frequency, rate or extent of cellular DNA-templated transcription." [GOC:go_curators, GOC:txnOH](GO:0006355)	K17604 zinc finger SWIM domain-containing protein 3 | (RefSeq) protein FAR1-RELATED SEQUENCE 5-like (A)	protein FAR1-RELATED SEQUENCE 5-like [Arachis ipaensis]	Protein FAR-RED IMPAIRED RESPONSE 1 OS=Arabidopsis thaliana OX=3702 GN=FAR1 PE=1 SV=1
evm.model.HIC_ASM_11.2032	NA	biological_process:regulation of transcription, DNA-templated "Any process that modulates the frequency, rate or extent of cellular DNA-templated transcription." [GOC:go_curators, GOC:txnOH](GO:0006355)	K08853 AP2-associated kinase [EC:2.7.11.1] | (RefSeq) protein FAR1-RELATED SEQUENCE 5 (A)	protein FAR1-RELATED SEQUENCE 5-like [Arachis ipaensis]	Protein FAR1-RELATED SEQUENCE 5 OS=Arabidopsis thaliana OX=3702 GN=FRS5 PE=1 SV=1
evm.model.HIC_ASM_11.2036	NA	NA	NA	NA	NA
evm.model.HIC_ASM_11.2042	NA	molecular_function:DNA binding "Any molecular function by which a gene product interacts selectively and non-covalently with DNA [deoxyribonucleic acid]." [GOC:dph, GOC:jl, GOC:tb, GOC:vw](GO:0003677),molecular_function:DNA-binding transcription factor activity "A protein or a member of a complex that interacts selectively and non-covalently with a specific DNA sequence [sometimes referred to as …	K13211 GC-rich sequence DNA-binding factor | (RefSeq) transcriptional repressor ILP1 (A)	transcriptional repressor ILP1 [Prosopis alba]	Transcriptional repressor ILP1 OS=Arabidopsis thaliana OX=3702 GN=ILP1 PE=1 SV=1
evm.model.HIC_ASM_11.2093	PF13456(Reverse transcriptase-like):Reverse transcriptase-like	molecular_function:nucleic acid binding "Interacting selectively and non-covalently with any nucleic acid." [GOC:jl](GO:0003676),molecular_function:RNA-DNA hybrid ribonuclease activity "Catalysis of the endonucleolytic cleavage of RNA in RNA-DNA hybrids to 5'-phosphomonoesters." [EC:3.1.26.4](GO:0004523)	K18327 RNA exonuclease 4 [EC:3.1.-.-] | (RefSeq) uncharacterized protein LOC111996852 (A)	uncharacterized protein LOC17894017 [Capsella rubella]	Putative ribonuclease H protein At1g65750 OS=Arabidopsis thaliana OX=3702 GN=At1g65750 PE=3 SV=1
evm.model.HIC_ASM_11.2159	NA	NA	K04733 interleukin-1 receptor-associated kinase 4 [EC:2.7.11.1] | (RefSeq) rust resistance kinase Lr10 (A)	PREDICTED: rust resistance kinase Lr10-like isoform X2 [Lupinus angustifolius]	NA
evm.model.HIC_ASM_11.2223	PF03080(Neprosin):Neprosin	NA	K17679 ATP-dependent RNA helicase MSS116, mitochondrial [EC:3.6.4.13] | (RefSeq) probable DEAD-box ATP-dependent RNA helicase 48 (A)	PREDICTED: uncharacterized protein LOC104789253 [Camelina sativa]	NA
evm.model.HIC_ASM_11.2228	PF03080(Neprosin):Neprosin	NA	K17679 ATP-dependent RNA helicase MSS116, mitochondrial [EC:3.6.4.13] | (RefSeq) probable DEAD-box ATP-dependent RNA helicase 48 (A)	PREDICTED: uncharacterized protein LOC103858100 isoform X1 [Brassica rapa]	NA
evm.model.HIC_ASM_11.2229	NA	NA	K02184 formin 2 | (RefSeq) formin-like protein 20 (A)	Actin-binding FH2 [Cynara cardunculus var. scolymus]	Putative formin-like protein 15b OS=Arabidopsis thaliana OX=3702 GN=FH15B PE=3 SV=1
evm.model.HIC_ASM_11.2237	NA	NA	K02184 formin 2 | (RefSeq) formin-like protein 20 isoform X2 (A)	Formin-like protein 20 isoform B, partial [Glycine soja]	Formin-like protein 20 OS=Arabidopsis thaliana OX=3702 GN=FH20 PE=2 SV=3
evm.model.HIC_ASM_11.2284	NA	NA	K22804 structural maintenance of chromosomes protein 6 | (RefSeq) structural maintenance of chromosomes protein 6B-like (A)	uncharacterized protein LOC111994244 [Quercus suber]	Uncharacterized mitochondrial protein AtMg00310 OS=Arabidopsis thaliana OX=3702 GN=AtMg00310 PE=4 SV=1
evm.model.HIC_ASM_11.2285	PF13456(Reverse transcriptase-like):Reverse transcriptase-like	molecular_function:nucleic acid binding "Interacting selectively and non-covalently with any nucleic acid." [GOC:jl](GO:0003676),molecular_function:RNA-DNA hybrid ribonuclease activity "Catalysis of the endonucleolytic cleavage of RNA in RNA-DNA hybrids to 5'-phosphomonoesters." [EC:3.1.26.4](GO:0004523)	NA	uncharacterized protein LOC112199065 [Rosa chinensis]	NA
evm.model.HIC_ASM_11.2292	PF03492(SAM dependent carboxyl methyltransferase):SAM dependent carboxyl methyltransferase	molecular_function:methyltransferase activity "Catalysis of the transfer of a methyl group to an acceptor molecule." [ISBN:0198506732](GO:0008168)	K18886 gibberellin A4 carboxyl methyltransferase [EC:2.1.1.276] | (RefSeq) probable S-adenosylmethionine-dependent methyltransferase At5g37990 (A)	probable S-adenosylmethionine-dependent methyltransferase At5g38100, partial [Medicago truncatula]	Loganic acid O-methyltransferase OS=Catharanthus roseus OX=4058 GN=LAMT PE=1 SV=1
evm.model.HIC_ASM_11.2298	PF03492(SAM dependent carboxyl methyltransferase):SAM dependent carboxyl methyltransferase	molecular_function:methyltransferase activity "Catalysis of the transfer of a methyl group to an acceptor molecule." [ISBN:0198506732](GO:0008168)	K18886 gibberellin A4 carboxyl methyltransferase [EC:2.1.1.276] | (RefSeq) probable S-adenosylmethionine-dependent methyltransferase At5g37990 (A)	SAM-dependent carboxyl methyltransferase [Medicago truncatula]	Loganic acid O-methyltransferase OS=Catharanthus roseus OX=4058 GN=LAMT PE=1 SV=1
evm.model.HIC_ASM_11.2302	NA	NA	NA	hypothetical protein Ahy_A09g042134 [Arachis hypogaea]	NA
evm.model.HIC_ASM_11.2303	NA	NA	NA	glycine-rich protein DOT1-like [Dendrobium catenatum]	NA
evm.model.HIC_ASM_11.2321	PF13456(Reverse transcriptase-like):Reverse transcriptase-like	molecular_function:nucleic acid binding "Interacting selectively and non-covalently with any nucleic acid." [GOC:jl](GO:0003676),molecular_function:RNA-DNA hybrid ribonuclease activity "Catalysis of the endonucleolytic cleavage of RNA in RNA-DNA hybrids to 5'-phosphomonoesters." [EC:3.1.26.4](GO:0004523)	K03283 heat shock 70kDa protein 1/2/6/8 | (RefSeq) heat shock 70 kDa protein-like (A)	ribonuclease H [Trifolium pratense]	Putative ribonuclease H protein At1g65750 OS=Arabidopsis thaliana OX=3702 GN=At1g65750 PE=3 SV=1
evm.model.HIC_ASM_11.2357	PF13966(zinc-binding in reverse transcriptase):zinc-binding in reverse transcriptase	NA	K19042 E3 ubiquitin-protein ligase BOI and related proteins [EC:2.3.2.27] | (RefSeq) BOI-related E3 ubiquitin-protein ligase 1-like (A)	uncharacterized protein LOC110715453 [Chenopodium quinoa]	Putative ribonuclease H protein At1g65750 OS=Arabidopsis thaliana OX=3702 GN=At1g65750 PE=3 SV=1
evm.model.HIC_ASM_11.2397	NA	NA	NA	NA	NA
evm.model.HIC_ASM_11.2422	PF01535(PPR repeat):PPR repeat;PF14432(DYW family of nucleic acid deaminases):DYW family of nucleic acid deaminases;PF13041(PPR repeat family):PPR repeat family	molecular_function:zinc ion binding "Interacting selectively and non-covalently with zinc [Zn] ions." [GOC:ai](GO:0008270)	K22733 magnesium transporter | (RefSeq) hypothetical protein (A)	pentatricopeptide repeat-containing protein At2g01510, mitochondrial [Prosopis alba]	Pentatricopeptide repeat-containing protein At2g01510, mitochondrial OS=Arabidopsis thaliana OX=3702 GN=PCMP-H37 PE=3 SV=1
evm.model.HIC_ASM_11.2423	PF02362(B3 DNA binding domain):B3 DNA binding domain	molecular_function:DNA binding "Any molecular function by which a gene product interacts selectively and non-covalently with DNA [deoxyribonucleic acid]." [GOC:dph, GOC:jl, GOC:tb, GOC:vw](GO:0003677)	K21554 CREB3 regulatory factor | (RefSeq) B3 domain-containing transcription factor VRN1-like (A)	B3 domain-containing protein [Cinnamomum micranthum f. kanehirae]	Putative B3 domain-containing protein At5g66980 OS=Arabidopsis thaliana OX=3702 GN=At5g66980 PE=1 SV=1
evm.model.HIC_ASM_11.2483	PF05699(hAT family C-terminal dimerisation region):hAT family C-terminal dimerisation region	molecular_function:protein dimerization activity "The formation of a protein dimer, a macromolecular structure consists of two noncovalently associated identical or nonidentical subunits." [ISBN:0198506732](GO:0046983)	K11866 STAM-binding protein [EC:3.4.19.12] | (RefSeq) probable ubiquitin thioesterase DG1039 (A)	zinc finger BED domain-containing protein DAYSLEEPER-like [Prunus avium]	Putative AC transposase OS=Zea mays OX=4577 PE=2 SV=2
evm.model.HIC_ASM_11.2526	PF13456(Reverse transcriptase-like):Reverse transcriptase-like	molecular_function:nucleic acid binding "Interacting selectively and non-covalently with any nucleic acid." [GOC:jl](GO:0003676),molecular_function:RNA-DNA hybrid ribonuclease activity "Catalysis of the endonucleolytic cleavage of RNA in RNA-DNA hybrids to 5'-phosphomonoesters." [EC:3.1.26.4](GO:0004523)	K04706 E3 SUMO-protein ligase PIAS1 [EC:2.3.2.-] | (RefSeq) LOW QUALITY PROTEIN: E4 SUMO-protein ligase PIAL2-like (A)	uncharacterized protein LOC112028020 [Quercus suber]	Putative ribonuclease H protein At1g65750 OS=Arabidopsis thaliana OX=3702 GN=At1g65750 PE=3 SV=1
evm.model.HIC_ASM_11.2536	NA	NA	NA	NA	NA
evm.model.HIC_ASM_11.2550	NA	NA	K01601 ribulose-bisphosphate carboxylase large chain [EC:4.1.1.39] | (RefSeq) uncharacterized protein LOC112271745 (A)	hypothetical protein LSAT_6X94260 [Lactuca sativa]	NA
evm.model.HIC_ASM_11.2556	NA	NA	NA	NA	NA
evm.model.HIC_ASM_11.2558	PF01866(Putative diphthamide synthesis protein):Putative diphthamide synthesis protein	NA	K07561 2-(3-amino-3-carboxypropyl)histidine synthase [EC:2.5.1.108] | (RefSeq) diphthamide biosynthesis protein 1 (A)	diphthamide biosynthesis protein 1, partial [Euchresta japonica]	2-(3-amino-3-carboxypropyl)histidine synthase subunit 1 OS=Homo sapiens OX=9606 GN=DPH1 PE=1 SV=2
evm.model.HIC_ASM_11.2578	NA	NA	NA	NA	NA
evm.model.HIC_ASM_11.2601	PF00999(Sodium/hydrogen exchanger family):Sodium/hydrogen exchanger family	biological_process:cation transport "The directed movement of cations, atoms or small molecules with a net positive charge, into, out of or within a cell, or between cells, by means of some agent such as a transporter or pore." [GOC:ai](GO:0006812),molecular_function:solute:proton antiporter activity "Enables the transfer of a solute or solutes from one side of a membrane to the other according t…	K14724 solute carrier family 9 (sodium/hydrogen exchanger), member 8 | (RefSeq) Sodium/hydrogen exchanger (A)	hypothetical protein TSUD_83030 [Trifolium subterraneum]	Sodium/hydrogen exchanger 7 OS=Arabidopsis thaliana OX=3702 GN=NHX7 PE=1 SV=1
evm.model.HIC_ASM_11.2627	PF05699(hAT family C-terminal dimerisation region):hAT family C-terminal dimerisation region	molecular_function:protein dimerization activity "The formation of a protein dimer, a macromolecular structure consists of two noncovalently associated identical or nonidentical subunits." [ISBN:0198506732](GO:0046983)	K01230 mannosyl-oligosaccharide alpha-1,2-mannosidase [EC:3.2.1.113] | (RefSeq) mannosyl-oligosaccharide 1,2-alpha-mannosidase MNS1 (A)	uncharacterized protein LOC112732598 [Arachis hypogaea]	NA
evm.model.HIC_ASM_11.2707	PF10551(MULE transposase domain):MULE transposase domain	biological_process:regulation of transcription, DNA-templated "Any process that modulates the frequency, rate or extent of cellular DNA-templated transcription." [GOC:go_curators, GOC:txnOH](GO:0006355)	K17604 zinc finger SWIM domain-containing protein 3 | (RefSeq) protein FAR1-RELATED SEQUENCE 5-like (A)	Protein FAR1-RELATED SEQUENCE 5, partial [Cajanus cajan]	Protein FAR1-RELATED SEQUENCE 4 OS=Arabidopsis thaliana OX=3702 GN=FRS4 PE=2 SV=2
evm.model.HIC_ASM_11.2729	PF00149(Calcineurin-like phosphoesterase):Calcineurin-like phosphoesterase	molecular_function:hydrolase activity "Catalysis of the hydrolysis of various bonds, e.g. C-O, C-N, C-C, phosphoric anhydride bonds, etc. Hydrolase is the systematic name for any enzyme of EC class 3." [ISBN:0198506732](GO:0016787)	K15498 serine/threonine-protein phosphatase 6 catalytic subunit [EC:3.1.3.16] | (RefSeq) phytochrome-associated serine/threonine-protein phosphatase (A)	phytochrome-associated serine/threonine-protein phosphatase [Malus domestica]	Phytochrome-associated serine/threonine-protein phosphatase OS=Pisum sativum OX=3888 GN=FYPP PE=1 SV=1
evm.model.HIC_ASM_11.275	PF05904(Plant protein of unknown function (DUF863)):Plant protein of unknown function (DUF863)	NA	K08176 MFS transporter, PHS family, inorganic phosphate transporter | (RefSeq) probable inorganic phosphate transporter 1-4 (A)	PREDICTED: uncharacterized protein LOC109011439 isoform X2 [Juglans regia]	NA
evm.model.HIC_ASM_11.38	NA	NA	NA	histidine-rich glycoprotein-like [Prosopis alba]	NA
evm.model.HIC_ASM_11.512	NA	NA	K02898 large subunit ribosomal protein L26e | (RefSeq) 60S ribosomal protein L26-1 (A)	NA	60S ribosomal protein L26-1 OS=Arabidopsis thaliana OX=3702 GN=RPL26A PE=2 SV=2
evm.model.HIC_ASM_11.582	PF00067(Cytochrome P450):Cytochrome P450	molecular_function:iron ion binding "Interacting selectively and non-covalently with iron [Fe] ions." [GOC:ai](GO:0005506),molecular_function:oxidoreductase activity, acting on paired donors, with incorporation or reduction of molecular oxygen "Catalysis of an oxidation-reduction [redox] reaction in which hydrogen or electrons are transferred from each of two donors, and molecular oxygen is reduc…	K13260 isoflavone/4'-methoxyisoflavone 2'-hydroxylase [EC:1.14.14.90 1.14.14.89] | (RefSeq) cytochrome P450 family 81 protein (A)	cytochrome P450 81E8 [Glycine max]	Cytochrome P450 81E8 OS=Medicago truncatula OX=3880 GN=CYP81E8 PE=2 SV=1
evm.model.HIC_ASM_11.584	PF00067(Cytochrome P450):Cytochrome P450	molecular_function:iron ion binding "Interacting selectively and non-covalently with iron [Fe] ions." [GOC:ai](GO:0005506),molecular_function:oxidoreductase activity, acting on paired donors, with incorporation or reduction of molecular oxygen "Catalysis of an oxidation-reduction [redox] reaction in which hydrogen or electrons are transferred from each of two donors, and molecular oxygen is reduc…	K13260 isoflavone/4'-methoxyisoflavone 2'-hydroxylase [EC:1.14.14.90 1.14.14.89] | (RefSeq) cytochrome P450 81E8 (A)	hypothetical protein Ahy_Scaffold1g106952 isoform A [Arachis hypogaea]	Cytochrome P450 81E8 OS=Medicago truncatula OX=3880 GN=CYP81E8 PE=2 SV=1
evm.model.HIC_ASM_11.585	PF00067(Cytochrome P450):Cytochrome P450	molecular_function:iron ion binding "Interacting selectively and non-covalently with iron [Fe] ions." [GOC:ai](GO:0005506),molecular_function:oxidoreductase activity, acting on paired donors, with incorporation or reduction of molecular oxygen "Catalysis of an oxidation-reduction [redox] reaction in which hydrogen or electrons are transferred from each of two donors, and molecular oxygen is reduc…	K13260 isoflavone/4'-methoxyisoflavone 2'-hydroxylase [EC:1.14.14.90 1.14.14.89] | (RefSeq) cytochrome P450 81E8 (A)	cytochrome P450 81E8 [Glycine max]	Cytochrome P450 81E8 OS=Medicago truncatula OX=3880 GN=CYP81E8 PE=2 SV=1
evm.model.HIC_ASM_11.624	PF05699(hAT family C-terminal dimerisation region):hAT family C-terminal dimerisation region	molecular_function:protein dimerization activity "The formation of a protein dimer, a macromolecular structure consists of two noncovalently associated identical or nonidentical subunits." [ISBN:0198506732](GO:0046983)	K04460 serine/threonine-protein phosphatase 5 [EC:3.1.3.16] | (RefSeq) zinc finger BED domain-containing protein RICESLEEPER 2-like isoform X1 (A)	zinc finger BED domain-containing protein RICESLEEPER 1-like [Morus notabilis]	Putative AC transposase OS=Zea mays OX=4577 PE=2 SV=2
evm.model.HIC_ASM_11.636	PF13639(Ring finger domain):Ring finger domain	NA	K22753 E3 ubiquitin-protein ligase RNF6 [EC:2.3.2.27] | (RefSeq) probable E3 ubiquitin-protein ligase HIP1 (A)	PREDICTED: probable E3 ubiquitin-protein ligase HIP1 isoform X1 [Gossypium hirsutum]	Probable E3 ubiquitin-protein ligase HIP1 OS=Oryza sativa subsp. japonica OX=39947 GN=HIP1 PE=1 SV=2
evm.model.HIC_ASM_11.64	PF03018(Dirigent-like protein):Dirigent-like protein	NA	K19027 zinc finger FYVE domain-containing protein 26 | (RefSeq) hypothetical protein (A)	PREDICTED: LOW QUALITY PROTEIN: dirigent protein 5 [Theobroma cacao]	Dirigent protein 5 OS=Arabidopsis thaliana OX=3702 GN=DIR5 PE=2 SV=1
evm.model.HIC_ASM_11.668.2	NA	NA	NA	uncharacterized protein LOC114722253 isoform X1 [Prosopis alba]	NA
evm.model.HIC_ASM_11.669.2	NA	NA	NA	uncharacterized protein LOC114722253 isoform X2 [Prosopis alba]	NA
evm.model.HIC_ASM_11.699	PF00931(NB-ARC domain):NB-ARC domain;PF05659(Arabidopsis broad-spectrum mildew resistance protein RPW8):Arabidopsis broad-spectrum mildew resistance protein RPW8	molecular_function:ADP binding "Interacting selectively and non-covalently with ADP, adenosine 5'-diphosphate." [GOC:jl](GO:0043531)	K13415 protein brassinosteroid insensitive 1 [EC:2.7.10.1 2.7.11.1] | (RefSeq) uncharacterized LOC103401427 (A)	probable disease resistance protein At5g66900 [Prosopis alba]	Probable disease resistance protein At5g66900 OS=Arabidopsis thaliana OX=3702 GN=At5g66900 PE=3 SV=1
evm.model.HIC_ASM_11.703	PF05659(Arabidopsis broad-spectrum mildew resistance protein RPW8):Arabidopsis broad-spectrum mildew resistance protein RPW8;PF00931(NB-ARC domain):NB-ARC domain	molecular_function:ADP binding "Interacting selectively and non-covalently with ADP, adenosine 5'-diphosphate." [GOC:jl](GO:0043531)	K13415 protein brassinosteroid insensitive 1 [EC:2.7.10.1 2.7.11.1] | (RefSeq) uncharacterized LOC103401427 (A)	probable disease resistance protein At5g66900 [Prosopis alba]	Protein DA1-related 5 OS=Arabidopsis thaliana OX=3702 GN=DAR5 PE=2 SV=2
evm.model.HIC_ASM_11.772	PF05562(Cold acclimation protein WCOR413):Cold acclimation protein WCOR413	cellular_component:integral component of membrane "The component of a membrane consisting of the gene products and protein complexes having at least some part of their peptide sequence embedded in the hydrophobic region of the membrane." [GOC:dos, GOC:go_curators](GO:0016021)	NA	cold-regulated 413 plasma membrane protein 4-like isoform X1 [Prosopis alba]	Cold-regulated 413 plasma membrane protein 4 OS=Arabidopsis thaliana OX=3702 GN=At4g37220 PE=2 SV=2
evm.model.HIC_ASM_11.806	PF01535(PPR repeat):PPR repeat;PF13041(PPR repeat family):PPR repeat family	NA	K17964 leucine-rich PPR motif-containing protein, mitochondrial | (RefSeq) pentatricopeptide repeat-containing protein At3g06920-like (A)	PREDICTED: pentatricopeptide repeat-containing protein At4g36680, mitochondrial [Juglans regia]	Pentatricopeptide repeat-containing protein At4g36680, mitochondrial OS=Arabidopsis thaliana OX=3702 GN=At4g36680 PE=1 SV=1
evm.model.HIC_ASM_11.808	PF04844(Transcriptional repressor, ovate):Transcriptional repressor, ovate	biological_process:negative regulation of transcription, DNA-templated "Any process that stops, prevents, or reduces the frequency, rate or extent of cellular DNA-templated transcription." [GOC:go_curators, GOC:txnOH](GO:0045892)	K01870 isoleucyl-tRNA synthetase [EC:6.1.1.5] | (RefSeq) hypothetical protein (A)	PREDICTED: transcription repressor OFP7 [Juglans regia]	Transcription repressor OFP7 OS=Arabidopsis thaliana OX=3702 GN=OFP7 PE=2 SV=1
evm.model.HIC_ASM_11.816	NA	NA	K12844 U4/U6 small nuclear ribonucleoprotein PRP31 | (RefSeq) hypothetical protein (A)	F-box protein At5g49610-like isoform X1 [Prosopis alba]	F-box protein At5g03970 OS=Arabidopsis thaliana OX=3702 GN=At5g03970 PE=2 SV=1
evm.model.HIC_ASM_11.833	PF00730(HhH-GPD superfamily base excision DNA repair protein):HhH-GPD superfamily base excision DNA repair protein	biological_process:base-excision repair "In base excision repair, an altered base is removed by a DNA glycosylase enzyme, followed by excision of the resulting sugar phosphate. The small gap left in the DNA helix is filled in by the sequential action of DNA polymerase and DNA ligase." [ISBN:0815316194](GO:0006284)	K01247 DNA-3-methyladenine glycosylase II [EC:3.2.2.21] | (RefSeq) probable DNA-3-methyladenine glycosylase 2 (A)	probable DNA-3-methyladenine glycosylase 2 [Prosopis alba]	DNA-3-methyladenine glycosylase 1 OS=Schizosaccharomyces pombe (strain 972 / ATCC 24843) OX=284812 GN=mag1 PE=1 SV=1
evm.model.HIC_ASM_11.884	NA	NA	NA	uncharacterized protein LOC114731578 [Prosopis alba]	NA
evm.model.HIC_ASM_11.895	PF01095(Pectinesterase):Pectinesterase	molecular_function:pectinesterase activity "Catalysis of the reaction: pectin + n H2O = n methanol + pectate." [EC:3.1.1.11](GO:0030599),biological_process:cell wall modification "The series of events leading to chemical and structural alterations of an existing cell wall that can result in loosening, increased extensibility or disassembly." [GOC:jl](GO:0042545)	K01051 pectinesterase [EC:3.1.1.11] | (RefSeq) probable pectinesterase 53 (A)	Pectinesterase domain-containing protein [Cephalotus follicularis]	Probable pectinesterase 53 OS=Arabidopsis thaliana OX=3702 GN=PME53 PE=2 SV=1
evm.model.HIC_ASM_11.899	PF00643(B-box zinc finger):B-box zinc finger	molecular_function:zinc ion binding "Interacting selectively and non-covalently with zinc [Zn] ions." [GOC:ai](GO:0008270)	K12135 zinc finger protein CONSTANS | (RefSeq) zinc finger protein CONSTANS isoform X2 (A)	putative salt tolerance-like protein At1g78600 family [Cajanus cajan]	B-box zinc finger protein 19 OS=Arabidopsis thaliana OX=3702 GN=BBX19 PE=1 SV=1
evm.model.HIC_ASM_11.906	PF13456(Reverse transcriptase-like):Reverse transcriptase-like	molecular_function:nucleic acid binding "Interacting selectively and non-covalently with any nucleic acid." [GOC:jl](GO:0003676),molecular_function:RNA-DNA hybrid ribonuclease activity "Catalysis of the endonucleolytic cleavage of RNA in RNA-DNA hybrids to 5'-phosphomonoesters." [EC:3.1.26.4](GO:0004523)	K18327 RNA exonuclease 4 [EC:3.1.-.-] | (RefSeq) uncharacterized protein LOC111996852 (A)	uncharacterized protein LOC107620837 [Arachis ipaensis]	Putative ribonuclease H protein At1g65750 OS=Arabidopsis thaliana OX=3702 GN=At1g65750 PE=3 SV=1
evm.model.HIC_ASM_11.950	PF03478(Protein of unknown function (DUF295)):Protein of unknown function (DUF295)	NA	K00028 malate dehydrogenase (decarboxylating) [EC:1.1.1.39] | (RefSeq) probable F-box protein At4g22060 (A)	PREDICTED: F-box protein SKIP23-like [Lupinus angustifolius]	F-box protein SKIP23 OS=Arabidopsis thaliana OX=3702 GN=SKIP23 PE=1 SV=1
evm.model.HIC_ASM_11.955	PF06911(Senescence-associated protein):Senescence-associated protein	NA	K19366 spartin | (RefSeq) protein EARLY-RESPONSIVE TO DEHYDRATION 7, chloroplastic (A)	hypothetical protein TSUD_209820 [Trifolium subterraneum]	Senescence/dehydration-associated protein At3g51250 OS=Arabidopsis thaliana OX=3702 GN=At3g51250 PE=2 SV=1
evm.model.HIC_ASM_12.1	NA	NA	K02178 checkpoint serine/threonine-protein kinase [EC:2.7.11.1] | (RefSeq) mitotic spindle checkpoint protein BUBR1 (A)	Retrotransposon protein, putative [Theobroma cacao]	NA
evm.model.HIC_ASM_12.14	NA	NA	K13459 disease resistance protein RPS2 | (RefSeq) disease resistance protein At4g27190-like (A)	uncharacterized protein LOC114739612 [Prosopis alba]	NA
evm.model.HIC_ASM_12.18	NA	NA	K13459 disease resistance protein RPS2 | (RefSeq) probable disease resistance protein At4g27220 (A)	uncharacterized protein LOC114737249 [Prosopis alba]	Probable disease resistance protein At4g27220 OS=Arabidopsis thaliana OX=3702 GN=At4g27220 PE=2 SV=1
evm.model.HIC_ASM_2.1016	PF01095(Pectinesterase):Pectinesterase	molecular_function:pectinesterase activity "Catalysis of the reaction: pectin + n H2O = n methanol + pectate." [EC:3.1.1.11](GO:0030599),biological_process:cell wall modification "The series of events leading to chemical and structural alterations of an existing cell wall that can result in loosening, increased extensibility or disassembly." [GOC:jl](GO:0042545)	K01051 pectinesterase [EC:3.1.1.11] | (RefSeq) putative pectinesterase 11 (A)	putative pectinesterase 11 [Quercus suber]	Putative pectinesterase 11 OS=Arabidopsis thaliana OX=3702 GN=PME11 PE=3 SV=1
evm.model.HIC_ASM_2.1220	NA	NA	NA	NA	NA
evm.model.HIC_ASM_2.1225	NA	NA	NA	hypothetical protein POPTR_014G022300 [Populus trichocarpa]	NA
evm.model.HIC_ASM_2.1237	NA	NA	K14791 periodic tryptophan protein 1 | (RefSeq) uncharacterized WD repeat-containing protein C17D11.16 (A)	uncharacterized WD repeat-containing protein C17D11.16-like isoform X2 [Abrus precatorius]	NA
evm.model.HIC_ASM_2.1282	NA	NA	NA	conserved hypothetical protein [Ricinus communis]	NA
evm.model.HIC_ASM_2.1329	NA	molecular_function:ferrochelatase activity "Catalysis of the reaction: protoheme = Fe[2+] + protoporphyrin IX." [EC:4.99.1.1, RHEA:22584](GO:0004325),biological_process:heme biosynthetic process "The chemical reactions and pathways resulting in the formation of heme, any compound of iron complexed in a porphyrin [tetrapyrrole] ring, from less complex precursors." [GOC:jl](GO:0006783)	K01772 protoporphyrin/coproporphyrin ferrochelatase [EC:4.99.1.1 4.99.1.9] | (RefSeq) ferrochelatase-2, chloroplastic (A)	Ferrochelatase-2, chloroplastic [Mucuna pruriens]	Ferrochelatase-2, chloroplastic OS=Cucumis sativus OX=3659 GN=HEMH PE=2 SV=1
evm.model.HIC_ASM_2.1331	NA	NA	K13210 far upstream element-binding protein | (RefSeq) far upstream element-binding protein 1 (A)	far upstream element-binding protein 1-like [Abrus precatorius]	NA
evm.model.HIC_ASM_2.1334	PF00762(Ferrochelatase):Ferrochelatase	molecular_function:ferrochelatase activity "Catalysis of the reaction: protoheme = Fe[2+] + protoporphyrin IX." [EC:4.99.1.1, RHEA:22584](GO:0004325),biological_process:heme biosynthetic process "The chemical reactions and pathways resulting in the formation of heme, any compound of iron complexed in a porphyrin [tetrapyrrole] ring, from less complex precursors." [GOC:jl](GO:0006783)	K01772 protoporphyrin/coproporphyrin ferrochelatase [EC:4.99.1.1 4.99.1.9] | (RefSeq) ferrochelatase-1, chloroplastic (A)	ferrochelatase-2, chloroplastic-like [Dorcoceras hygrometricum]	Ferrochelatase-1, chloroplastic OS=Oryza sativa subsp. japonica OX=39947 GN=Os09g0297000 PE=2 SV=1
evm.model.HIC_ASM_2.1336	NA	NA	K13210 far upstream element-binding protein | (RefSeq) far upstream element-binding protein 1 (A)	far upstream element-binding protein 1-like [Abrus precatorius]	NA
evm.model.HIC_ASM_2.1338	NA	NA	K13210 far upstream element-binding protein | (RefSeq) far upstream element-binding protein 1 (A)	far upstream element-binding protein 1 [Glycine max]	NA
evm.model.HIC_ASM_2.1343	NA	NA	NA	hypothetical protein L484_019516 [Morus notabilis]	NA
evm.model.HIC_ASM_2.1356	PF01762(Galactosyltransferase):Galactosyltransferase	biological_process:protein glycosylation "A protein modification process that results in the addition of a carbohydrate or carbohydrate derivative unit to a protein amino acid, e.g. the addition of glycan chains to proteins." [GOC:curators, GOC:pr](GO:0006486),molecular_function:galactosyltransferase activity "Catalysis of the transfer of a galactosyl group to an acceptor molecule, typically anot…	K00734 galactosylxylosylprotein 3-beta-galactosyltransferase [EC:2.4.1.134] | (RefSeq) probable beta-1,3-galactosyltransferase 12 (A)	probable beta-1,3-galactosyltransferase 12 [Ziziphus jujuba]	Probable beta-1,3-galactosyltransferase 12 OS=Arabidopsis thaliana OX=3702 GN=B3GALT12 PE=2 SV=1
evm.model.HIC_ASM_2.1395	PF00153(Mitochondrial carrier protein):Mitochondrial carrier protein	molecular_function:transmembrane transporter activity "Enables the transfer of a substance, usually a specific substance or a group of related substances, from one side of a membrane to the other." [GOC:jid, GOC:mtg_transport, ISBN:0815340729](GO:0022857),biological_process:transmembrane transport "The process in which a solute is transported across a lipid bilayer, from one side of a membrane to…	K15121 solute carrier family 25, member 44 | (RefSeq) solute carrier family 25 member 44-like (A)	solute carrier family 25 member 44-like [Abrus precatorius]	Mitochondrial substrate carrier family protein J OS=Dictyostelium discoideum OX=44689 GN=mcfJ PE=2 SV=1
evm.model.HIC_ASM_2.1416	PF00249(Myb-like DNA-binding domain):Myb-like DNA-binding domain	NA	K09422 transcription factor MYB, plant | (RefSeq) transcription factor MYB114-like (A)	transcription factor MYB114-like [Durio zibethinus]	Transcription factor MYB23 OS=Arabidopsis thaliana OX=3702 GN=MYB23 PE=1 SV=1
evm.model.HIC_ASM_2.1478	NA	molecular_function:protein kinase activity "Catalysis of the phosphorylation of an amino acid residue in a protein, usually according to the reaction: a protein + ATP = a phosphoprotein + ADP." [MetaCyc:PROTEIN-KINASE-RXN](GO:0004672),molecular_function:ATP binding "Interacting selectively and non-covalently with ATP, adenosine 5'-triphosphate, a universally important coenzyme and enzyme regulato…	K20181 vacuolar protein sorting-associated protein 18 | (RefSeq) vacuolar sorting-associated-like protein (A)	putative LRR receptor-like serine/threonine-protein kinase, partial [Mucuna pruriens]	Putative receptor-like protein kinase At3g47110 OS=Arabidopsis thaliana OX=3702 GN=At3g47110 PE=3 SV=1
evm.model.HIC_ASM_2.1481	PF00139(Legume lectin domain):Legume lectin domain	molecular_function:carbohydrate binding "Interacting selectively and non-covalently with any carbohydrate, which includes monosaccharides, oligosaccharides and polysaccharides as well as substances derived from monosaccharides by reduction of the carbonyl group [alditols], by oxidation of one or more hydroxy groups to afford the corresponding aldehydes, ketones, or carboxylic acids, or by replace…	K04733 interleukin-1 receptor-associated kinase 4 [EC:2.7.11.1] | (RefSeq) L-type lectin-domain containing receptor kinase IX.1-like (A)	PREDICTED: L-type lectin-domain containing receptor kinase IX.1-like [Lupinus angustifolius]	L-type lectin-domain containing receptor kinase IX.1 OS=Arabidopsis thaliana OX=3702 GN=LECRK91 PE=1 SV=1
evm.model.HIC_ASM_2.1524	NA	NA	NA	hypothetical protein CFOL_v3_04098 [Cephalotus follicularis]	NA
evm.model.HIC_ASM_2.1525	NA	NA	K20782 hydroxyproline O-arabinosyltransferase [EC:2.4.2.58] | (RefSeq) uncharacterized LOC103488330 (A)	hydroxyproline O-arabinosyltransferase 1-like isoform X2 [Cucurbita moschata]	Hydroxyproline O-arabinosyltransferase 1 OS=Arabidopsis thaliana OX=3702 GN=HPAT1 PE=1 SV=1
evm.model.HIC_ASM_2.1543	NA	NA	NA	hypothetical protein CFOL_v3_04052 [Cephalotus follicularis]	NA
evm.model.HIC_ASM_2.1626	PF00481(Protein phosphatase 2C):Protein phosphatase 2C	molecular_function:catalytic activity "Catalysis of a biochemical reaction at physiological temperatures. In biologically catalyzed reactions, the reactants are known as substrates, and the catalysts are naturally occurring macromolecular substances known as enzymes. Enzymes possess specific binding sites for substrates, and are usually composed wholly or largely of protein, but RNA that has cata…	K14803 protein phosphatase PTC2/3 [EC:3.1.3.16] | (RefSeq) probable protein phosphatase 2C 22 (A)	probable protein phosphatase 2C 22 [Prosopis alba]	Probable protein phosphatase 2C 22 OS=Arabidopsis thaliana OX=3702 GN=At2g25620 PE=1 SV=1
evm.model.HIC_ASM_2.1636	PF00078(Reverse transcriptase (RNA-dependent DNA polymerase)):Reverse transcriptase (RNA-dependent DNA polymerase)	NA	K12874 intron-binding protein aquarius | (RefSeq) LOW QUALITY PROTEIN: intron-binding protein aquarius-like (A)	reverse transcriptase [Corchorus capsularis]	Transposon TX1 uncharacterized 149 kDa protein OS=Xenopus laevis OX=8355 PE=4 SV=1
evm.model.HIC_ASM_2.168	NA	NA	NA	NA	NA
evm.model.HIC_ASM_2.1734	PF03181(BURP domain):BURP domain	NA	K12472 epidermal growth factor receptor substrate 15 | (RefSeq) filaggrin-like (A)	Dehydration-responsive protein RD22 [Spatholobus suberectus]	BURP domain protein RD22 OS=Arabidopsis thaliana OX=3702 GN=RD22 PE=2 SV=1
evm.model.HIC_ASM_2.1749	NA	NA	K04506 E3 ubiquitin-protein ligase SIAH1 [EC:2.3.2.27] | (RefSeq) putative E3 ubiquitin-protein ligase SINA-like 6 (A)	NA	NA
evm.model.HIC_ASM_2.1750	PF02453(Reticulon):Reticulon	NA	K20723 reticulon-3 | (RefSeq) reticulon-like protein B8 isoform X1 (A)	reticulon-like protein B8 [Vigna radiata var. radiata]	Reticulon-like protein B8 OS=Arabidopsis thaliana OX=3702 GN=RTNLB8 PE=2 SV=1
evm.model.HIC_ASM_2.1751	NA	NA	K04506 E3 ubiquitin-protein ligase SIAH1 [EC:2.3.2.27] | (RefSeq) E3 ubiquitin-protein ligase SINA-like 10 (A)	E3 ubiquitin-protein ligase SINA-like 10 isoform X1 [Rosa chinensis]	NA
evm.model.HIC_ASM_2.1780	PF00400(WD domain, G-beta repeat):WD domain, G-beta repeat	molecular_function:protein binding "Interacting selectively and non-covalently with any protein or protein complex [a complex of two or more proteins that may include other nonprotein molecules]." [GOC:go_curators](GO:0005515)	K16794 platelet-activating factor acetylhydrolase IB subunit alpha | (RefSeq) protein JINGUBANG-like (A)	hypothetical protein COLO4_18656 [Corchorus olitorius]	Protein JINGUBANG OS=Arabidopsis thaliana OX=3702 GN=JGB PE=1 SV=1
evm.model.HIC_ASM_2.1781	PF00400(WD domain, G-beta repeat):WD domain, G-beta repeat	molecular_function:protein binding "Interacting selectively and non-covalently with any protein or protein complex [a complex of two or more proteins that may include other nonprotein molecules]." [GOC:go_curators](GO:0005515)	K16794 platelet-activating factor acetylhydrolase IB subunit alpha | (RefSeq) protein JINGUBANG-like (A)	hypothetical protein COLO4_18656 [Corchorus olitorius]	Protein JINGUBANG OS=Arabidopsis thaliana OX=3702 GN=JGB PE=1 SV=1
evm.model.HIC_ASM_2.1788	PF13516(Leucine Rich repeat):Leucine Rich repeat;PF18511(F-box):-	molecular_function:protein binding "Interacting selectively and non-covalently with any protein or protein complex [a complex of two or more proteins that may include other nonprotein molecules]." [GOC:go_curators](GO:0005515)	K10268 F-box and leucine-rich repeat protein 2/20 | (RefSeq) F-box/LRR-repeat protein 4-like (A)	PREDICTED: F-box/LRR-repeat protein 4-like [Prunus mume]	F-box/LRR-repeat protein 2 OS=Homo sapiens OX=9606 GN=FBXL2 PE=1 SV=3
evm.model.HIC_ASM_2.1849	PF13456(Reverse transcriptase-like):Reverse transcriptase-like	molecular_function:nucleic acid binding "Interacting selectively and non-covalently with any nucleic acid." [GOC:jl](GO:0003676),molecular_function:RNA-DNA hybrid ribonuclease activity "Catalysis of the endonucleolytic cleavage of RNA in RNA-DNA hybrids to 5'-phosphomonoesters." [EC:3.1.26.4](GO:0004523)	K03283 heat shock 70kDa protein 1/2/6/8 | (RefSeq) heat shock 70 kDa protein-like (A)	PREDICTED: uncharacterized protein LOC108661242 [Theobroma cacao]	Putative ribonuclease H protein At1g65750 OS=Arabidopsis thaliana OX=3702 GN=At1g65750 PE=3 SV=1
evm.model.HIC_ASM_2.187	PF00646(F-box domain):F-box domain	molecular_function:protein binding "Interacting selectively and non-covalently with any protein or protein complex [a complex of two or more proteins that may include other nonprotein molecules]." [GOC:go_curators](GO:0005515)	K04079 molecular chaperone HtpG | (RefSeq) putative F-box protein At3g16210 isoform X1 (A)	F-box/kelch-repeat protein At3g06240-like [Abrus precatorius]	F-box/kelch-repeat protein At3g06240 OS=Arabidopsis thaliana OX=3702 GN=At3g06240 PE=2 SV=1
evm.model.HIC_ASM_2.1886	PF13456(Reverse transcriptase-like):Reverse transcriptase-like	molecular_function:nucleic acid binding "Interacting selectively and non-covalently with any nucleic acid." [GOC:jl](GO:0003676),molecular_function:RNA-DNA hybrid ribonuclease activity "Catalysis of the endonucleolytic cleavage of RNA in RNA-DNA hybrids to 5'-phosphomonoesters." [EC:3.1.26.4](GO:0004523)	K16302 metal transporter CNNM | (RefSeq) DUF21 domain-containing protein At2g14520-like (A)	uncharacterized protein LOC112017837 [Quercus suber]	Putative ribonuclease H protein At1g65750 OS=Arabidopsis thaliana OX=3702 GN=At1g65750 PE=3 SV=1
evm.model.HIC_ASM_2.1897	PF00244(14-3-3 protein):14-3-3 protein	molecular_function:protein domain specific binding "Interacting selectively and non-covalently with a specific domain of a protein." [GOC:go_curators](GO:0019904)	K06630 14-3-3 protein epsilon | (RefSeq) tft10; 14-3-3 protein 10 (A)	PIB08 14-3-3 protein [Petunia x hybrida]	14-3-3 protein 10 OS=Solanum lycopersicum OX=4081 GN=TFT10 PE=2 SV=2
evm.model.HIC_ASM_2.1903	PF00244(14-3-3 protein):14-3-3 protein	molecular_function:protein domain specific binding "Interacting selectively and non-covalently with a specific domain of a protein." [GOC:go_curators](GO:0019904)	K06630 14-3-3 protein epsilon | (RefSeq) tft10; 14-3-3 protein 10 (A)	PIB08 14-3-3 protein [Petunia x hybrida]	14-3-3 protein 10 OS=Solanum lycopersicum OX=4081 GN=TFT10 PE=2 SV=2
evm.model.HIC_ASM_2.1916	NA	NA	NA	NA	NA
evm.model.HIC_ASM_2.1921	PF13456(Reverse transcriptase-like):Reverse transcriptase-like	molecular_function:nucleic acid binding "Interacting selectively and non-covalently with any nucleic acid." [GOC:jl](GO:0003676),molecular_function:RNA-DNA hybrid ribonuclease activity "Catalysis of the endonucleolytic cleavage of RNA in RNA-DNA hybrids to 5'-phosphomonoesters." [EC:3.1.26.4](GO:0004523)	K03283 heat shock 70kDa protein 1/2/6/8 | (RefSeq) heat shock 70 kDa protein-like (A)	hypothetical protein CTI12_AA191010 [Artemisia annua]	Putative ribonuclease H protein At1g65750 OS=Arabidopsis thaliana OX=3702 GN=At1g65750 PE=3 SV=1
evm.model.HIC_ASM_2.1968	PF04674(Phosphate-induced protein 1 conserved region):Phosphate-induced protein 1 conserved region	NA	K00020 3-hydroxyisobutyrate dehydrogenase [EC:1.1.1.31] | (RefSeq) 6-phosphogluconate dehydrogenase-like protein (A)	protein EXORDIUM-like 2 [Herrania umbratica]	Protein EXORDIUM-like 2 OS=Arabidopsis thaliana OX=3702 GN=EXL2 PE=2 SV=1
evm.model.HIC_ASM_2.1975	NA	NA	K23452 UDP-glucosyltransferase 85A [EC:2.4.1.-] | (RefSeq) 7-deoxyloganetin glucosyltransferase-like (A)	7-deoxyloganetin glucosyltransferase [Prosopis alba]	7-deoxyloganetin glucosyltransferase OS=Gardenia jasminoides OX=114476 GN=UGT85A24 PE=1 SV=1
evm.model.HIC_ASM_2.1976	NA	NA	K23452 UDP-glucosyltransferase 85A [EC:2.4.1.-] | (RefSeq) 7-deoxyloganetin glucosyltransferase-like (A)	7-deoxyloganetin glucosyltransferase [Prosopis alba]	7-deoxyloganetin glucosyltransferase OS=Gardenia jasminoides OX=114476 GN=UGT85A24 PE=1 SV=1
evm.model.HIC_ASM_2.1991	NA	NA	NA	NA	NA
evm.model.HIC_ASM_2.2002	PF13456(Reverse transcriptase-like):Reverse transcriptase-like	molecular_function:nucleic acid binding "Interacting selectively and non-covalently with any nucleic acid." [GOC:jl](GO:0003676),molecular_function:RNA-DNA hybrid ribonuclease activity "Catalysis of the endonucleolytic cleavage of RNA in RNA-DNA hybrids to 5'-phosphomonoesters." [EC:3.1.26.4](GO:0004523)	NA	reverse transcriptase [Corchorus capsularis]	NA
evm.model.HIC_ASM_2.2003	PF03372(Endonuclease/Exonuclease/phosphatase family):Endonuclease/Exonuclease/phosphatase family	NA	K12603 CCR4-NOT transcription complex subunit 6 [EC:3.1.13.4] | (RefSeq) carbon catabolite repressor protein 4 homolog 1 (A)	carbon catabolite repressor protein 4 homolog 1-like isoform X2 [Prosopis alba]	Carbon catabolite repressor protein 4 homolog 1 OS=Arabidopsis thaliana OX=3702 GN=CCR4-1 PE=2 SV=1
evm.model.HIC_ASM_2.2021	PF00249(Myb-like DNA-binding domain):Myb-like DNA-binding domain	NA	K09422 transcription factor MYB, plant | (RefSeq) hypothetical protein (A)	transcription factor WER-like [Prosopis alba]	Transcription factor MYB41 OS=Arabidopsis thaliana OX=3702 GN=MYB41 PE=1 SV=1
evm.model.HIC_ASM_2.2022	PF00249(Myb-like DNA-binding domain):Myb-like DNA-binding domain	NA	K09422 transcription factor MYB, plant | (RefSeq) transcription factor WER-like (A)	transcription factor WER-like [Prosopis alba]	Transcription factor MYB14 OS=Arabidopsis thaliana OX=3702 GN=MYB14 PE=2 SV=1
evm.model.HIC_ASM_2.2038	NA	NA	NA	NA	NA
evm.model.HIC_ASM_2.2039	PF00249(Myb-like DNA-binding domain):Myb-like DNA-binding domain	NA	K09422 transcription factor MYB, plant | (RefSeq) transcription factor WER-like (A)	transcription factor MYB8-like [Abrus precatorius]	Transcription factor MYB14 OS=Arabidopsis thaliana OX=3702 GN=MYB14 PE=2 SV=1
evm.model.HIC_ASM_2.207	NA	NA	NA	NA	NA
evm.model.HIC_ASM_2.2143	NA	NA	NA	NA	NA
evm.model.HIC_ASM_2.2162	NA	NA	NA	hypothetical protein TSUD_243050 [Trifolium subterraneum]	NA
evm.model.HIC_ASM_2.2174	NA	NA	K03283 heat shock 70kDa protein 1/2/6/8 | (RefSeq) hypothetical protein (A)	uncharacterized protein LOC107605009 [Arachis ipaensis]	Putative ribonuclease H protein At1g65750 OS=Arabidopsis thaliana OX=3702 GN=At1g65750 PE=3 SV=1
evm.model.HIC_ASM_2.2242	PF13456(Reverse transcriptase-like):Reverse transcriptase-like	molecular_function:nucleic acid binding "Interacting selectively and non-covalently with any nucleic acid." [GOC:jl](GO:0003676),molecular_function:RNA-DNA hybrid ribonuclease activity "Catalysis of the endonucleolytic cleavage of RNA in RNA-DNA hybrids to 5'-phosphomonoesters." [EC:3.1.26.4](GO:0004523)	NA	uncharacterized protein LOC114260082 [Camellia sinensis]	NA
evm.model.HIC_ASM_2.2244	NA	NA	NA	NA	NA
evm.model.HIC_ASM_2.2293	NA	NA	K01517 manganese-dependent ADP-ribose/CDP-alcohol diphosphatase [EC:3.6.1.13 3.6.1.16 3.6.1.53] | (RefSeq) manganese-dependent ADP-ribose/CDP-alcohol diphosphatase-like (A)	PREDICTED: manganese-dependent ADP-ribose/CDP-alcohol diphosphatase-like [Lupinus angustifolius]	Manganese-dependent ADP-ribose/CDP-alcohol diphosphatase OS=Oryza sativa subsp. japonica OX=39947 GN=Os07g0688000 PE=2 SV=1
evm.model.HIC_ASM_2.2294	NA	NA	K01517 manganese-dependent ADP-ribose/CDP-alcohol diphosphatase [EC:3.6.1.13 3.6.1.16 3.6.1.53] | (RefSeq) manganese-dependent ADP-ribose/CDP-alcohol diphosphatase-like (A)	PREDICTED: manganese-dependent ADP-ribose/CDP-alcohol diphosphatase-like [Lupinus angustifolius]	Manganese-dependent ADP-ribose/CDP-alcohol diphosphatase OS=Oryza sativa subsp. japonica OX=39947 GN=Os07g0688000 PE=2 SV=1
evm.model.HIC_ASM_2.2315	PF03083(Sugar efflux transporter for intercellular exchange):Sugar efflux transporter for intercellular exchange	cellular_component:integral component of membrane "The component of a membrane consisting of the gene products and protein complexes having at least some part of their peptide sequence embedded in the hydrophobic region of the membrane." [GOC:dos, GOC:go_curators](GO:0016021),molecular_function:sugar transmembrane transporter activity "Enables the transfer of a sugar from one side of a membrane t…	K15382 solute carrier family 50 (sugar transporter) | (RefSeq) GMSWEET8; sugar efflux transporter SWEET8 (A)	bidirectional sugar transporter SWEET1-like protein isoform X2 [Cinnamomum micranthum f. kanehirae]	Bidirectional sugar transporter SWEET1 OS=Arabidopsis thaliana OX=3702 GN=SWEET1 PE=1 SV=1
evm.model.HIC_ASM_2.2343	PF01466(Skp1 family, dimerisation domain):Skp1 family, dimerisation domain;PF03931(Skp1 family, tetramerisation domain):Skp1 family, tetramerisation domain	biological_process:ubiquitin-dependent protein catabolic process "The chemical reactions and pathways resulting in the breakdown of a protein or peptide by hydrolysis of its peptide bonds, initiated by the covalent attachment of a ubiquitin group, or multiple ubiquitin groups, to the protein." [GOC:go_curators](GO:0006511)	K03094 S-phase kinase-associated protein 1 | (RefSeq) SKP1-like protein 1A (A)	SKP1-like protein 1A [Cucurbita pepo subsp. pepo]	SKP1-like protein 4 OS=Arabidopsis thaliana OX=3702 GN=ASK4 PE=1 SV=1
evm.model.HIC_ASM_2.2347	PF03931(Skp1 family, tetramerisation domain):Skp1 family, tetramerisation domain;PF01466(Skp1 family, dimerisation domain):Skp1 family, dimerisation domain	biological_process:ubiquitin-dependent protein catabolic process "The chemical reactions and pathways resulting in the breakdown of a protein or peptide by hydrolysis of its peptide bonds, initiated by the covalent attachment of a ubiquitin group, or multiple ubiquitin groups, to the protein." [GOC:go_curators](GO:0006511)	K03094 S-phase kinase-associated protein 1 | (RefSeq) SKP1-like protein 1B (A)	SKP1-like protein 1A [Cucurbita pepo subsp. pepo]	SKP1-like protein 4 OS=Arabidopsis thaliana OX=3702 GN=ASK4 PE=1 SV=1
evm.model.HIC_ASM_2.2348	PF01466(Skp1 family, dimerisation domain):Skp1 family, dimerisation domain;PF03931(Skp1 family, tetramerisation domain):Skp1 family, tetramerisation domain	biological_process:ubiquitin-dependent protein catabolic process "The chemical reactions and pathways resulting in the breakdown of a protein or peptide by hydrolysis of its peptide bonds, initiated by the covalent attachment of a ubiquitin group, or multiple ubiquitin groups, to the protein." [GOC:go_curators](GO:0006511)	K03094 S-phase kinase-associated protein 1 | (RefSeq) SKP1-like protein 1A (A)	SKP1-like protein 1A [Cucurbita pepo subsp. pepo]	SKP1-like protein 4 OS=Arabidopsis thaliana OX=3702 GN=ASK4 PE=1 SV=1
evm.model.HIC_ASM_2.2367	NA	NA	K17086 transmembrane 9 superfamily member 2/4 | (RefSeq) uncharacterized LOC101300290 (A)	hypothetical protein TSUD_151340 [Trifolium subterraneum]	NA
evm.model.HIC_ASM_2.2374	NA	NA	NA	NA	NA
evm.model.HIC_ASM_2.24	PF01084(Ribosomal protein S18):Ribosomal protein S18	molecular_function:structural constituent of ribosome "The action of a molecule that contributes to the structural integrity of the ribosome." [GOC:mah](GO:0003735),cellular_component:ribosome "An intracellular organelle, about 200 A in diameter, consisting of RNA and protein. It is the site of protein biosynthesis resulting from translation of messenger RNA [mRNA]. It consists of two subunits, o…	K02963 small subunit ribosomal protein S18 | (RefSeq) rps18, CapaCp043; ribosomal protein S18 (A)	ribosomal protein S18 (chloroplast) [Afzelia africana]	30S ribosomal protein S18, chloroplastic OS=Lotus japonicus OX=34305 GN=rps18 PE=3 SV=1
evm.model.HIC_ASM_2.2403	NA	NA	K12874 intron-binding protein aquarius | (RefSeq) LOW QUALITY PROTEIN: intron-binding protein aquarius-like (A)	ribonuclease H, partial [Trifolium pratense]	Uncharacterized mitochondrial protein AtMg01250 OS=Arabidopsis thaliana OX=3702 GN=AtMg01250 PE=4 SV=1
evm.model.HIC_ASM_2.2425	PF02519(Auxin responsive protein):Auxin responsive protein	biological_process:response to auxin "Any process that results in a change in state or activity of a cell or an organism [in terms of movement, secretion, enzyme production, gene expression, etc.] as a result of an auxin stimulus." [GOC:jl](GO:0009733)	K14488 SAUR family protein | (RefSeq) auxin-induced protein 15A-like (A)	hypothetical protein CR513_42720, partial [Mucuna pruriens]	Auxin-induced protein 15A OS=Glycine max OX=3847 PE=2 SV=1
evm.model.HIC_ASM_2.2434	PF02519(Auxin responsive protein):Auxin responsive protein	biological_process:response to auxin "Any process that results in a change in state or activity of a cell or an organism [in terms of movement, secretion, enzyme production, gene expression, etc.] as a result of an auxin stimulus." [GOC:jl](GO:0009733)	K14488 SAUR family protein | (RefSeq) auxin-responsive protein SAUR61-like (A)	hypothetical protein Ahy_B03g067982 [Arachis hypogaea]	Auxin-induced protein X10A OS=Glycine max OX=3847 PE=2 SV=1
evm.model.HIC_ASM_2.2445	PF02519(Auxin responsive protein):Auxin responsive protein	biological_process:response to auxin "Any process that results in a change in state or activity of a cell or an organism [in terms of movement, secretion, enzyme production, gene expression, etc.] as a result of an auxin stimulus." [GOC:jl](GO:0009733)	K14488 SAUR family protein | (RefSeq) auxin-responsive protein SAUR21-like (A)	PREDICTED: auxin-responsive protein SAUR21-like [Juglans regia]	Auxin-responsive protein SAUR24 OS=Arabidopsis thaliana OX=3702 GN=SAUR24 PE=2 SV=1
evm.model.HIC_ASM_2.2447	PF03478(Protein of unknown function (DUF295)):Protein of unknown function (DUF295)	NA	K00028 malate dehydrogenase (decarboxylating) [EC:1.1.1.39] | (RefSeq) probable F-box protein At4g22060 (A)	uncharacterized protein LOC113862300 [Abrus precatorius]	F-box protein SKIP23 OS=Arabidopsis thaliana OX=3702 GN=SKIP23 PE=1 SV=1
evm.model.HIC_ASM_2.2492	PF14392(Zinc knuckle):Zinc knuckle	molecular_function:nucleic acid binding "Interacting selectively and non-covalently with any nucleic acid." [GOC:jl](GO:0003676),molecular_function:zinc ion binding "Interacting selectively and non-covalently with zinc [Zn] ions." [GOC:ai](GO:0008270)	NA	hypothetical protein COLO4_20258 [Corchorus olitorius]	NA
evm.model.HIC_ASM_2.250	PF00069(Protein kinase domain):Protein kinase domain	molecular_function:protein kinase activity "Catalysis of the phosphorylation of an amino acid residue in a protein, usually according to the reaction: a protein + ATP = a phosphoprotein + ADP." [MetaCyc:PROTEIN-KINASE-RXN](GO:0004672),molecular_function:ATP binding "Interacting selectively and non-covalently with ATP, adenosine 5'-triphosphate, a universally important coenzyme and enzyme regulato…	K04733 interleukin-1 receptor-associated kinase 4 [EC:2.7.11.1] | (RefSeq) LEAF RUST 10 DISEASE-RESISTANCE LOCUS RECEPTOR-LIKE PROTEIN KINASE-like 1.2 isoform X1 (A)	PREDICTED: LEAF RUST 10 DISEASE-RESISTANCE LOCUS RECEPTOR-LIKE PROTEIN KINASE-like 1.1 [Lupinus angustifolius]	LEAF RUST 10 DISEASE-RESISTANCE LOCUS RECEPTOR-LIKE PROTEIN KINASE-like 1.2 OS=Arabidopsis thaliana OX=3702 GN=LRK10L-1.2 PE=2 SV=3
evm.model.HIC_ASM_2.2510	PF13456(Reverse transcriptase-like):Reverse transcriptase-like	molecular_function:nucleic acid binding "Interacting selectively and non-covalently with any nucleic acid." [GOC:jl](GO:0003676),molecular_function:RNA-DNA hybrid ribonuclease activity "Catalysis of the endonucleolytic cleavage of RNA in RNA-DNA hybrids to 5'-phosphomonoesters." [EC:3.1.26.4](GO:0004523)	NA	uncharacterized protein LOC111985849 [Quercus suber]	NA
evm.model.HIC_ASM_2.2514	PF01582(TIR domain):TIR domain	molecular_function:protein binding "Interacting selectively and non-covalently with any protein or protein complex [a complex of two or more proteins that may include other nonprotein molecules]." [GOC:go_curators](GO:0005515),biological_process:signal transduction "The cellular process in which a signal is conveyed to trigger a change in the activity or state of a cell. Signal transduction begin…	K13459 disease resistance protein RPS2 | (RefSeq) probable disease resistance protein At1g52660 (A)	TMV resistance protein N-like [Quercus suber]	TMV resistance protein N OS=Nicotiana glutinosa OX=35889 GN=N PE=1 SV=1
evm.model.HIC_ASM_2.2652	NA	NA	NA	uncharacterized protein LOC112021166 [Quercus suber]	NA
evm.model.HIC_ASM_2.2653	PF00078(Reverse transcriptase (RNA-dependent DNA polymerase)):Reverse transcriptase (RNA-dependent DNA polymerase);PF13456(Reverse transcriptase-like):Reverse transcriptase-like	molecular_function:nucleic acid binding "Interacting selectively and non-covalently with any nucleic acid." [GOC:jl](GO:0003676),molecular_function:RNA-DNA hybrid ribonuclease activity "Catalysis of the endonucleolytic cleavage of RNA in RNA-DNA hybrids to 5'-phosphomonoesters." [EC:3.1.26.4](GO:0004523)	K01188 beta-glucosidase [EC:3.2.1.21] | (RefSeq) uncharacterized protein LOC106394339 (A)	ribonuclease H, partial [Trifolium pratense]	Uncharacterized mitochondrial protein AtMg01250 OS=Arabidopsis thaliana OX=3702 GN=AtMg01250 PE=4 SV=1
evm.model.HIC_ASM_2.2667.1	PF06839(GRF zinc finger):GRF zinc finger;PF00098(Zinc knuckle):Zinc knuckle	molecular_function:nucleic acid binding "Interacting selectively and non-covalently with any nucleic acid." [GOC:jl](GO:0003676),molecular_function:zinc ion binding "Interacting selectively and non-covalently with zinc [Zn] ions." [GOC:ai](GO:0008270)	K09250 cellular nucleic acid-binding protein | (RefSeq) DNA-binding protein HEXBP-like (A)	DNA topoisomerase, type IA [Parasponia andersonii]	Gag-Pro-Pol polyprotein OS=Mason-Pfizer monkey virus OX=11855 GN=gag-pro-pol PE=1 SV=2
evm.model.HIC_ASM_2.2704	NA	NA	NA	NA	NA
evm.model.HIC_ASM_2.2711	PF14223(gag-polypeptide of LTR copia-type):gag-polypeptide of LTR copia-type	NA	NA	LOW QUALITY PROTEIN: UBN2 domain-containing protein, partial [Cephalotus follicularis]	NA
evm.model.HIC_ASM_2.2728	NA	NA	NA	NA	NA
evm.model.HIC_ASM_2.2730	NA	NA	NA	NA	NA
evm.model.HIC_ASM_2.2757	NA	molecular_function:ATP binding "Interacting selectively and non-covalently with ATP, adenosine 5'-triphosphate, a universally important coenzyme and enzyme regulator." [ISBN:0198506732](GO:0005524),cellular_component:chloroplast "A chlorophyll-containing plastid with thylakoids organized into grana and frets, or stroma thylakoids, and embedded in a stroma." [ISBN:0471245208](GO:0009507)	K02689 photosystem I P700 chlorophyll a apoprotein A1 | (RefSeq) protein Ycf2-like (A)	hypothetical chloroplast RF21 (chloroplast) [Ormosia hosiei]	Protein Ycf2 OS=Spinacia oleracea OX=3562 GN=ycf2-A PE=3 SV=2
evm.model.HIC_ASM_2.2821	NA	NA	NA	NA	NA
evm.model.HIC_ASM_2.2822	PF13869(Nucleotide hydrolase):Nucleotide hydrolase	molecular_function:mRNA binding "Interacting selectively and non-covalently with messenger RNA [mRNA], an intermediate molecule between DNA and protein. mRNA includes UTR and coding sequences, but does not contain introns." [GOC:kmv, GOC:pr, SO:0000234](GO:0003729),cellular_component:mRNA cleavage factor complex "Any macromolecular complex involved in cleavage or polyadenylation of mRNA molecules…	K14397 cleavage and polyadenylation specificity factor subunit 5 | (RefSeq) pre-mRNA cleavage factor Im 25 kDa subunit 2 (A)	pre-mRNA cleavage factor Im 25 kDa subunit 2 [Quercus suber]	Pre-mRNA cleavage factor Im 25 kDa subunit 2 OS=Arabidopsis thaliana OX=3702 GN=CFIS2 PE=1 SV=1
evm.model.HIC_ASM_2.2824	PF13869(Nucleotide hydrolase):Nucleotide hydrolase	molecular_function:mRNA binding "Interacting selectively and non-covalently with messenger RNA [mRNA], an intermediate molecule between DNA and protein. mRNA includes UTR and coding sequences, but does not contain introns." [GOC:kmv, GOC:pr, SO:0000234](GO:0003729),cellular_component:mRNA cleavage factor complex "Any macromolecular complex involved in cleavage or polyadenylation of mRNA molecules…	K14397 cleavage and polyadenylation specificity factor subunit 5 | (RefSeq) pre-mRNA cleavage factor Im 25 kDa subunit 2 (A)	pre-mRNA cleavage factor Im 25 kDa subunit 2 [Quercus suber]	Pre-mRNA cleavage factor Im 25 kDa subunit 2 OS=Arabidopsis thaliana OX=3702 GN=CFIS2 PE=1 SV=1
evm.model.HIC_ASM_2.2849	NA	NA	NA	uncharacterized protein LOC111985850 [Quercus suber]	NA
evm.model.HIC_ASM_2.2877	NA	NA	NA	NA	NA
evm.model.HIC_ASM_2.2944	NA	NA	NA	NA	NA
evm.model.HIC_ASM_2.2971	NA	biological_process:pseudouridine synthesis "The intramolecular conversion of uridine to pseudouridine within an RNA molecule. This posttranscriptional base modification occurs in tRNA, rRNA, and snRNAs." [GOC:hjd, GOC:mah](GO:0001522),molecular_function:RNA binding "Interacting selectively and non-covalently with an RNA molecule or a portion thereof." [GOC:jl, GOC:mah](GO:0003723),biological_proc…	K06173 tRNA pseudouridine38-40 synthase [EC:5.4.99.12] | (RefSeq) putative tRNA pseudouridine synthase (A)	putative tRNA pseudouridine synthase isoform X1 [Prosopis alba]	Putative tRNA pseudouridine synthase OS=Arabidopsis thaliana OX=3702 GN=At2g30320 PE=3 SV=1
evm.model.HIC_ASM_2.2973	NA	NA	K13459 disease resistance protein RPS2 | (RefSeq) disease resistance protein At4g27190-like (A)	uncharacterized protein LOC114740171 [Prosopis alba]	Probable disease resistance protein At1g61190 OS=Arabidopsis thaliana OX=3702 GN=At1g61190 PE=3 SV=1
evm.model.HIC_ASM_2.2982	NA	biological_process:pseudouridine synthesis "The intramolecular conversion of uridine to pseudouridine within an RNA molecule. This posttranscriptional base modification occurs in tRNA, rRNA, and snRNAs." [GOC:hjd, GOC:mah](GO:0001522),molecular_function:RNA binding "Interacting selectively and non-covalently with an RNA molecule or a portion thereof." [GOC:jl, GOC:mah](GO:0003723),biological_proc…	K06173 tRNA pseudouridine38-40 synthase [EC:5.4.99.12] | (RefSeq) putative tRNA pseudouridine synthase (A)	putative tRNA pseudouridine synthase isoform X1 [Prosopis alba]	Putative tRNA pseudouridine synthase OS=Arabidopsis thaliana OX=3702 GN=At2g30320 PE=3 SV=1
evm.model.HIC_ASM_2.2985	PF00931(NB-ARC domain):NB-ARC domain	molecular_function:ADP binding "Interacting selectively and non-covalently with ADP, adenosine 5'-diphosphate." [GOC:jl](GO:0043531)	K13459 disease resistance protein RPS2 | (RefSeq) probable disease resistance protein At4g27220 (A)	putative disease resistance protein [Vitis vinifera]	Probable disease resistance protein At1g61190 OS=Arabidopsis thaliana OX=3702 GN=At1g61190 PE=3 SV=1
evm.model.HIC_ASM_2.3078	PF12796(Ankyrin repeats (3 copies)):Ankyrin repeats (3 copies)	molecular_function:protein binding "Interacting selectively and non-covalently with any protein or protein complex [a complex of two or more proteins that may include other nonprotein molecules]." [GOC:go_curators](GO:0005515)	K15503 serine/threonine-protein phosphatase 6 regulatory ankyrin repeat subunit B | (RefSeq) serine/threonine-protein phosphatase 6 regulatory ankyrin repeat subunit B-like (A)	hypothetical protein Ahy_B07g088252 [Arachis hypogaea]	Death-associated protein kinase 1 OS=Mus musculus OX=10090 GN=Dapk1 PE=1 SV=3
evm.model.HIC_ASM_2.3082	PF12796(Ankyrin repeats (3 copies)):Ankyrin repeats (3 copies)	molecular_function:protein binding "Interacting selectively and non-covalently with any protein or protein complex [a complex of two or more proteins that may include other nonprotein molecules]." [GOC:go_curators](GO:0005515)	K15503 serine/threonine-protein phosphatase 6 regulatory ankyrin repeat subunit B | (RefSeq) uncharacterized protein LOC109787847 (A)	uncharacterized protein LOC107496828 isoform X2 [Arachis duranensis]	Ankyrin repeat-containing protein P16F5.05c OS=Schizosaccharomyces pombe (strain 972 / ATCC 24843) OX=284812 GN=SPBP16F5.05c PE=4 SV=1
evm.model.HIC_ASM_2.3092	PF14223(gag-polypeptide of LTR copia-type):gag-polypeptide of LTR copia-type	NA	K15115 solute carrier family 25 (mitochondrial folate transporter), member 32 | (RefSeq) folate transporter 1, chloroplastic-like (A)	hypothetical protein CTI12_AA492370 [Artemisia annua]	Retrovirus-related Pol polyprotein from transposon RE1 OS=Arabidopsis thaliana OX=3702 GN=RE1 PE=2 SV=1
evm.model.HIC_ASM_2.3131	PF00931(NB-ARC domain):NB-ARC domain	molecular_function:ADP binding "Interacting selectively and non-covalently with ADP, adenosine 5'-diphosphate." [GOC:jl](GO:0043531)	K13459 disease resistance protein RPS2 | (RefSeq) probable disease resistance protein At4g27220 (A)	hypothetical protein TSUD_13160 [Trifolium subterraneum]	Probable disease resistance protein At1g61190 OS=Arabidopsis thaliana OX=3702 GN=At1g61190 PE=3 SV=1
evm.model.HIC_ASM_2.3150	PF08387(FBD):FBD;PF00646(F-box domain):F-box domain	molecular_function:protein binding "Interacting selectively and non-covalently with any protein or protein complex [a complex of two or more proteins that may include other nonprotein molecules]." [GOC:go_curators](GO:0005515)	K06911 uncharacterized protein | (RefSeq) F-box/LRR-repeat protein At3g59200-like isoform X1 (A)	F-box/FBD/LRR repeat-containing protein [Glycine max]	F-box/FBD/LRR-repeat protein At3g14710 OS=Arabidopsis thaliana OX=3702 GN=At3g14710 PE=2 SV=1
evm.model.HIC_ASM_2.3163	PF10551(MULE transposase domain):MULE transposase domain	biological_process:regulation of transcription, DNA-templated "Any process that modulates the frequency, rate or extent of cellular DNA-templated transcription." [GOC:go_curators, GOC:txnOH](GO:0006355)	K17604 zinc finger SWIM domain-containing protein 3 | (RefSeq) protein FAR1-RELATED SEQUENCE 5-like isoform X1 (A)	protein FAR1-RELATED SEQUENCE 5-like [Quercus suber]	Protein FAR1-RELATED SEQUENCE 3 OS=Arabidopsis thaliana OX=3702 GN=FRS3 PE=1 SV=2
evm.model.HIC_ASM_2.3168	PF01124(MAPEG family):MAPEG family	NA	K00799 glutathione S-transferase [EC:2.5.1.18] | (RefSeq) microsomal glutathione S-transferase, putative (A)	microsomal glutathione S-transferase 3-like [Prosopis alba]	Microsomal glutathione S-transferase 3 OS=Bos taurus OX=9913 GN=MGST3 PE=2 SV=1
evm.model.HIC_ASM_2.3169	NA	NA	NA	uncharacterized protein DDB_G0271670-like [Cicer arietinum]	NA
evm.model.HIC_ASM_2.3171	NA	NA	NA	hypothetical protein CR513_55532 [Mucuna pruriens]	NA
evm.model.HIC_ASM_2.3172	NA	NA	NA	hypothetical protein CR513_55532 [Mucuna pruriens]	NA
evm.model.HIC_ASM_2.3228	PF00646(F-box domain):F-box domain;PF03478(Protein of unknown function (DUF295)):Protein of unknown function (DUF295)	molecular_function:protein binding "Interacting selectively and non-covalently with any protein or protein complex [a complex of two or more proteins that may include other nonprotein molecules]." [GOC:go_curators](GO:0005515)	K14843 pescadillo | (RefSeq) uncharacterized LOC103429118 (A)	hypothetical protein TanjilG_20537 [Lupinus angustifolius]	Putative F-box protein At4g22660 OS=Arabidopsis thaliana OX=3702 GN=At4g22660 PE=4 SV=1
evm.model.HIC_ASM_2.3231	PF03171(2OG-Fe(II) oxygenase superfamily):2OG-Fe(II) oxygenase superfamily	molecular_function:oxidoreductase activity "Catalysis of an oxidation-reduction [redox] reaction, a reversible chemical reaction in which the oxidation state of an atom or atoms within a molecule is altered. One substrate acts as a hydrogen or electron donor and becomes oxidized, while the other acts as hydrogen or electron acceptor and becomes reduced." [GOC:go_curators](GO:0016491),biological_p…	K05282 gibberellin-44 dioxygenase [EC:1.14.11.12] | (RefSeq) gibberellin 20 oxidase 2 (A)	gibberellin 20 oxidase 1-D [Cajanus cajan]	Gibberellin 20 oxidase 2 OS=Arabidopsis thaliana OX=3702 GN=GA20OX2 PE=2 SV=1
evm.model.HIC_ASM_2.3257	PF03171(2OG-Fe(II) oxygenase superfamily):2OG-Fe(II) oxygenase superfamily	molecular_function:oxidoreductase activity "Catalysis of an oxidation-reduction [redox] reaction, a reversible chemical reaction in which the oxidation state of an atom or atoms within a molecule is altered. One substrate acts as a hydrogen or electron donor and becomes oxidized, while the other acts as hydrogen or electron acceptor and becomes reduced." [GOC:go_curators](GO:0016491),biological_p…	K05282 gibberellin-44 dioxygenase [EC:1.14.11.12] | (RefSeq) gibberellin 20 oxidase 2 (A)	gibberellin 20 oxidase 2-like [Prosopis alba]	Gibberellin 20 oxidase 2 OS=Arabidopsis thaliana OX=3702 GN=GA20OX2 PE=2 SV=1
evm.model.HIC_ASM_2.3258	NA	NA	K14291 phosphorylated adapter RNA export protein | (RefSeq) uncharacterized protein LOC109797215 (A)	uncharacterized protein LOC109797215 [Cajanus cajan]	NA
evm.model.HIC_ASM_2.3263	NA	NA	NA	NA	NA
evm.model.HIC_ASM_2.3265	PF14392(Zinc knuckle):Zinc knuckle;PF14111(Domain of unknown function (DUF4283)):Domain of unknown function (DUF4283)	NA	K10406 kinesin family member C2/C3 | (RefSeq) kinesin KP1-like isoform X1 (A)	hypothetical protein Ahy_A02g005853 [Arachis hypogaea]	NA
evm.model.HIC_ASM_2.3273	NA	NA	K13459 disease resistance protein RPS2 | (RefSeq) probable disease resistance protein At4g27220 (A)	disease resistance protein At4g27190-like isoform X1 [Camellia sinensis]	Probable disease resistance protein At1g61190 OS=Arabidopsis thaliana OX=3702 GN=At1g61190 PE=3 SV=1
evm.model.HIC_ASM_2.3280	PF03171(2OG-Fe(II) oxygenase superfamily):2OG-Fe(II) oxygenase superfamily	molecular_function:oxidoreductase activity "Catalysis of an oxidation-reduction [redox] reaction, a reversible chemical reaction in which the oxidation state of an atom or atoms within a molecule is altered. One substrate acts as a hydrogen or electron donor and becomes oxidized, while the other acts as hydrogen or electron acceptor and becomes reduced." [GOC:go_curators](GO:0016491),biological_p…	K05282 gibberellin-44 dioxygenase [EC:1.14.11.12] | (RefSeq) gibberellin 20 oxidase 2 (A)	gibberellin 20 oxidase 2-like [Prosopis alba]	Gibberellin 20 oxidase 2 OS=Arabidopsis thaliana OX=3702 GN=GA20OX2 PE=2 SV=1
evm.model.HIC_ASM_2.3304	PF09425(Divergent CCT motif):Divergent CCT motif;PF06200(tify domain):tify domain	NA	K13464 jasmonate ZIM domain-containing protein | (RefSeq) protein TIFY 6B-like (A)	ZIM-domain protein 8 [Artemisia annua]	Protein TIFY 10A OS=Arabidopsis thaliana OX=3702 GN=TIFY10A PE=1 SV=1
evm.model.HIC_ASM_2.3335	NA	NA	NA	NA	NA
evm.model.HIC_ASM_2.3358	PF00854(POT family):POT family	cellular_component:membrane "A lipid bilayer along with all the proteins and protein complexes embedded in it an attached to it." [GOC:dos, GOC:mah, ISBN:0815316194](GO:0016020),molecular_function:transmembrane transporter activity "Enables the transfer of a substance, usually a specific substance or a group of related substances, from one side of a membrane to the other." [GOC:jid, GOC:mtg_trans…	K14638 solute carrier family 15 (peptide/histidine transporter), member 3/4 | (RefSeq) protein NRT1/ PTR FAMILY 8.1-like (A)	hypothetical protein GOBAR_AA23775 [Gossypium barbadense]	Protein NRT1/ PTR FAMILY 8.4 OS=Arabidopsis thaliana OX=3702 GN=NPF8.4 PE=2 SV=2
evm.model.HIC_ASM_2.343	NA	NA	K00423 L-ascorbate oxidase [EC:1.10.3.3] | (RefSeq) LOW QUALITY PROTEIN: L-ascorbate oxidase (A)	ubiquitin-protein ligase, putative [Ricinus communis]	Putative FBD-associated F-box protein At3g50710 OS=Arabidopsis thaliana OX=3702 GN=At3g50710 PE=4 SV=1
evm.model.HIC_ASM_2.3453	NA	NA	NA	NA	NA
evm.model.HIC_ASM_2.3474	NA	NA	K13493 cytokinin-N-glucosyltransferase [EC:2.4.1.-] | (RefSeq) UDP-glycosyltransferase 76C2-like (A)	hypothetical protein DVH24_024226 [Malus domestica]	UDP-glycosyltransferase 76F1 OS=Arabidopsis thaliana OX=3702 GN=UGT76F1 PE=2 SV=1
evm.model.HIC_ASM_2.3475	NA	NA	K13493 cytokinin-N-glucosyltransferase [EC:2.4.1.-] | (RefSeq) UDP-glycosyltransferase 76C2-like (A)	PREDICTED: UDP-glycosyltransferase 76F1-like [Lupinus angustifolius]	UDP-glycosyltransferase 76B1 OS=Arabidopsis thaliana OX=3702 GN=UGT76B1 PE=2 SV=1
evm.model.HIC_ASM_2.3502	PF00168(C2 domain):C2 domain	NA	NA	uncharacterized protein LOC113874487 [Abrus precatorius]	NA
evm.model.HIC_ASM_2.3570	PF13837(Myb/SANT-like DNA-binding domain):Myb/SANT-like DNA-binding domain	NA	K12501 homogentisate solanesyltransferase [EC:2.5.1.117] | (RefSeq) hypothetical protein (A)	PREDICTED: trihelix transcription factor ASIL2-like [Juglans regia]	Trihelix transcription factor ASIL2 OS=Arabidopsis thaliana OX=3702 GN=ASIL2 PE=1 SV=1
evm.model.HIC_ASM_2.3671	NA	NA	NA	protein NETWORKED 4B [Arachis duranensis]	NA
evm.model.HIC_ASM_2.3672	NA	NA	NA	protein NETWORKED 4B [Arachis duranensis]	NA
evm.model.HIC_ASM_2.3739	PF08879(WRC):WRC;PF08880(QLQ):QLQ	molecular_function:ATP binding "Interacting selectively and non-covalently with ATP, adenosine 5'-triphosphate, a universally important coenzyme and enzyme regulator." [ISBN:0198506732](GO:0005524),cellular_component:nucleus "A membrane-bounded organelle of eukaryotic cells in which chromosomes are housed and replicated. In most cells, the nucleus contains all of the cell's chromosomes except the…	K22382 WD repeat-containing protein 26 | (RefSeq) WD repeat-containing protein 26 homolog (A)	growth-regulating factor 7 isoform X1 [Abrus precatorius]	Growth-regulating factor 8 OS=Arabidopsis thaliana OX=3702 GN=GRF8 PE=2 SV=1
evm.model.HIC_ASM_2.3789	PF10536(Plant mobile domain):Plant mobile domain	NA	NA	PREDICTED: uncharacterized protein LOC105951683 [Erythranthe guttata]	NA
evm.model.HIC_ASM_2.3827	PF12108(Splicing factor SF3a60 binding domain):Splicing factor SF3a60 binding domain;PF11931(Domain of unknown function (DUF3449)):Domain of unknown function (DUF3449);PF13297(Telomere stability C-terminal):Telomere stability C-terminal	biological_process:mRNA splicing, via spliceosome "The joining together of exons from one or more primary transcripts of messenger RNA [mRNA] and the excision of intron sequences, via a spliceosomal mechanism, so that mRNA consisting only of the joined exons is produced." [GOC:krc, ISBN:0198506732, ISBN:0879695897](GO:0000398),molecular_function:nucleic acid binding "Interacting selectively and n…	K12827 splicing factor 3A subunit 3 | (RefSeq) splicing factor SF3a60 homolog isoform X1 (A)	hypothetical protein Ahy_A08g038032 [Arachis hypogaea]	Splicing factor SF3a60 homolog OS=Arabidopsis thaliana OX=3702 GN=ATO PE=1 SV=1
evm.model.HIC_ASM_2.3833	PF13947(Wall-associated receptor kinase galacturonan-binding):Wall-associated receptor kinase galacturonan-binding	molecular_function:polysaccharide binding "Interacting selectively and non-covalently with any polysaccharide, a polymer of many [typically more than 10] monosaccharide residues linked glycosidically." [CHEBI:18154, GOC:mah](GO:0030247)	K04733 interleukin-1 receptor-associated kinase 4 [EC:2.7.11.1] | (RefSeq) rust resistance kinase Lr10-like (A)	rust resistance kinase Lr10-like [Glycine soja]	Putative RING-H2 finger protein ATL21A OS=Arabidopsis thaliana OX=3702 GN=ATL21A PE=3 SV=1
evm.model.HIC_ASM_2.3903	PF01593(Flavin containing amine oxidoreductase):Flavin containing amine oxidoreductase;PF13450(NAD(P)-binding Rossmann-like domain):NAD(P)-binding Rossmann-like domain	molecular_function:oxidoreductase activity "Catalysis of an oxidation-reduction [redox] reaction, a reversible chemical reaction in which the oxidation state of an atom or atoms within a molecule is altered. One substrate acts as a hydrogen or electron donor and becomes oxidized, while the other acts as hydrogen or electron acceptor and becomes reduced." [GOC:go_curators](GO:0016491),biological_p…	K02293 15-cis-phytoene desaturase [EC:1.3.5.5] | (RefSeq) PDS1; phytoene desaturase (A)	PREDICTED: uncharacterized protein LOC108993416 [Juglans regia]	Phytoene dehydrogenase OS=Synechocystis sp. (strain PCC 6803 / Kazusa) OX=1111708 GN=pds PE=3 SV=2
evm.model.HIC_ASM_2.3912	NA	NA	NA	zinc-regulated protein 8-like [Ziziphus jujuba]	NA
evm.model.HIC_ASM_2.3966	NA	NA	NA	NA	NA
evm.model.HIC_ASM_2.567	PF00400(WD domain, G-beta repeat):WD domain, G-beta repeat	molecular_function:protein binding "Interacting selectively and non-covalently with any protein or protein complex [a complex of two or more proteins that may include other nonprotein molecules]." [GOC:go_curators](GO:0005515)	K10143 E3 ubiquitin-protein ligase RFWD2 [EC:2.3.2.27] | (RefSeq) WD repeat-containing protein RUP2 (A)	PREDICTED: WD repeat-containing protein RUP2 [Theobroma cacao]	WD repeat-containing protein RUP2 OS=Arabidopsis thaliana OX=3702 GN=RUP2 PE=1 SV=1
evm.model.HIC_ASM_2.571	NA	NA	NA	NA	NA
evm.model.HIC_ASM_2.6	NA	NA	NA	NA	NA
evm.model.HIC_ASM_2.676	NA	NA	NA	NA	NA
evm.model.HIC_ASM_2.678	NA	NA	NA	NA	NA
evm.model.HIC_ASM_2.70	NA	NA	NA	hypothetical protein CUMW_133050, partial [Citrus unshiu]	NA
evm.model.HIC_ASM_2.738	PF04864(Allinase):Allinase	molecular_function:carbon-sulfur lyase activity "Catalysis of the elimination of hydrogen sulfide or substituted H2S." [EC:4.4.-.-](GO:0016846)	K14548 U3 small nucleolar RNA-associated protein 4 | (RefSeq) LOW QUALITY PROTEIN: U3 small nucleolar RNA-associated protein 4 homolog (A)	hypothetical protein Ahy_B05g073783 isoform A [Arachis hypogaea]	Tryptophan aminotransferase-related protein 4 OS=Arabidopsis thaliana OX=3702 GN=TAR4 PE=2 SV=2
evm.model.HIC_ASM_2.744	PF04864(Allinase):Allinase	molecular_function:carbon-sulfur lyase activity "Catalysis of the elimination of hydrogen sulfide or substituted H2S." [EC:4.4.-.-](GO:0016846)	K14548 U3 small nucleolar RNA-associated protein 4 | (RefSeq) LOW QUALITY PROTEIN: U3 small nucleolar RNA-associated protein 4 homolog (A)	hypothetical protein Ahy_B05g073783 isoform A [Arachis hypogaea]	Tryptophan aminotransferase-related protein 4 OS=Arabidopsis thaliana OX=3702 GN=TAR4 PE=2 SV=2
evm.model.HIC_ASM_2.782	PF12776(Myb/SANT-like DNA-binding domain):Myb/SANT-like DNA-binding domain	NA	K23222 nuclease HARBI1 [EC:3.1.-.-] | (RefSeq) uncharacterized protein LOC110642002 (A)	uncharacterized protein LOC112016180 [Quercus suber]	L10-interacting MYB domain-containing protein OS=Arabidopsis thaliana OX=3702 GN=LIMYB PE=1 SV=1
evm.model.HIC_ASM_2.815	PF03641(Possible lysine decarboxylase):Possible lysine decarboxylase	NA	K22522 cytokinin riboside 5'-monophosphate phosphoribohydrolase [EC:3.2.2.-] | (RefSeq) cytokinin riboside 5'-monophosphate phosphoribohydrolase LOG5-like (A)	Cytokinin riboside 5'-monophosphate phosphoribohydrolase [Trema orientale]	Cytokinin riboside 5'-monophosphate phosphoribohydrolase LOG5 OS=Arabidopsis thaliana OX=3702 GN=LOG5 PE=1 SV=1
evm.model.HIC_ASM_2.867	NA	NA	K14432 ABA responsive element binding factor | (RefSeq) ABSCISIC ACID-INSENSITIVE 5-like protein 2 (A)	hypothetical protein COLO4_26108 [Corchorus olitorius]	Protein FD OS=Arabidopsis thaliana OX=3702 GN=FD PE=1 SV=1
evm.model.HIC_ASM_2.868	PF10551(MULE transposase domain):MULE transposase domain;PF04387(Protein tyrosine phosphatase-like protein, PTPLA):Protein tyrosine phosphatase-like protein, PTPLA;PF03101(FAR1 DNA-binding domain):FAR1 DNA-binding domain	biological_process:regulation of transcription, DNA-templated "Any process that modulates the frequency, rate or extent of cellular DNA-templated transcription." [GOC:go_curators, GOC:txnOH](GO:0006355)	K17604 zinc finger SWIM domain-containing protein 3 | (RefSeq) protein FAR1-RELATED SEQUENCE 5-like (A)	protein FAR1-RELATED SEQUENCE 5-like [Arachis ipaensis]	Protein FAR1-RELATED SEQUENCE 5 OS=Arabidopsis thaliana OX=3702 GN=FRS5 PE=1 SV=1
evm.model.HIC_ASM_2.875	NA	NA	K19042 E3 ubiquitin-protein ligase BOI and related proteins [EC:2.3.2.27] | (RefSeq) probable BOI-related E3 ubiquitin-protein ligase 3 (A)	probable BOI-related E3 ubiquitin-protein ligase 3 [Prosopis alba]	Probable BOI-related E3 ubiquitin-protein ligase 3 OS=Arabidopsis thaliana OX=3702 GN=BRG3 PE=1 SV=1
evm.model.HIC_ASM_2.891	PF00421(Photosystem II protein):Photosystem II protein	cellular_component:photosystem "A complex located in a photosynthetic membrane that consists of a photoreaction center associated with accessory pigments and electron carriers. Examples of this component are found in Arabidopsis thaliana and in photosynthetic bacterial and archaeal species." [GOC:ds, GOC:mah, ISBN:0140514031, PMID:9821949](GO:0009521),biological_process:photosynthetic electron tr…	K02705 photosystem II CP43 chlorophyll apoprotein | (RefSeq) uncharacterized protein LOC108943857 (A)	putative photosynthetic reaction centre, L/M, Photosystem antenna protein-like protein [Helianthus annuus]	Photosystem II D2 protein OS=Pisum sativum OX=3888 GN=psbD PE=1 SV=5
evm.model.HIC_ASM_2.996	NA	molecular_function:protein dimerization activity "The formation of a protein dimer, a macromolecular structure consists of two noncovalently associated identical or nonidentical subunits." [ISBN:0198506732](GO:0046983)	K05765 cofilin | (RefSeq) uncharacterized LOC101301142 (A)	transcription factor bHLH110 isoform X1 [Prosopis alba]	Transcription factor bHLH110 OS=Arabidopsis thaliana OX=3702 GN=BHLH110 PE=2 SV=2
evm.model.HIC_ASM_3.1020	PF00241(Cofilin/tropomyosin-type actin-binding protein):Cofilin/tropomyosin-type actin-binding protein	molecular_function:actin binding "Interacting selectively and non-covalently with monomeric or multimeric forms of actin, including actin filaments." [GOC:clt](GO:0003779),cellular_component:actin cytoskeleton "The part of the cytoskeleton [the internal framework of a cell] composed of actin and associated proteins. Includes actin cytoskeleton-associated complexes." [GOC:jl, ISBN:0395825172, ISBN…	K05765 cofilin | (RefSeq) uncharacterized protein LOC100499953 (A)	Actin-depolymerizing factor 2 [Glycine soja]	Actin-depolymerizing factor 2 OS=Petunia hybrida OX=4102 GN=ADF2 PE=2 SV=1
evm.model.HIC_ASM_3.1072	PF13456(Reverse transcriptase-like):Reverse transcriptase-like	molecular_function:nucleic acid binding "Interacting selectively and non-covalently with any nucleic acid." [GOC:jl](GO:0003676),molecular_function:RNA-DNA hybrid ribonuclease activity "Catalysis of the endonucleolytic cleavage of RNA in RNA-DNA hybrids to 5'-phosphomonoesters." [EC:3.1.26.4](GO:0004523)	K03283 heat shock 70kDa protein 1/2/6/8 | (RefSeq) heat shock 70 kDa protein (A)	PREDICTED: uncharacterized protein LOC103844431 [Brassica rapa]	Putative ribonuclease H protein At1g65750 OS=Arabidopsis thaliana OX=3702 GN=At1g65750 PE=3 SV=1
evm.model.HIC_ASM_3.1099	NA	NA	NA	LPXTG cell wall anchor domain-containing protein [Lactobacillus aviarius]	NA
evm.model.HIC_ASM_3.1146	NA	NA	NA	NA	NA
evm.model.HIC_ASM_3.1148	NA	NA	NA	NA	NA
evm.model.HIC_ASM_3.1241	PF00314(Thaumatin family):Thaumatin family	NA	K04733 interleukin-1 receptor-associated kinase 4 [EC:2.7.11.1] | (RefSeq) LEAF RUST 10 DISEASE-RESISTANCE LOCUS RECEPTOR-LIKE PROTEIN KINASE-like 2.4 (A)	hypothetical protein CR513_12220, partial [Mucuna pruriens]	Thaumatin-like protein 1 OS=Prunus persica OX=3760 PE=2 SV=1
evm.model.HIC_ASM_3.1243	PF00314(Thaumatin family):Thaumatin family	NA	K04733 interleukin-1 receptor-associated kinase 4 [EC:2.7.11.1] | (RefSeq) glycerophosphodiester phosphodiesterase protein kinase domain-containing GDPDL2-like (A)	thaumatin-like protein 1b [Medicago truncatula]	Thaumatin-like protein 1 OS=Prunus persica OX=3760 PE=2 SV=1
evm.model.HIC_ASM_3.1244	PF00314(Thaumatin family):Thaumatin family	NA	K04733 interleukin-1 receptor-associated kinase 4 [EC:2.7.11.1] | (RefSeq) LEAF RUST 10 DISEASE-RESISTANCE LOCUS RECEPTOR-LIKE PROTEIN KINASE-like 2.4 (A)	thaumatin-like protein 1b [Prosopis alba]	Thaumatin-like protein 1a OS=Malus domestica OX=3750 GN=TL1 PE=1 SV=1
evm.model.HIC_ASM_3.1245	PF00314(Thaumatin family):Thaumatin family	NA	K04733 interleukin-1 receptor-associated kinase 4 [EC:2.7.11.1] | (RefSeq) LEAF RUST 10 DISEASE-RESISTANCE LOCUS RECEPTOR-LIKE PROTEIN KINASE-like 2.4 (A)	hypothetical protein CR513_12220, partial [Mucuna pruriens]	Thaumatin-like protein 1 OS=Prunus persica OX=3760 PE=2 SV=1
evm.model.HIC_ASM_3.1281	PF02987(Late embryogenesis abundant protein):Late embryogenesis abundant protein	NA	NA	late embryogenesis abundant protein ECP63-like [Prosopis alba]	Late embryogenesis abundant protein ECP63 OS=Arabidopsis thaliana OX=3702 GN=ECP63 PE=2 SV=1
evm.model.HIC_ASM_3.1296	NA	molecular_function:DNA-binding transcription factor activity "A protein or a member of a complex that interacts selectively and non-covalently with a specific DNA sequence [sometimes referred to as a motif] within the regulatory region of a gene to modulate transcription. Regulatory regions include promoters [proximal and distal] and enhancers. Genes are transcriptional units, and include bacteri…	K09286 EREBP-like factor | (RefSeq) ethylene-responsive transcription factor 13-like (A)	ethylene-responsive transcription factor 1-like [Abrus precatorius]	Ethylene-responsive transcription factor 13 OS=Arabidopsis thaliana OX=3702 GN=ERF13 PE=2 SV=2
evm.model.HIC_ASM_3.1303	NA	molecular_function:protein kinase activity "Catalysis of the phosphorylation of an amino acid residue in a protein, usually according to the reaction: a protein + ATP = a phosphoprotein + ADP." [MetaCyc:PROTEIN-KINASE-RXN](GO:0004672)	K14510 serine/threonine-protein kinase CTR1 [EC:2.7.11.1] | (RefSeq) serine/threonine-protein kinase CTR1 isoform X1 (A)	serine/threonine-protein kinase CTR1 [Prosopis alba]	Serine/threonine-protein kinase CTR1 OS=Arabidopsis thaliana OX=3702 GN=CTR1 PE=1 SV=1
evm.model.HIC_ASM_3.1320	NA	NA	K05665 ATP-binding cassette, subfamily C (CFTR/MRP), member 1 [EC:7.6.2.3] | (RefSeq) ABC transporter C family member 12-like (A)	PREDICTED: ABC transporter C family member 12-like [Fragaria vesca subsp. vesca]	ABC transporter C family member 1 OS=Arabidopsis thaliana OX=3702 GN=ABCC1 PE=1 SV=1
evm.model.HIC_ASM_3.1335	PF00428(60s Acidic ribosomal protein):60s Acidic ribosomal protein	NA	K02943 large subunit ribosomal protein LP2 | (RefSeq) 60S acidic ribosomal protein P2B-like (A)	unknown [Lotus japonicus]	60S acidic ribosomal protein P2B OS=Zea mays OX=4577 GN=RPP2B PE=1 SV=1
evm.model.HIC_ASM_3.1340	PF00428(60s Acidic ribosomal protein):60s Acidic ribosomal protein	NA	K02943 large subunit ribosomal protein LP2 | (RefSeq) 60S acidic ribosomal protein P2B-like (A)	unknown [Lotus japonicus]	60S acidic ribosomal protein P2B OS=Zea mays OX=4577 GN=RPP2B PE=1 SV=1
evm.model.HIC_ASM_3.1400	NA	NA	NA	hypothetical protein TSUD_210540 [Trifolium subterraneum]	NA
evm.model.HIC_ASM_3.1403.1	PF01020(Ribosomal L40e family):Ribosomal L40e family;PF00240(Ubiquitin family):Ubiquitin family	molecular_function:structural constituent of ribosome "The action of a molecule that contributes to the structural integrity of the ribosome." [GOC:mah](GO:0003735),molecular_function:protein binding "Interacting selectively and non-covalently with any protein or protein complex [a complex of two or more proteins that may include other nonprotein molecules]." [GOC:go_curators](GO:0005515),cellula…	K02927 large subunit ribosomal protein L40e | (RefSeq) ubiquitin-like (A)	polyubiquitin 11-like [Prunus avium]	Ubiquitin-60S ribosomal protein L40 OS=Nicotiana sylvestris OX=4096 GN=UBICEP52-7 PE=2 SV=2
evm.model.HIC_ASM_3.1445	NA	NA	NA	NA	NA
evm.model.HIC_ASM_3.1455	PF03168(Late embryogenesis abundant protein):Late embryogenesis abundant protein	NA	K21407 adipocyte plasma membrane-associated protein | (RefSeq) protein STRICTOSIDINE SYNTHASE-LIKE 13-like (A)	NDR1/HIN1-like protein 10 [Carica papaya]	NDR1/HIN1-like protein 10 OS=Arabidopsis thaliana OX=3702 GN=NHL10 PE=2 SV=1
evm.model.HIC_ASM_3.1491	PF01546(Peptidase family M20/M25/M40):Peptidase family M20/M25/M40	molecular_function:hydrolase activity "Catalysis of the hydrolysis of various bonds, e.g. C-O, C-N, C-C, phosphoric anhydride bonds, etc. Hydrolase is the systematic name for any enzyme of EC class 3." [ISBN:0198506732](GO:0016787)	K14664 IAA-amino acid hydrolase [EC:3.5.1.-] | (RefSeq) IAA-amino acid hydrolase ILR1-like 3 (A)	Iaa-amino acid hydrolase 4 [Theobroma cacao]	IAA-amino acid hydrolase ILR1-like 4 OS=Oryza sativa subsp. japonica OX=39947 GN=ILL4 PE=2 SV=1
evm.model.HIC_ASM_3.1501	NA	biological_process:nuclear export "The directed movement of substances out of the nucleus." [GOC:ai](GO:0051168)	K14289 exportin-5 | (RefSeq) protein HASTY 1 (A)	hypothetical protein B456_013G202700 [Gossypium raimondii]	Protein HASTY 1 OS=Arabidopsis thaliana OX=3702 GN=HST1 PE=1 SV=1
evm.model.HIC_ASM_3.1549	NA	NA	K14721 DNA-directed RNA polymerase III subunit RPC5 | (Kazusa) Lj5g3v1972310.2; - (A)	DNA-directed RNA polymerase III subunit RPC5 [Populus alba]	NA
evm.model.HIC_ASM_3.160	NA	NA	NA	hypothetical protein Ahy_B03g062245 [Arachis hypogaea]	NA
evm.model.HIC_ASM_3.1614	NA	NA	NA	hypothetical protein E2542_SST06270 [Spatholobus suberectus]	NA
evm.model.HIC_ASM_3.1643	PF13966(zinc-binding in reverse transcriptase):zinc-binding in reverse transcriptase;PF13456(Reverse transcriptase-like):Reverse transcriptase-like	molecular_function:nucleic acid binding "Interacting selectively and non-covalently with any nucleic acid." [GOC:jl](GO:0003676),molecular_function:RNA-DNA hybrid ribonuclease activity "Catalysis of the endonucleolytic cleavage of RNA in RNA-DNA hybrids to 5'-phosphomonoesters." [EC:3.1.26.4](GO:0004523)	K03283 heat shock 70kDa protein 1/2/6/8 | (RefSeq) heat shock 70 kDa protein-like (A)	uncharacterized protein LOC107607211 [Arachis ipaensis]	Putative ribonuclease H protein At1g65750 OS=Arabidopsis thaliana OX=3702 GN=At1g65750 PE=3 SV=1
evm.model.HIC_ASM_3.1648	NA	NA	NA	protein FAR1-RELATED SEQUENCE 5-like [Quercus suber]	NA
evm.model.HIC_ASM_3.1660	NA	NA	NA	NA	NA
evm.model.HIC_ASM_3.1668	PF01151(GNS1/SUR4 family):GNS1/SUR4 family	cellular_component:integral component of membrane "The component of a membrane consisting of the gene products and protein complexes having at least some part of their peptide sequence embedded in the hydrophobic region of the membrane." [GOC:dos, GOC:go_curators](GO:0016021)	NA	hypothetical protein DM860_014454 [Cuscuta australis]	Elongation of fatty acids protein 3-like OS=Arabidopsis thaliana OX=3702 GN=HOS3 PE=2 SV=1
evm.model.HIC_ASM_3.1769	NA	NA	K19613 leucine-rich repeat protein SHOC2 | (RefSeq) disease resistance protein RGA2-like (A)	disease resistance protein RGA2-like [Abrus precatorius]	Disease resistance protein TAO1 OS=Arabidopsis thaliana OX=3702 GN=TAO1 PE=4 SV=1
evm.model.HIC_ASM_3.1773	PF18052(Rx N-terminal domain):-;PF00931(NB-ARC domain):NB-ARC domain	molecular_function:ADP binding "Interacting selectively and non-covalently with ADP, adenosine 5'-diphosphate." [GOC:jl](GO:0043531)	K19613 leucine-rich repeat protein SHOC2 | (RefSeq) putative disease resistance protein RGA1 (A)	disease resistance protein RGA2-like [Arachis ipaensis]	Putative disease resistance protein RGA4 OS=Solanum bulbocastanum OX=147425 GN=RGA4 PE=2 SV=1
evm.model.HIC_ASM_3.1775	PF00931(NB-ARC domain):NB-ARC domain;PF18052(Rx N-terminal domain):-	molecular_function:ADP binding "Interacting selectively and non-covalently with ADP, adenosine 5'-diphosphate." [GOC:jl](GO:0043531)	K19613 leucine-rich repeat protein SHOC2 | (RefSeq) putative disease resistance protein RGA1 (A)	disease resistance protein RGA2-like [Abrus precatorius]	Disease resistance protein RGA2 OS=Solanum bulbocastanum OX=147425 GN=RGA2 PE=1 SV=1
evm.model.HIC_ASM_3.1777	NA	NA	K19613 leucine-rich repeat protein SHOC2 | (RefSeq) disease resistance protein RGA2-like (A)	putative disease resistance protein RGA3 [Abrus precatorius]	Probable disease resistance protein RPP1 OS=Arabidopsis thaliana OX=3702 GN=RPP1 PE=2 SV=1
evm.model.HIC_ASM_3.1779	PF00931(NB-ARC domain):NB-ARC domain;PF18052(Rx N-terminal domain):-	molecular_function:ADP binding "Interacting selectively and non-covalently with ADP, adenosine 5'-diphosphate." [GOC:jl](GO:0043531)	K19613 leucine-rich repeat protein SHOC2 | (RefSeq) putative disease resistance protein RGA1 (A)	putative disease resistance protein RGA3 [Arachis ipaensis]	Putative disease resistance protein RGA4 OS=Solanum bulbocastanum OX=147425 GN=RGA4 PE=2 SV=1
evm.model.HIC_ASM_3.1813	PF03140(Plant protein of unknown function):Plant protein of unknown function	NA	NA	hypothetical protein LR48_Vigan10g169700 [Vigna angularis]	UPF0481 protein At3g47200 OS=Arabidopsis thaliana OX=3702 GN=At3g47200 PE=2 SV=1
evm.model.HIC_ASM_3.1816	PF03140(Plant protein of unknown function):Plant protein of unknown function	NA	K01193 beta-fructofuranosidase [EC:3.2.1.26] | (RefSeq) LOC109747879; beta-fructofuranosidase, insoluble isoenzyme 3-like (A)	UPF0481 protein At3g47200 [Glycine max]	UPF0481 protein At3g47200 OS=Arabidopsis thaliana OX=3702 GN=At3g47200 PE=2 SV=1
evm.model.HIC_ASM_3.1818	PF03140(Plant protein of unknown function):Plant protein of unknown function	NA	K01193 beta-fructofuranosidase [EC:3.2.1.26] | (RefSeq) LOC109747879; beta-fructofuranosidase, insoluble isoenzyme 3-like (A)	UPF0481 protein At3g47200-like [Abrus precatorius]	UPF0481 protein At3g47200 OS=Arabidopsis thaliana OX=3702 GN=At3g47200 PE=2 SV=1
evm.model.HIC_ASM_3.1822	PF03140(Plant protein of unknown function):Plant protein of unknown function	NA	K01193 beta-fructofuranosidase [EC:3.2.1.26] | (RefSeq) LOC109747879; beta-fructofuranosidase, insoluble isoenzyme 3-like (A)	UPF0481 protein At3g47200-like [Prosopis alba]	UPF0481 protein At3g47200 OS=Arabidopsis thaliana OX=3702 GN=At3g47200 PE=2 SV=1
evm.model.HIC_ASM_3.1823	PF03140(Plant protein of unknown function):Plant protein of unknown function	NA	K01193 beta-fructofuranosidase [EC:3.2.1.26] | (RefSeq) LOC109747879; beta-fructofuranosidase, insoluble isoenzyme 3-like (A)	UPF0481 protein At3g47200-like [Cicer arietinum]	UPF0481 protein At3g47200 OS=Arabidopsis thaliana OX=3702 GN=At3g47200 PE=2 SV=1
evm.model.HIC_ASM_3.1824	PF03140(Plant protein of unknown function):Plant protein of unknown function	NA	NA	UPF0481 protein At3g47200-like [Quercus suber]	NA
evm.model.HIC_ASM_3.1827	PF03140(Plant protein of unknown function):Plant protein of unknown function	NA	NA	UPF0481 protein At3g47200-like [Carica papaya]	NA
evm.model.HIC_ASM_3.1830	PF03140(Plant protein of unknown function):Plant protein of unknown function	NA	NA	UPF0481 protein At3g47200-like [Cicer arietinum]	NA
evm.model.HIC_ASM_3.1831	PF03140(Plant protein of unknown function):Plant protein of unknown function	NA	K01193 beta-fructofuranosidase [EC:3.2.1.26] | (RefSeq) LOC109747879; beta-fructofuranosidase, insoluble isoenzyme 3-like (A)	UPF0481 protein At3g47200-like [Prosopis alba]	UPF0481 protein At3g47200 OS=Arabidopsis thaliana OX=3702 GN=At3g47200 PE=2 SV=1
evm.model.HIC_ASM_3.1832	PF03140(Plant protein of unknown function):Plant protein of unknown function	NA	K01193 beta-fructofuranosidase [EC:3.2.1.26] | (RefSeq) LOC109747879; beta-fructofuranosidase, insoluble isoenzyme 3-like (A)	UPF0481 protein At3g47200 [Cajanus cajan]	NA
evm.model.HIC_ASM_3.1846	NA	NA	K01520 dUTP pyrophosphatase [EC:3.6.1.23] | (RefSeq) uncharacterized protein LOC109756322 (A)	uncharacterized protein LOC111310879 [Durio zibethinus]	NA
evm.model.HIC_ASM_3.1861	PF00293(NUDIX domain):NUDIX domain	molecular_function:hydrolase activity "Catalysis of the hydrolysis of various bonds, e.g. C-O, C-N, C-C, phosphoric anhydride bonds, etc. Hydrolase is the systematic name for any enzyme of EC class 3." [ISBN:0198506732](GO:0016787)	K07766 diphosphoinositol-polyphosphate diphosphatase [EC:3.6.1.52] | (RefSeq) nudix hydrolase 16, mitochondrial-like isoform X1 (A)	nudix hydrolase 16, mitochondrial-like isoform X1 [Chenopodium quinoa]	Nudix hydrolase 16, mitochondrial OS=Arabidopsis thaliana OX=3702 GN=NUDT16 PE=2 SV=1
evm.model.HIC_ASM_3.1892	NA	NA	K15078 structure-specific endonuclease subunit SLX1 [EC:3.6.1.-] | (RefSeq) hypothetical protein (A)	putative disease resistance protein RGA4 [Citrus sinensis]	Disease resistance protein TAO1 OS=Arabidopsis thaliana OX=3702 GN=TAO1 PE=4 SV=1
evm.model.HIC_ASM_3.1895	NA	NA	K15078 structure-specific endonuclease subunit SLX1 [EC:3.6.1.-] | (RefSeq) hypothetical protein (A)	putative disease resistance protein RGA4 [Citrus sinensis]	Putative disease resistance protein RGA3 OS=Solanum bulbocastanum OX=147425 GN=RGA3 PE=2 SV=2
evm.model.HIC_ASM_3.1897	NA	NA	K15078 structure-specific endonuclease subunit SLX1 [EC:3.6.1.-] | (RefSeq) hypothetical protein (A)	putative disease resistance protein RGA4 [Citrus sinensis]	Putative disease resistance protein RGA3 OS=Solanum bulbocastanum OX=147425 GN=RGA3 PE=2 SV=2
evm.model.HIC_ASM_3.190	PF05078(Protein of unknown function (DUF679)):Protein of unknown function (DUF679)	NA	K01510 apyrase [EC:3.6.1.5] | (RefSeq) probable apyrase 6 isoform X1 (A)	PREDICTED: proline-rich receptor-like protein kinase PERK13 [Juglans regia]	Protein DMP10 OS=Arabidopsis thaliana OX=3702 GN=DMP10 PE=2 SV=1
evm.model.HIC_ASM_3.1929	NA	NA	NA	NA	NA
evm.model.HIC_ASM_3.1940	PF00067(Cytochrome P450):Cytochrome P450	molecular_function:iron ion binding "Interacting selectively and non-covalently with iron [Fe] ions." [GOC:ai](GO:0005506),molecular_function:oxidoreductase activity, acting on paired donors, with incorporation or reduction of molecular oxygen "Catalysis of an oxidation-reduction [redox] reaction in which hydrogen or electrons are transferred from each of two donors, and molecular oxygen is reduc…	K20624 12-hydroxyjasmonoyl-L-amino acid 12-hydroxylase / fatty acid hydroxylase [EC:1.14.14.49] | (RefSeq) cytochrome P450 94C1 (A)	cytochrome P450 94A2-like [Hevea brasiliensis]	Cytochrome P450 94A2 OS=Vicia sativa OX=3908 GN=CYP94A2 PE=2 SV=1
evm.model.HIC_ASM_3.1943	PF13912(C2H2-type zinc finger):C2H2-type zinc finger	molecular_function:nucleic acid binding "Interacting selectively and non-covalently with any nucleic acid." [GOC:jl](GO:0003676)	K22534 PR domain zinc finger protein 5 | (RefSeq) zinc finger protein ZAT4-like (A)	zinc finger protein ZAT12-like [Chenopodium quinoa]	Zinc finger protein ZAT12 OS=Arabidopsis thaliana OX=3702 GN=ZAT12 PE=2 SV=1
evm.model.HIC_ASM_3.1949.1	PF03745(Domain of unknown function (DUF309)):Domain of unknown function (DUF309)	NA	NA	uncharacterized protein LOC114730031 [Prosopis alba]	NA
evm.model.HIC_ASM_3.1950	NA	biological_process:phototropism "The movement of an organism, or part of an organism, in response to a light stimulus, usually toward or away from it." [GOC:jl, GOC:mtg_far_red, PMID:16870491](GO:0009638)	NA	protein PHYTOCHROME KINASE SUBSTRATE 4-like [Prosopis alba]	Protein PHYTOCHROME KINASE SUBSTRATE 4 OS=Arabidopsis thaliana OX=3702 GN=PKS4 PE=1 SV=1
evm.model.HIC_ASM_3.1977	NA	biological_process:phototropism "The movement of an organism, or part of an organism, in response to a light stimulus, usually toward or away from it." [GOC:jl, GOC:mtg_far_red, PMID:16870491](GO:0009638)	NA	protein PHYTOCHROME KINASE SUBSTRATE 4-like [Prosopis alba]	Protein PHYTOCHROME KINASE SUBSTRATE 4 OS=Arabidopsis thaliana OX=3702 GN=PKS4 PE=1 SV=1
evm.model.HIC_ASM_3.1985	PF13912(C2H2-type zinc finger):C2H2-type zinc finger	molecular_function:nucleic acid binding "Interacting selectively and non-covalently with any nucleic acid." [GOC:jl](GO:0003676)	K22534 PR domain zinc finger protein 5 | (RefSeq) zinc finger protein ZAT4-like (A)	zinc finger protein ZAT12-like [Chenopodium quinoa]	Zinc finger protein ZAT12 OS=Arabidopsis thaliana OX=3702 GN=ZAT12 PE=2 SV=1
evm.model.HIC_ASM_3.2062	PF00249(Myb-like DNA-binding domain):Myb-like DNA-binding domain	NA	K09422 transcription factor MYB, plant | (RefSeq) transcription repressor MYB5-like (A)	transcription repressor MYB5-like [Prosopis alba]	Transcription repressor MYB5 OS=Arabidopsis thaliana OX=3702 GN=MYB5 PE=1 SV=1
evm.model.HIC_ASM_3.2071	NA	NA	NA	NA	NA
evm.model.HIC_ASM_3.2120	PF00773(RNB domain):RNB domain	molecular_function:RNA binding "Interacting selectively and non-covalently with an RNA molecule or a portion thereof." [GOC:jl, GOC:mah](GO:0003723),molecular_function:ribonuclease activity "Catalysis of the hydrolysis of phosphodiester bonds in chains of RNA." [GOC:mah, ISBN:0198547684](GO:0004540)	K18758 DIS3-like exonuclease 2 [EC:3.1.13.-] | (RefSeq) DIS3-like exonuclease 2 (A)	DIS3-like exonuclease 2 [Cajanus cajan]	Inactive exonuclease DIS3L2 OS=Arabidopsis thaliana OX=3702 GN=SOV PE=2 SV=1
evm.model.HIC_ASM_3.2278	PF00361(Proton-conducting membrane transporter):Proton-conducting membrane transporter	NA	K05573 NAD(P)H-quinone oxidoreductase subunit 2 [EC:7.1.1.2] | (RefSeq) ndhB, PhpapaCp003; NADH dehydrogenase subunit 2 (A)	NADH-plastoquinone oxidoreductase subunit 2 (chloroplast) [Guibourtia leonensis]	NAD(P)H-quinone oxidoreductase subunit 2 B, chloroplastic OS=Cycas taitungensis OX=54799 GN=ndhB2 PE=3 SV=1
evm.model.HIC_ASM_3.2287	PF02136(Nuclear transport factor 2 (NTF2) domain):Nuclear transport factor 2 (NTF2) domain	NA	K12669 oligosaccharyltransferase complex subunit gamma | (RefSeq) T23J18.22 (A)	hypothetical protein TEA_005919 [Camellia sinensis var. sinensis]	Nuclear transport factor 2B OS=Arabidopsis thaliana OX=3702 GN=NTF2B PE=1 SV=1
evm.model.HIC_ASM_3.2306	NA	NA	K23222 nuclease HARBI1 [EC:3.1.-.-] | (RefSeq) protein ALP1-like (A)	hypothetical protein CK203_093827 [Vitis vinifera]	NA
evm.model.HIC_ASM_3.2320	PF03407(Nucleotide-diphospho-sugar transferase):Nucleotide-diphospho-sugar transferase	NA	NA	uncharacterized protein At4g15970 [Cajanus cajan]	Uncharacterized protein At4g15970 OS=Arabidopsis thaliana OX=3702 GN=At4g15970 PE=2 SV=1
evm.model.HIC_ASM_3.2344	PF03108(MuDR family transposase):MuDR family transposase	NA	K17604 zinc finger SWIM domain-containing protein 3 | (RefSeq) hypothetical protein (A)	uncharacterized protein LOC110268936 [Arachis ipaensis]	NA
evm.model.HIC_ASM_3.2373	PF00479(Glucose-6-phosphate dehydrogenase, NAD binding domain):Glucose-6-phosphate dehydrogenase, NAD binding domain	biological_process:glucose metabolic process "The chemical reactions and pathways involving glucose, the aldohexose gluco-hexose. D-glucose is dextrorotatory and is sometimes known as dextrose; it is an important source of energy for living organisms and is found free as well as combined in homo- and hetero-oligosaccharides and polysaccharides." [ISBN:0198506732](GO:0006006),molecular_function:ox…	K00036 glucose-6-phosphate 1-dehydrogenase [EC:1.1.1.49 1.1.1.363] | (RefSeq) G6PD6; glucose-6-phosphate dehydrogenase 6 (A)	glucose-6-phosphate 1-dehydrogenase, cytoplasmic isoform [Camellia sinensis]	Glucose-6-phosphate 1-dehydrogenase 6, cytoplasmic OS=Arabidopsis thaliana OX=3702 GN=G6PD6 PE=1 SV=1
evm.model.HIC_ASM_3.2375	PF00479(Glucose-6-phosphate dehydrogenase, NAD binding domain):Glucose-6-phosphate dehydrogenase, NAD binding domain	biological_process:glucose metabolic process "The chemical reactions and pathways involving glucose, the aldohexose gluco-hexose. D-glucose is dextrorotatory and is sometimes known as dextrose; it is an important source of energy for living organisms and is found free as well as combined in homo- and hetero-oligosaccharides and polysaccharides." [ISBN:0198506732](GO:0006006),molecular_function:ox…	K00036 glucose-6-phosphate 1-dehydrogenase [EC:1.1.1.49 1.1.1.363] | (RefSeq) glucose-6-phosphate 1-dehydrogenase, cytoplasmic isoform (A)	glucose-6-phosphate 1-dehydrogenase [Vigna unguiculata]	Glucose-6-phosphate 1-dehydrogenase, cytoplasmic isoform OS=Medicago sativa OX=3879 PE=2 SV=1
evm.model.HIC_ASM_3.2392	NA	NA	K11838 ubiquitin carboxyl-terminal hydrolase 7 [EC:3.4.19.12] | (RefSeq) ubiquitin carboxyl-terminal hydrolase 12-like (A)	NA	NA
evm.model.HIC_ASM_3.2490	PF13812(Pentatricopeptide repeat domain):Pentatricopeptide repeat domain	NA	K16296 serine carboxypeptidase-like clade I [EC:3.4.16.-] | (RefSeq) serine carboxypeptidase-like 15 (A)	pentatricopeptide repeat-containing protein At1g30610, chloroplastic [Cajanus cajan]	Pentatricopeptide repeat-containing protein At1g30610, chloroplastic OS=Arabidopsis thaliana OX=3702 GN=EMB2279 PE=3 SV=1
evm.model.HIC_ASM_3.2519	PF04827(Plant transposon protein):Plant transposon protein	molecular_function:hydrolase activity, acting on ester bonds "Catalysis of the hydrolysis of any ester bond." [GOC:jl](GO:0016788)	K23222 nuclease HARBI1 [EC:3.1.-.-] | (RefSeq) uncharacterized protein LOC110642002 (A)	uncharacterized protein LOC110642002 [Hevea brasiliensis]	NA
evm.model.HIC_ASM_3.2521	PF13966(zinc-binding in reverse transcriptase):zinc-binding in reverse transcriptase	NA	K11643 chromodomain-helicase-DNA-binding protein 4 [EC:3.6.4.12] | (RefSeq) CHD3-type chromatin-remodeling factor PICKLE-like (A)	uncharacterized protein LOC111992170 [Quercus suber]	NA
evm.model.HIC_ASM_3.2546	NA	NA	NA	NA	NA
evm.model.HIC_ASM_3.2567	PF05970(PIF1-like helicase):PIF1-like helicase	biological_process:telomere maintenance "Any process that contributes to the maintenance of proper telomeric length and structure by affecting and monitoring the activity of telomeric proteins, the length of telomeric DNA and the replication and repair of the DNA. These processes includes those that shorten, lengthen, replicate and repair the telomeric DNA sequences." [GOC:BHF, GOC:BHF_telomere, …	K15255 ATP-dependent DNA helicase PIF1 [EC:3.6.4.12] | (RefSeq) ATP-dependent DNA helicase pif1-like (A)	PREDICTED: ATP-dependent DNA helicase pif1-like [Nicotiana tabacum]	NA
evm.model.HIC_ASM_3.2584	PF00067(Cytochrome P450):Cytochrome P450	molecular_function:iron ion binding "Interacting selectively and non-covalently with iron [Fe] ions." [GOC:ai](GO:0005506),molecular_function:oxidoreductase activity, acting on paired donors, with incorporation or reduction of molecular oxygen "Catalysis of an oxidation-reduction [redox] reaction in which hydrogen or electrons are transferred from each of two donors, and molecular oxygen is reduc…	K20624 12-hydroxyjasmonoyl-L-amino acid 12-hydroxylase / fatty acid hydroxylase [EC:1.14.14.49] | (RefSeq) cytochrome P450 94C1 (A)	cytochrome P450 94A2-like [Hevea brasiliensis]	Cytochrome P450 94A2 OS=Vicia sativa OX=3908 GN=CYP94A2 PE=2 SV=1
evm.model.HIC_ASM_3.259	PF04588(Hypoxia induced protein conserved region):Hypoxia induced protein conserved region	NA	NA	uncharacterized protein LOC107411869 [Ziziphus jujuba]	NA
evm.model.HIC_ASM_3.263	NA	NA	NA	uncharacterized protein LOC114712566 [Prosopis alba]	NA
evm.model.HIC_ASM_3.2632	NA	NA	NA	hypothetical protein L195_g025230, partial [Trifolium pratense]	NA
evm.model.HIC_ASM_3.264	PF05564(Dormancy/auxin associated protein):Dormancy/auxin associated protein	NA	NA	Dormancy-associated protein-like 3, partial [Mucuna pruriens]	Dormancy-associated protein homolog 3 OS=Arabidopsis thaliana OX=3702 GN=At1g56220 PE=1 SV=1
evm.model.HIC_ASM_3.2675	NA	NA	NA	hypothetical protein LR48_Vigan02g260600 [Vigna angularis]	NA
evm.model.HIC_ASM_3.2676	PF03181(BURP domain):BURP domain	NA	K12472 epidermal growth factor receptor substrate 15 | (RefSeq) filaggrin-like (A)	BURP domain protein RD22-like [Lactuca sativa]	BURP domain-containing protein 3 OS=Oryza sativa subsp. japonica OX=39947 GN=BURP3 PE=2 SV=1
evm.model.HIC_ASM_3.269	PF04588(Hypoxia induced protein conserved region):Hypoxia induced protein conserved region	NA	NA	uncharacterized protein LOC107411869 [Ziziphus jujuba]	NA
evm.model.HIC_ASM_3.2710	NA	biological_process:regulation of transcription, DNA-templated "Any process that modulates the frequency, rate or extent of cellular DNA-templated transcription." [GOC:go_curators, GOC:txnOH](GO:0006355)	K17604 zinc finger SWIM domain-containing protein 3 | (RefSeq) uncharacterized protein LOC109831077 (A)	hypothetical protein TSUD_252610 [Trifolium subterraneum]	Protein FAR-RED IMPAIRED RESPONSE 1 OS=Arabidopsis thaliana OX=3702 GN=FAR1 PE=1 SV=1
evm.model.HIC_ASM_3.2721	PF00153(Mitochondrial carrier protein):Mitochondrial carrier protein	NA	K15112 solute carrier family 25 (mitochondrial uncoupling protein), member 27 | (RefSeq) mitochondrial uncoupling protein 3 (A)	mitochondrial uncoupling protein 3-like [Trifolium pratense]	Mitochondrial uncoupling protein 3 OS=Arabidopsis thaliana OX=3702 GN=PUMP3 PE=2 SV=1
evm.model.HIC_ASM_3.273	NA	NA	NA	uncharacterized protein LOC114712566 [Prosopis alba]	NA
evm.model.HIC_ASM_3.274	PF05564(Dormancy/auxin associated protein):Dormancy/auxin associated protein	NA	NA	Dormancy-associated protein-like 3, partial [Mucuna pruriens]	Dormancy-associated protein homolog 3 OS=Arabidopsis thaliana OX=3702 GN=At1g56220 PE=1 SV=1
evm.model.HIC_ASM_3.2750	PF00773(RNB domain):RNB domain	molecular_function:RNA binding "Interacting selectively and non-covalently with an RNA molecule or a portion thereof." [GOC:jl, GOC:mah](GO:0003723),molecular_function:ribonuclease activity "Catalysis of the hydrolysis of phosphodiester bonds in chains of RNA." [GOC:mah, ISBN:0198547684](GO:0004540)	K18758 DIS3-like exonuclease 2 [EC:3.1.13.-] | (RefSeq) DIS3-like exonuclease 2 (A)	Nucleic acid-binding, OB-fold containing protein [Trema orientale]	DIS3-like exonuclease 2 OS=Arabidopsis thaliana OX=3702 GN=SOV PE=1 SV=1
evm.model.HIC_ASM_3.2776	NA	NA	NA	hypothetical protein CISIN_1g046579mg [Citrus sinensis]	F-box protein At5g07610 OS=Arabidopsis thaliana OX=3702 GN=At5g07610 PE=2 SV=1
evm.model.HIC_ASM_3.2788	NA	NA	NA	hypothetical protein CISIN_1g046579mg [Citrus sinensis]	F-box protein At5g07610 OS=Arabidopsis thaliana OX=3702 GN=At5g07610 PE=2 SV=1
evm.model.HIC_ASM_3.2791	NA	NA	NA	hypothetical protein CISIN_1g046579mg [Citrus sinensis]	F-box protein At5g07610 OS=Arabidopsis thaliana OX=3702 GN=At5g07610 PE=2 SV=1
evm.model.HIC_ASM_3.2800	NA	molecular_function:metal ion binding "Interacting selectively and non-covalently with any metal ion." [GOC:ai](GO:0046872)	K23047 E3 ubiquitin-protein ligase UNKL [EC:2.3.2.27] | (RefSeq) zinc finger CCCH domain-containing protein 54 (A)	PREDICTED: zinc finger CCCH domain-containing protein 54 [Nelumbo nucifera]	Zinc finger CCCH domain-containing protein 54 OS=Arabidopsis thaliana OX=3702 GN=TZF6 PE=1 SV=1
evm.model.HIC_ASM_3.2854	NA	NA	NA	hypothetical protein CR513_07843, partial [Mucuna pruriens]	NA
evm.model.HIC_ASM_3.2863	PF00141(Peroxidase):Peroxidase	molecular_function:peroxidase activity "Catalysis of the reaction: donor + hydrogen peroxide = oxidized donor + 2 H2O." [EC:1.11.1.7](GO:0004601),biological_process:response to oxidative stress "Any process that results in a change in state or activity of a cell or an organism [in terms of movement, secretion, enzyme production, gene expression, etc.] as a result of oxidative stress, a state ofte…	K00430 peroxidase [EC:1.11.1.7] | (RefSeq) lignin-forming anionic peroxidase-like (A)	lignin-forming anionic peroxidase [Cajanus cajan]	Lignin-forming anionic peroxidase OS=Nicotiana sylvestris OX=4096 PE=2 SV=1
evm.model.HIC_ASM_3.2864	PF00141(Peroxidase):Peroxidase	molecular_function:peroxidase activity "Catalysis of the reaction: donor + hydrogen peroxide = oxidized donor + 2 H2O." [EC:1.11.1.7](GO:0004601),biological_process:response to oxidative stress "Any process that results in a change in state or activity of a cell or an organism [in terms of movement, secretion, enzyme production, gene expression, etc.] as a result of oxidative stress, a state ofte…	K00430 peroxidase [EC:1.11.1.7] | (RefSeq) peroxidase 5-like isoform X1 (A)	hypothetical protein D5086_0000019020 [Populus alba]	Lignin-forming anionic peroxidase OS=Nicotiana sylvestris OX=4096 PE=2 SV=1
evm.model.HIC_ASM_3.2866	PF00141(Peroxidase):Peroxidase	molecular_function:peroxidase activity "Catalysis of the reaction: donor + hydrogen peroxide = oxidized donor + 2 H2O." [EC:1.11.1.7](GO:0004601),biological_process:response to oxidative stress "Any process that results in a change in state or activity of a cell or an organism [in terms of movement, secretion, enzyme production, gene expression, etc.] as a result of oxidative stress, a state ofte…	K00430 peroxidase [EC:1.11.1.7] | (RefSeq) lignin-forming anionic peroxidase-like (A)	lignin-forming anionic peroxidase [Cajanus cajan]	Lignin-forming anionic peroxidase OS=Nicotiana sylvestris OX=4096 PE=2 SV=1
[truncated: 951 more rows]
