# Supplementary material for: The Diesel Tree Sindora glabra Genome Provides Insights Into the Evolution of Oleoresin Biosynthesis
Source: Front Plant Sci. 2022 Jan 4;12:794830. doi: 10.3389/fpls.2021.794830 (PMC8764381; doi:10.3389/fpls.2021.794830)
Supplement: Supplementary file 3 [file Table_3.xlsx]

## Sheet: Sheet1
File S3 GO and KEGG enrichment analysis of S.glabra-specific genes
GO_ID	GO_Term	GO_Class	Pvalue	AdjustedPv	x1	x2	n	N	EnrichDirect	GOlevl	GeneID
GO:0004540	ribonuclease activity	MF	1.42e-156	3.68e-154	73	131	850	17133	Over	6	evm.model.CTG_107.3,evm.model.CTG_357.2,evm.model.HIC_ASM_0.1798,evm.model.HIC_ASM_0.1944,evm.model.HIC_ASM_0.2224,evm.model.HIC_ASM_0.2778,evm.model.HIC_ASM_0.2977,evm.model.HIC_ASM_0.3849,evm.model.HIC_ASM_0.3853,evm.model.HIC_ASM_0.439,evm.model.HIC_ASM_0.4414,evm.model.HIC_ASM_0.4549,evm.model.HIC_ASM_0.954,evm.model.HIC_ASM_1.1390,evm.model.HIC_ASM_1.1978,evm.model.HIC_ASM_1.1982,evm.model.H…
GO:0004523	RNA-DNA hybrid ribonuclease activity	MF	2.5e-75	3.24e-73	69	85	850	17133	Over	9	evm.model.CTG_107.3,evm.model.CTG_357.2,evm.model.HIC_ASM_0.1798,evm.model.HIC_ASM_0.1944,evm.model.HIC_ASM_0.2224,evm.model.HIC_ASM_0.2778,evm.model.HIC_ASM_0.2977,evm.model.HIC_ASM_0.439,evm.model.HIC_ASM_0.4414,evm.model.HIC_ASM_0.4549,evm.model.HIC_ASM_0.954,evm.model.HIC_ASM_1.1390,evm.model.HIC_ASM_1.1978,evm.model.HIC_ASM_1.1982,evm.model.HIC_ASM_1.1984,evm.model.HIC_ASM_1.2186,evm.model.H…
GO:0016788	hydrolase activity, acting on ester bonds	MF	4.04e-27	3.93e-25	85	583	850	17133	Over	4	evm.model.CTG_107.3,evm.model.CTG_357.2,evm.model.HIC_ASM_0.1798,evm.model.HIC_ASM_0.1944,evm.model.HIC_ASM_0.2224,evm.model.HIC_ASM_0.2778,evm.model.HIC_ASM_0.2977,evm.model.HIC_ASM_0.3751,evm.model.HIC_ASM_0.3849,evm.model.HIC_ASM_0.3853,evm.model.HIC_ASM_0.439,evm.model.HIC_ASM_0.4414,evm.model.HIC_ASM_0.4549,evm.model.HIC_ASM_0.954,evm.model.HIC_ASM_1.1390,evm.model.HIC_ASM_1.1978,evm.model.H…
GO:0043531	ADP binding	MF	1.69e-12	9.38e-11	34	220	850	17133	Over	5	evm.model.CTG_406.5,evm.model.CTG_425.1,evm.model.CTG_444.2,evm.model.CTG_841.1,evm.model.HIC_ASM_0.1807,evm.model.HIC_ASM_0.1810,evm.model.HIC_ASM_1.1734,evm.model.HIC_ASM_1.1739,evm.model.HIC_ASM_1.1779,evm.model.HIC_ASM_10.1807,evm.model.HIC_ASM_10.1941,evm.model.HIC_ASM_10.442,evm.model.HIC_ASM_10.600,evm.model.HIC_ASM_10.601,evm.model.HIC_ASM_11.1519,evm.model.HIC_ASM_11.699,evm.model.HIC_AS…
GO:0005515	protein binding	MF	2.94e-10	9.13e-09	217	2993	850	17133	Over	3	evm.model.CTG_2.7,evm.model.CTG_294.1,evm.model.CTG_963.1,evm.model.HIC_ASM_0.104,evm.model.HIC_ASM_0.1229,evm.model.HIC_ASM_0.1236,evm.model.HIC_ASM_0.1237,evm.model.HIC_ASM_0.1410,evm.model.HIC_ASM_0.1411,evm.model.HIC_ASM_0.1566,evm.model.HIC_ASM_0.1567,evm.model.HIC_ASM_0.1637,evm.model.HIC_ASM_0.1643,evm.model.HIC_ASM_0.1654,evm.model.HIC_ASM_0.2017,evm.model.HIC_ASM_0.2235,evm.model.HIC_ASM…
GO:0004869	cysteine-type endopeptidase inhibitor activity	MF	2.79e-09	7.48e-08	9	14	850	17133	Over	6	evm.model.HIC_ASM_6.374,evm.model.HIC_ASM_6.672,evm.model.HIC_ASM_6.673,evm.model.HIC_ASM_7.2438,evm.model.HIC_ASM_7.2439,evm.model.HIC_ASM_7.2444,evm.model.HIC_ASM_7.2445,evm.model.HIC_ASM_7.2446,evm.model.HIC_ASM_8.1523
GO:0010088	phloem development	BP	1.64e-08	3.81e-07	11	26	850	17133	Over	6	evm.model.HIC_ASM_3.3212,evm.model.HIC_ASM_6.1335,evm.model.HIC_ASM_6.687,evm.model.HIC_ASM_6.689,evm.model.HIC_ASM_6.691.1,evm.model.HIC_ASM_6.710,evm.model.HIC_ASM_7.2459,evm.model.HIC_ASM_7.2467,evm.model.HIC_ASM_7.2468,evm.model.HIC_ASM_7.2585,evm.model.HIC_ASM_9.1645
GO:0005488	binding	MF	3.04e-08	6.75e-07	524	8967	850	17133	Over	2	evm.model.CTG_107.3,evm.model.CTG_2.7,evm.model.CTG_280.2,evm.model.CTG_294.1,evm.model.CTG_357.2,evm.model.CTG_406.5,evm.model.CTG_425.1,evm.model.CTG_444.2,evm.model.CTG_841.1,evm.model.CTG_963.1,evm.model.HIC_ASM_0.1018,evm.model.HIC_ASM_0.1024,evm.model.HIC_ASM_0.104,evm.model.HIC_ASM_0.1063,evm.model.HIC_ASM_0.1066,evm.model.HIC_ASM_0.1069,evm.model.HIC_ASM_0.1070,evm.model.HIC_ASM_0.1073,ev…
GO:0003676	nucleic acid binding	MF	6.35e-08	1.36e-06	160	2182	850	17133	Over	4	evm.model.CTG_107.3,evm.model.CTG_357.2,evm.model.HIC_ASM_0.1070,evm.model.HIC_ASM_0.1148,evm.model.HIC_ASM_0.1204,evm.model.HIC_ASM_0.1205,evm.model.HIC_ASM_0.1206,evm.model.HIC_ASM_0.1208,evm.model.HIC_ASM_0.1209,evm.model.HIC_ASM_0.1210,evm.model.HIC_ASM_0.1798,evm.model.HIC_ASM_0.1944,evm.model.HIC_ASM_0.2224,evm.model.HIC_ASM_0.2710,evm.model.HIC_ASM_0.2778,evm.model.HIC_ASM_0.2864,evm.model…
GO:0004866	endopeptidase inhibitor activity	MF	1.46e-05	0.000203147	10	39	850	17133	Over	5	evm.model.HIC_ASM_4.268,evm.model.HIC_ASM_6.374,evm.model.HIC_ASM_6.672,evm.model.HIC_ASM_6.673,evm.model.HIC_ASM_7.2438,evm.model.HIC_ASM_7.2439,evm.model.HIC_ASM_7.2444,evm.model.HIC_ASM_7.2445,evm.model.HIC_ASM_7.2446,evm.model.HIC_ASM_8.1523
GO:0031625	ubiquitin protein ligase binding	MF	0.000227707	0.00197307	6	19	850	17133	Over	6	evm.model.HIC_ASM_3.627,evm.model.HIC_ASM_3.628,evm.model.HIC_ASM_3.630,evm.model.HIC_ASM_6.1117,evm.model.HIC_ASM_6.1119,evm.model.HIC_ASM_6.1120
GO:0010333	terpene synthase activity	MF	0.000280724	0.00227895	10	54	850	17133	Over	6	evm.model.HIC_ASM_1.3198,evm.model.HIC_ASM_1.3208,evm.model.HIC_ASM_4.1641,evm.model.HIC_ASM_4.1643,evm.model.HIC_ASM_4.1645,evm.model.HIC_ASM_4.1647,evm.model.HIC_ASM_7.3042,evm.model.HIC_ASM_8.1223,evm.model.HIC_ASM_9.2108,evm.model.HIC_ASM_9.2110
GO:0046906	tetrapyrrole binding	MF	0.000281569	0.00227895	36	401	850	17133	Over	4	evm.model.CTG_280.2,evm.model.HIC_ASM_1.1313,evm.model.HIC_ASM_1.1314,evm.model.HIC_ASM_1.1315,evm.model.HIC_ASM_1.1316,evm.model.HIC_ASM_10.362,evm.model.HIC_ASM_10.363,evm.model.HIC_ASM_10.364,evm.model.HIC_ASM_11.582,evm.model.HIC_ASM_11.584,evm.model.HIC_ASM_11.585,evm.model.HIC_ASM_2.891,evm.model.HIC_ASM_3.1940,evm.model.HIC_ASM_3.2584,evm.model.HIC_ASM_3.2863,evm.model.HIC_ASM_3.2864,evm.m…
GO:0007165	signal transduction	BP	0.000374701	0.00294084	33	362	850	17133	Over	4	evm.model.CTG_2.7,evm.model.HIC_ASM_0.1410,evm.model.HIC_ASM_0.1411,evm.model.HIC_ASM_10.1038,evm.model.HIC_ASM_10.1057,evm.model.HIC_ASM_10.1161,evm.model.HIC_ASM_10.1166,evm.model.HIC_ASM_10.1941,evm.model.HIC_ASM_10.1970,evm.model.HIC_ASM_10.1978,evm.model.HIC_ASM_10.461,evm.model.HIC_ASM_10.504,evm.model.HIC_ASM_10.511,evm.model.HIC_ASM_10.512,evm.model.HIC_ASM_10.514,evm.model.HIC_ASM_10.592…
GO:0020037	heme binding	MF	0.000448384	0.00345624	35	394	850	17133	Over	5	evm.model.CTG_280.2,evm.model.HIC_ASM_1.1313,evm.model.HIC_ASM_1.1314,evm.model.HIC_ASM_1.1315,evm.model.HIC_ASM_1.1316,evm.model.HIC_ASM_10.362,evm.model.HIC_ASM_10.363,evm.model.HIC_ASM_10.364,evm.model.HIC_ASM_11.582,evm.model.HIC_ASM_11.584,evm.model.HIC_ASM_11.585,evm.model.HIC_ASM_3.1940,evm.model.HIC_ASM_3.2584,evm.model.HIC_ASM_3.2863,evm.model.HIC_ASM_3.2864,evm.model.HIC_ASM_3.2866,evm.…
GO:0004857	enzyme inhibitor activity	MF	0.00117459	0.00845051	17	156	850	17133	Over	3	evm.model.HIC_ASM_3.565,evm.model.HIC_ASM_4.268,evm.model.HIC_ASM_6.374,evm.model.HIC_ASM_6.672,evm.model.HIC_ASM_6.673,evm.model.HIC_ASM_7.1786,evm.model.HIC_ASM_7.1788,evm.model.HIC_ASM_7.1792,evm.model.HIC_ASM_7.1793,evm.model.HIC_ASM_7.2438,evm.model.HIC_ASM_7.2439,evm.model.HIC_ASM_7.2444,evm.model.HIC_ASM_7.2445,evm.model.HIC_ASM_7.2446,evm.model.HIC_ASM_8.1523,evm.model.HIC_ASM_8.2979,evm.…
GO:0046983	protein dimerization activity	MF	0.00127733	0.00901319	30	338	850	17133	Over	4	evm.model.HIC_ASM_0.104,evm.model.HIC_ASM_0.1566,evm.model.HIC_ASM_0.1567,evm.model.HIC_ASM_0.2992,evm.model.HIC_ASM_0.3056,evm.model.HIC_ASM_0.3058,evm.model.HIC_ASM_0.3061,evm.model.HIC_ASM_1.3037,evm.model.HIC_ASM_1.3038,evm.model.HIC_ASM_1.3503,evm.model.HIC_ASM_10.2384,evm.model.HIC_ASM_10.424,evm.model.HIC_ASM_10.737,evm.model.HIC_ASM_11.2483,evm.model.HIC_ASM_11.2627,evm.model.HIC_ASM_11.6…
GO:0006511	ubiquitin-dependent protein catabolic process	BP	0.0013108	0.00901319	12	88	850	17133	Over	8	evm.model.CTG_519.9,evm.model.HIC_ASM_2.2343,evm.model.HIC_ASM_2.2347,evm.model.HIC_ASM_2.2348,evm.model.HIC_ASM_3.627,evm.model.HIC_ASM_3.628,evm.model.HIC_ASM_3.630,evm.model.HIC_ASM_6.1117,evm.model.HIC_ASM_6.1119,evm.model.HIC_ASM_6.1120,evm.model.HIC_ASM_6.1121,evm.model.HIC_ASM_6.1126
GO:0050896	response to stimulus	BP	0.0020808	0.0131446	67	939	850	17133	Over	2	evm.model.CTG_2.7,evm.model.HIC_ASM_0.1410,evm.model.HIC_ASM_0.1411,evm.model.HIC_ASM_1.1313,evm.model.HIC_ASM_1.1314,evm.model.HIC_ASM_1.1315,evm.model.HIC_ASM_1.1316,evm.model.HIC_ASM_1.4854,evm.model.HIC_ASM_1.4855,evm.model.HIC_ASM_10.1038,evm.model.HIC_ASM_10.1057,evm.model.HIC_ASM_10.1161,evm.model.HIC_ASM_10.1166,evm.model.HIC_ASM_10.1941,evm.model.HIC_ASM_10.1970,evm.model.HIC_ASM_10.1978…
GO:0009733	response to auxin	BP	0.0023468	0.0144719	11	82	850	17133	Over	5	evm.model.HIC_ASM_2.2425,evm.model.HIC_ASM_2.2434,evm.model.HIC_ASM_2.2445,evm.model.HIC_ASM_7.463,evm.model.HIC_ASM_8.181,evm.model.HIC_ASM_8.2181,evm.model.HIC_ASM_8.2182,evm.model.HIC_ASM_8.776,evm.model.HIC_ASM_8.779,evm.model.HIC_ASM_9.616,evm.model.HIC_ASM_9.619
GO:0080019	fatty-acyl-CoA reductase (alcohol-forming) activity	MF	0.00310908	0.0188731	5	21	850	17133	Over	6	evm.model.HIC_ASM_1.2624,evm.model.HIC_ASM_1.2627,evm.model.HIC_ASM_1.4162,evm.model.HIC_ASM_4.2136,evm.model.HIC_ASM_8.1849
GO:0007154	cell communication	BP	0.00358501	0.0212267	36	449	850	17133	Over	4	evm.model.CTG_2.7,evm.model.HIC_ASM_0.1286,evm.model.HIC_ASM_0.1410,evm.model.HIC_ASM_0.1411,evm.model.HIC_ASM_10.1038,evm.model.HIC_ASM_10.1057,evm.model.HIC_ASM_10.1161,evm.model.HIC_ASM_10.1166,evm.model.HIC_ASM_10.1941,evm.model.HIC_ASM_10.1970,evm.model.HIC_ASM_10.1978,evm.model.HIC_ASM_10.461,evm.model.HIC_ASM_10.504,evm.model.HIC_ASM_10.511,evm.model.HIC_ASM_10.512,evm.model.HIC_ASM_10.514…
GO:0008234	cysteine-type peptidase activity	MF	0.00754521	0.040155	8	58	850	17133	Over	6	evm.model.HIC_ASM_0.1689,evm.model.HIC_ASM_0.1693,evm.model.HIC_ASM_0.1694,evm.model.HIC_ASM_1.1742,evm.model.HIC_ASM_1.1743,evm.model.HIC_ASM_1.1749,evm.model.HIC_ASM_4.1572.3,evm.model.HIC_ASM_8.2938
GO:0016787	hydrolase activity	MF	0.00825479	0.0431886	144	2370	850	17133	Over	3	evm.model.CTG_107.3,evm.model.CTG_357.2,evm.model.HIC_ASM_0.1638,evm.model.HIC_ASM_0.1644,evm.model.HIC_ASM_0.1689,evm.model.HIC_ASM_0.1693,evm.model.HIC_ASM_0.1694,evm.model.HIC_ASM_0.1798,evm.model.HIC_ASM_0.192,evm.model.HIC_ASM_0.1944,evm.model.HIC_ASM_0.195,evm.model.HIC_ASM_0.2224,evm.model.HIC_ASM_0.2778,evm.model.HIC_ASM_0.2977,evm.model.HIC_ASM_0.359,evm.model.HIC_ASM_0.3751,evm.model.HI…
GO:0003899	DNA-directed RNA polymerase activity	MF	0.0101831	0.0517139	8	61	850	17133	Over	7	evm.model.HIC_ASM_0.1204,evm.model.HIC_ASM_0.1205,evm.model.HIC_ASM_0.1206,evm.model.HIC_ASM_0.1208,evm.model.HIC_ASM_0.1209,evm.model.HIC_ASM_0.1210,evm.model.HIC_ASM_10.2067,evm.model.HIC_ASM_10.2068
GO:0004650	polygalacturonase activity	MF	0.0111982	0.0550696	8	62	850	17133	Over	6	evm.model.HIC_ASM_10.1303,evm.model.HIC_ASM_10.1672,evm.model.HIC_ASM_3.559,evm.model.HIC_ASM_5.322,evm.model.HIC_ASM_5.323,evm.model.HIC_ASM_5.433,evm.model.HIC_ASM_8.2790,evm.model.HIC_ASM_9.1318
GO:0051716	cellular response to stimulus	BP	0.0179836	0.0817436	40	556	850	17133	Over	3	evm.model.CTG_2.7,evm.model.HIC_ASM_0.1410,evm.model.HIC_ASM_0.1411,evm.model.HIC_ASM_10.1038,evm.model.HIC_ASM_10.1057,evm.model.HIC_ASM_10.1161,evm.model.HIC_ASM_10.1166,evm.model.HIC_ASM_10.1941,evm.model.HIC_ASM_10.1970,evm.model.HIC_ASM_10.1978,evm.model.HIC_ASM_10.461,evm.model.HIC_ASM_10.504,evm.model.HIC_ASM_10.511,evm.model.HIC_ASM_10.512,evm.model.HIC_ASM_10.514,evm.model.HIC_ASM_10.592…
GO:2000031	regulation of salicylic acid mediated signaling pathway	BP	0.0222409	0.0960065	2	5	850	17133	Over	5	evm.model.HIC_ASM_4.571,evm.model.HIC_ASM_4.572
GO:0000723	telomere maintenance	BP	0.0250794	0.105334	4	23	850	17133	Over	4	evm.model.HIC_ASM_3.2567,evm.model.HIC_ASM_3.3120,evm.model.HIC_ASM_5.1317,evm.model.HIC_ASM_8.740
GO:0004674	protein serine/threonine kinase activity	MF	0.0277732	0.113578	8	73	850	17133	Over	7	evm.model.HIC_ASM_1.3224,evm.model.HIC_ASM_1.4331,evm.model.HIC_ASM_10.2184,evm.model.HIC_ASM_10.2204,evm.model.HIC_ASM_4.1587,evm.model.HIC_ASM_4.1592,evm.model.HIC_ASM_4.1622,evm.model.HIC_ASM_5.280
GO:0004325	ferrochelatase activity	MF	0.0322744	0.128141	2	6	850	17133	Over	4	evm.model.HIC_ASM_2.1329,evm.model.HIC_ASM_2.1334
GO:0004970	ionotropic glutamate receptor activity	MF	0.0331485	0.128141	4	25	850	17133	Over	6	evm.model.HIC_ASM_7.1352,evm.model.HIC_ASM_7.1353,evm.model.HIC_ASM_7.1355,evm.model.HIC_ASM_7.1357
GO:0016705	oxidoreductase activity, acting on paired donors, with incorporation or reduction of molecular oxygen	MF	0.0389283	0.14542	25	331	850	17133	Over	4	evm.model.CTG_280.2,evm.model.HIC_ASM_10.362,evm.model.HIC_ASM_10.363,evm.model.HIC_ASM_10.364,evm.model.HIC_ASM_11.582,evm.model.HIC_ASM_11.584,evm.model.HIC_ASM_11.585,evm.model.HIC_ASM_3.1940,evm.model.HIC_ASM_3.2584,evm.model.HIC_ASM_4.2407,evm.model.HIC_ASM_4.433,evm.model.HIC_ASM_4.827,evm.model.HIC_ASM_4.831,evm.model.HIC_ASM_4.832,evm.model.HIC_ASM_5.1301,evm.model.HIC_ASM_5.1602,evm.mode…
GO:0009772	photosynthetic electron transport in photosystem II	BP	0.0437185	0.156723	2	7	850	17133	Over	6	evm.model.HIC_ASM_0.4753,evm.model.HIC_ASM_2.891
GO:0045156	electron transporter, transferring electrons within the cyclic electron transport pathway of photosynthesis activity	MF	0.0437185	0.156723	2	7	850	17133	Over	3	evm.model.HIC_ASM_0.4753,evm.model.HIC_ASM_2.891
GO:0006783	heme biosynthetic process	BP	0.0437185	0.156723	2	7	850	17133	Over	5	evm.model.HIC_ASM_2.1329,evm.model.HIC_ASM_2.1334
GO:0009638	phototropism	BP	0.0437185	0.156723	2	7	850	17133	Over	5	evm.model.HIC_ASM_3.1950,evm.model.HIC_ASM_3.1977
GO:0004713	protein tyrosine kinase activity	MF	0.0492056	0.166157	3	17	850	17133	Over	7	evm.model.HIC_ASM_0.3959,evm.model.HIC_ASM_11.1139,evm.model.HIC_ASM_4.1309
GO:0006779	porphyrin-containing compound biosynthetic process	BP	0.0492056	0.166157	3	17	850	17133	Over	6	evm.model.HIC_ASM_2.1329,evm.model.HIC_ASM_2.1334,evm.model.HIC_ASM_5.1712
GO:0004743	pyruvate kinase activity	MF	0.0492056	0.166157	3	17	850	17133	Over	6	evm.model.HIC_ASM_5.2229_evm.model.HIC_ASM_5.2230,evm.model.HIC_ASM_8.1471,evm.model.HIC_ASM_8.579
GO:0030955	potassium ion binding	MF	0.0492056	0.166157	3	17	850	17133	Over	7	evm.model.HIC_ASM_5.2229_evm.model.HIC_ASM_5.2230,evm.model.HIC_ASM_8.1471,evm.model.HIC_ASM_8.579
GO:0048856	anatomical structure development	BP	0.049414	0.166157	12	133	850	17133	Over	3	evm.model.HIC_ASM_0.3113,evm.model.HIC_ASM_3.3212,evm.model.HIC_ASM_6.1335,evm.model.HIC_ASM_6.687,evm.model.HIC_ASM_6.689,evm.model.HIC_ASM_6.691.1,evm.model.HIC_ASM_6.710,evm.model.HIC_ASM_7.2459,evm.model.HIC_ASM_7.2467,evm.model.HIC_ASM_7.2468,evm.model.HIC_ASM_7.2585,evm.model.HIC_ASM_9.1645
GO:0000943	retrotransposon nucleocapsid	CC	0.0496119	0.166157	1	1	850	17133	Over	5	evm.model.HIC_ASM_0.813
GO:0046622	positive regulation of organ growth	BP	0.0496119	0.166157	1	1	850	17133	Over	4	evm.model.HIC_ASM_4.2761
MapID	MapTitle	Pvalue	qvalue	Gene_number	y	Rich_factor	n	N	EnrichDirect	GeneIDs
map04626	Plant-pathogen interaction	1.27746e-22	3.30863e-20	99	666	0.148649	840	14000	Over	evm.model.CTG_112.1 evm.model.CTG_1257.2 evm.model.CTG_172.2 evm.model.CTG_406.5 evm.model.CTG_425.1 evm.model.CTG_444.2 evm.model.CTG_841.1 evm.model.CTG_963.1 evm.model.CTG_97.1 evm.model.HIC_ASM_0.104 evm.model.HIC_ASM_0.1236 evm.model.HIC_ASM_0.1807 evm.model.HIC_ASM_0.1810 evm.model.HIC_ASM_0.2017 evm.model.HIC_ASM_0.3058 evm.model.HIC_ASM_0.3062 evm.model.HIC_ASM_1.1142 evm.model.HIC_ASM_1.…
map04010	MAPK signaling pathway	1.77127e-16	1.52919e-14	155	1413	0.109696	840	14000	Over	evm.model.CTG_107.3 evm.model.CTG_1197.1 evm.model.CTG_584.5 evm.model.HIC_ASM_0.1158 evm.model.HIC_ASM_0.1159 evm.model.HIC_ASM_0.1229 evm.model.HIC_ASM_0.1235 evm.model.HIC_ASM_0.1237 evm.model.HIC_ASM_0.1286 evm.model.HIC_ASM_0.1305 evm.model.HIC_ASM_0.1435 evm.model.HIC_ASM_0.1944 evm.model.HIC_ASM_0.1990 evm.model.HIC_ASM_0.2020 evm.model.HIC_ASM_0.2992 evm.model.HIC_ASM_0.3167 evm.model.HIC…
map00943	Isoflavonoid biosynthesis	8.99093e-09	2.91081e-07	16	48	0.333333	840	14000	Over	evm.model.HIC_ASM_0.1566 evm.model.HIC_ASM_0.1567 evm.model.HIC_ASM_11.582 evm.model.HIC_ASM_11.584 evm.model.HIC_ASM_11.585 evm.model.HIC_ASM_3.3389 evm.model.HIC_ASM_3.3391 evm.model.HIC_ASM_3.3393 evm.model.HIC_ASM_4.2407 evm.model.HIC_ASM_7.2824 evm.model.HIC_ASM_7.2836 evm.model.HIC_ASM_8.870 evm.model.HIC_ASM_9.1249 evm.model.HIC_ASM_9.1250 evm.model.HIC_ASM_9.1255 evm.model.HIC_ASM_9.2415
map04620	Toll-like receptor signaling pathway	2.81641e-07	4.863e-06	115	1228	0.0936482	840	14000	Over	evm.model.CTG_1197.1 evm.model.CTG_584.5 evm.model.HIC_ASM_0.1158 evm.model.HIC_ASM_0.1159 evm.model.HIC_ASM_0.1229 evm.model.HIC_ASM_0.1235 evm.model.HIC_ASM_0.1237 evm.model.HIC_ASM_0.1286 evm.model.HIC_ASM_0.1305 evm.model.HIC_ASM_0.1435 evm.model.HIC_ASM_0.1990 evm.model.HIC_ASM_0.2020 evm.model.HIC_ASM_0.2992 evm.model.HIC_ASM_0.3167 evm.model.HIC_ASM_0.3544 evm.model.HIC_ASM_0.3548 evm.mode…
map00620	Pyruvate metabolism	8.03715e-05	0.000770971	25	193	0.129534	840	14000	Over	evm.model.HIC_ASM_0.2143 evm.model.HIC_ASM_0.4014 evm.model.HIC_ASM_0.4016 evm.model.HIC_ASM_0.4040 evm.model.HIC_ASM_0.4153 evm.model.HIC_ASM_0.4159 evm.model.HIC_ASM_0.4410 evm.model.HIC_ASM_1.291 evm.model.HIC_ASM_1.803 evm.model.HIC_ASM_1.804 evm.model.HIC_ASM_1.806 evm.model.HIC_ASM_1.807 evm.model.HIC_ASM_11.1495 evm.model.HIC_ASM_11.950 evm.model.HIC_ASM_2.2447 evm.model.HIC_ASM_3.98 evm.m…
map00909	Sesquiterpenoid and triterpenoid biosynthesis	0.000297824	0.00257121	14	81	0.17284	840	14000	Over	evm.model.HIC_ASM_1.3198 evm.model.HIC_ASM_1.3208 evm.model.HIC_ASM_4.1226 evm.model.HIC_ASM_4.1229 evm.model.HIC_ASM_4.1641 evm.model.HIC_ASM_4.1643 evm.model.HIC_ASM_4.1645 evm.model.HIC_ASM_4.1647 evm.model.HIC_ASM_4.827 evm.model.HIC_ASM_4.831 evm.model.HIC_ASM_4.832 evm.model.HIC_ASM_7.3042 evm.model.HIC_ASM_9.2108 evm.model.HIC_ASM_9.2110
map03020	RNA polymerase	0.00849125	0.0594388	16	137	0.116788	840	14000	Over	evm.model.HIC_ASM_0.1204 evm.model.HIC_ASM_0.1205 evm.model.HIC_ASM_0.1206 evm.model.HIC_ASM_0.1208 evm.model.HIC_ASM_0.1209 evm.model.HIC_ASM_0.1210 evm.model.HIC_ASM_0.813 evm.model.HIC_ASM_1.1211 evm.model.HIC_ASM_10.2067 evm.model.HIC_ASM_10.2068 evm.model.HIC_ASM_3.1549 evm.model.HIC_ASM_4.2901 evm.model.HIC_ASM_4.631 evm.model.HIC_ASM_7.1110 evm.model.HIC_ASM_7.2565 evm.model.HIC_ASM_7.2566
map00904	Diterpenoid biosynthesis	0.00950017	0.0621464	12	93	0.129032	840	14000	Over	evm.model.HIC_ASM_0.1819 evm.model.HIC_ASM_10.362 evm.model.HIC_ASM_10.363 evm.model.HIC_ASM_10.364 evm.model.HIC_ASM_2.3231 evm.model.HIC_ASM_2.3257 evm.model.HIC_ASM_2.3280 evm.model.HIC_ASM_6.2183 evm.model.HIC_ASM_6.2235 evm.model.HIC_ASM_6.2236 evm.model.HIC_ASM_7.832 evm.model.HIC_ASM_7.833
map00944	Flavone and flavonol biosynthesis	0.012608	0.0742155	6	33	0.181818	840	14000	Over	evm.model.HIC_ASM_3.3389 evm.model.HIC_ASM_3.3391 evm.model.HIC_ASM_3.3393 evm.model.HIC_ASM_5.1602 evm.model.HIC_ASM_5.1605 evm.model.HIC_ASM_8.870
map00710	Carbon fixation in photosynthetic organisms	0.0212486	0.0992896	16	148	0.108108	840	14000	Over	evm.model.HIC_ASM_0.2143 evm.model.HIC_ASM_0.4014 evm.model.HIC_ASM_0.4016 evm.model.HIC_ASM_0.4040 evm.model.HIC_ASM_0.4153 evm.model.HIC_ASM_0.4159 evm.model.HIC_ASM_0.4410 evm.model.HIC_ASM_10.1120_evm.model.HIC_ASM_10.1121 evm.model.HIC_ASM_10.1121.6 evm.model.HIC_ASM_10.970 evm.model.HIC_ASM_11.2550 evm.model.HIC_ASM_11.950 evm.model.HIC_ASM_2.2447 evm.model.HIC_ASM_5.1522 evm.model.HIC_ASM_…
