# Supplementary material for: The Diesel Tree Sindora glabra Genome Provides Insights Into the Evolution of Oleoresin Biosynthesis
Source: Front Plant Sci. 2022 Jan 4;12:794830. doi: 10.3389/fpls.2021.794830 (PMC8764381; doi:10.3389/fpls.2021.794830)
Supplement: Supplementary file 4 [file Table_4.xlsx]

## Sheet: Sheet1
File S4 GO and KEGG enrichment analysis of expanded genes
GO_ID	GO_Term	GO_Class	Pvalue	AdjustedPv	x1	x2	n	N	EnrichDirect	GOlevl	GeneID
GO:0004523	RNA-DNA hybrid ribonuclease activity	MF	4.01772e-38	6.62925e-36	31	85	209	17133	Over	9	evm.model.HIC_ASM_0.1944,evm.model.HIC_ASM_0.439,evm.model.HIC_ASM_0.4549,evm.model.HIC_ASM_0.954,evm.model.HIC_ASM_1.1390,evm.model.HIC_ASM_1.2186,evm.model.HIC_ASM_1.2471,evm.model.HIC_ASM_1.3159,evm.model.HIC_ASM_1.4786,evm.model.HIC_ASM_10.1245,evm.model.HIC_ASM_11.1351,evm.model.HIC_ASM_11.1755,evm.model.HIC_ASM_11.1887,evm.model.HIC_ASM_11.2321,evm.model.HIC_ASM_2.1849,evm.model.HIC_ASM_2.1…
GO:0004857	enzyme inhibitor activity	MF	2.62212e-22	4.80721e-21	26	156	209	17133	Over	3	evm.model.HIC_ASM_4.3144,evm.model.HIC_ASM_4.3146,evm.model.HIC_ASM_4.3147,evm.model.HIC_ASM_4.733,evm.model.HIC_ASM_6.1213,evm.model.HIC_ASM_6.1215,evm.model.HIC_ASM_6.1428,evm.model.HIC_ASM_6.1429,evm.model.HIC_ASM_6.374,evm.model.HIC_ASM_6.672,evm.model.HIC_ASM_6.673,evm.model.HIC_ASM_7.1892,evm.model.HIC_ASM_7.1896,evm.model.HIC_ASM_7.1898,evm.model.HIC_ASM_7.1899,evm.model.HIC_ASM_7.1900,evm…
GO:0008270	zinc ion binding	MF	3.36577e-22	5.04865e-21	31	528	209	17133	Over	7	evm.model.CTG_1043.9,evm.model.HIC_ASM_0.146,evm.model.HIC_ASM_0.2638,evm.model.HIC_ASM_0.611,evm.model.HIC_ASM_1.3567,evm.model.HIC_ASM_10.204,evm.model.HIC_ASM_11.1619,evm.model.HIC_ASM_11.579,evm.model.HIC_ASM_2.1809,evm.model.HIC_ASM_2.2570,evm.model.HIC_ASM_2.666,evm.model.HIC_ASM_3.1515,evm.model.HIC_ASM_3.2217,evm.model.HIC_ASM_3.23,evm.model.HIC_ASM_3.2957,evm.model.HIC_ASM_3.3,evm.model.…
GO:0010427	abscisic acid binding	MF	4.6351e-20	5.4628e-19	12	17	209	17133	Over	4	evm.model.HIC_ASM_6.1213,evm.model.HIC_ASM_6.1215,evm.model.HIC_ASM_7.1892,evm.model.HIC_ASM_7.1896,evm.model.HIC_ASM_7.1898,evm.model.HIC_ASM_7.1899,evm.model.HIC_ASM_7.1900,evm.model.HIC_ASM_7.1901,evm.model.HIC_ASM_7.1902,evm.model.HIC_ASM_7.1903,evm.model.HIC_ASM_7.1904,evm.model.HIC_ASM_7.1905
GO:0009738	abscisic acid-activated signaling pathway	BP	9.13828e-19	8.37676e-18	12	20	209	17133	Over	6	evm.model.HIC_ASM_6.1213,evm.model.HIC_ASM_6.1215,evm.model.HIC_ASM_7.1892,evm.model.HIC_ASM_7.1896,evm.model.HIC_ASM_7.1898,evm.model.HIC_ASM_7.1899,evm.model.HIC_ASM_7.1900,evm.model.HIC_ASM_7.1901,evm.model.HIC_ASM_7.1902,evm.model.HIC_ASM_7.1903,evm.model.HIC_ASM_7.1904,evm.model.HIC_ASM_7.1905
GO:0004864	protein phosphatase inhibitor activity	MF	4.59187e-18	3.7883e-17	12	22	209	17133	Over	5	evm.model.HIC_ASM_6.1213,evm.model.HIC_ASM_6.1215,evm.model.HIC_ASM_7.1892,evm.model.HIC_ASM_7.1896,evm.model.HIC_ASM_7.1898,evm.model.HIC_ASM_7.1899,evm.model.HIC_ASM_7.1900,evm.model.HIC_ASM_7.1901,evm.model.HIC_ASM_7.1902,evm.model.HIC_ASM_7.1903,evm.model.HIC_ASM_7.1904,evm.model.HIC_ASM_7.1905
GO:0004866	endopeptidase inhibitor activity	MF	8.49808e-13	3.41996e-12	11	39	209	17133	Over	5	evm.model.HIC_ASM_4.3144,evm.model.HIC_ASM_4.3146,evm.model.HIC_ASM_4.3147,evm.model.HIC_ASM_6.374,evm.model.HIC_ASM_6.672,evm.model.HIC_ASM_6.673,evm.model.HIC_ASM_7.2438,evm.model.HIC_ASM_7.2439,evm.model.HIC_ASM_7.2444,evm.model.HIC_ASM_7.2445,evm.model.HIC_ASM_7.2446
GO:0004869	cysteine-type endopeptidase inhibitor activity	MF	1.20935e-12	4.43429e-12	8	14	209	17133	Over	6	evm.model.HIC_ASM_6.374,evm.model.HIC_ASM_6.672,evm.model.HIC_ASM_6.673,evm.model.HIC_ASM_7.2438,evm.model.HIC_ASM_7.2439,evm.model.HIC_ASM_7.2444,evm.model.HIC_ASM_7.2445,evm.model.HIC_ASM_7.2446
GO:0005488	binding	MF	2.8835e-12	9.91202e-12	160	8967	209	17133	Over	2	evm.model.CTG_1043.9,evm.model.CTG_443.1.1,evm.model.HIC_ASM_0.146,evm.model.HIC_ASM_0.1944,evm.model.HIC_ASM_0.2638,evm.model.HIC_ASM_0.2947,evm.model.HIC_ASM_0.2948,evm.model.HIC_ASM_0.2951,evm.model.HIC_ASM_0.3956,evm.model.HIC_ASM_0.3958,evm.model.HIC_ASM_0.4159,evm.model.HIC_ASM_0.439,evm.model.HIC_ASM_0.4549,evm.model.HIC_ASM_0.611,evm.model.HIC_ASM_0.954,evm.model.HIC_ASM_1.1390,evm.model.…
GO:0043167	ion binding	MF	1.13561e-11	3.824e-11	97	4414	209	17133	Over	3	evm.model.CTG_1043.9,evm.model.CTG_443.1.1,evm.model.HIC_ASM_0.146,evm.model.HIC_ASM_0.2638,evm.model.HIC_ASM_0.2947,evm.model.HIC_ASM_0.2948,evm.model.HIC_ASM_0.2951,evm.model.HIC_ASM_0.3956,evm.model.HIC_ASM_0.3958,evm.model.HIC_ASM_0.611,evm.model.HIC_ASM_1.3567,evm.model.HIC_ASM_1.4292.1,evm.model.HIC_ASM_1.4298,evm.model.HIC_ASM_1.4304,evm.model.HIC_ASM_1.4349,evm.model.HIC_ASM_1.4353,evm.mo…
GO:0038023	signaling receptor activity	MF	1.69646e-10	4.9985e-10	12	78	209	17133	Over	3	evm.model.HIC_ASM_6.1213,evm.model.HIC_ASM_6.1215,evm.model.HIC_ASM_7.1892,evm.model.HIC_ASM_7.1896,evm.model.HIC_ASM_7.1898,evm.model.HIC_ASM_7.1899,evm.model.HIC_ASM_7.1900,evm.model.HIC_ASM_7.1901,evm.model.HIC_ASM_7.1902,evm.model.HIC_ASM_7.1903,evm.model.HIC_ASM_7.1904,evm.model.HIC_ASM_7.1905
GO:0006952	defense response	BP	6.29388e-10	1.7905e-09	12	87	209	17133	Over	4	evm.model.HIC_ASM_6.1213,evm.model.HIC_ASM_6.1215,evm.model.HIC_ASM_7.1892,evm.model.HIC_ASM_7.1896,evm.model.HIC_ASM_7.1898,evm.model.HIC_ASM_7.1899,evm.model.HIC_ASM_7.1900,evm.model.HIC_ASM_7.1901,evm.model.HIC_ASM_7.1902,evm.model.HIC_ASM_7.1903,evm.model.HIC_ASM_7.1904,evm.model.HIC_ASM_7.1905
GO:0043531	ADP binding	MF	1.25072e-08	3.49777e-08	16	220	209	17133	Over	5	evm.model.CTG_443.1.1,evm.model.HIC_ASM_2.2432,evm.model.HIC_ASM_2.2581,evm.model.HIC_ASM_2.2587,evm.model.HIC_ASM_2.2590,evm.model.HIC_ASM_3.3308,evm.model.HIC_ASM_4.379,evm.model.HIC_ASM_5.1143,evm.model.HIC_ASM_5.1151,evm.model.HIC_ASM_5.1581,evm.model.HIC_ASM_5.334,evm.model.HIC_ASM_5.341,evm.model.HIC_ASM_6.1376,evm.model.HIC_ASM_7.2821,evm.model.HIC_ASM_8.55,evm.model.HIC_ASM_8.559.1
GO:0016846	carbon-sulfur lyase activity	MF	1.90244e-07	4.90472e-07	5	12	209	17133	Over	4	evm.model.HIC_ASM_2.739,evm.model.HIC_ASM_2.740,evm.model.HIC_ASM_2.745,evm.model.HIC_ASM_2.746,evm.model.HIC_ASM_4.2837
GO:0046872	metal ion binding	MF	3.36607e-07	8.54464e-07	42	1636	209	17133	Over	5	evm.model.CTG_1043.9,evm.model.HIC_ASM_0.146,evm.model.HIC_ASM_0.2638,evm.model.HIC_ASM_0.611,evm.model.HIC_ASM_1.3567,evm.model.HIC_ASM_10.204,evm.model.HIC_ASM_11.1619,evm.model.HIC_ASM_11.579,evm.model.HIC_ASM_2.1139,evm.model.HIC_ASM_2.1140,evm.model.HIC_ASM_2.1141,evm.model.HIC_ASM_2.1142,evm.model.HIC_ASM_2.1143,evm.model.HIC_ASM_2.1144,evm.model.HIC_ASM_2.1145,evm.model.HIC_ASM_2.1146,evm.…
GO:0048856	anatomical structure development	BP	7.03932e-07	1.68332e-06	11	133	209	17133	Over	3	evm.model.HIC_ASM_11.672,evm.model.HIC_ASM_11.677,evm.model.HIC_ASM_11.681,evm.model.HIC_ASM_6.2949,evm.model.HIC_ASM_6.2963,evm.model.HIC_ASM_6.701,evm.model.HIC_ASM_6.714,evm.model.HIC_ASM_6.718,evm.model.HIC_ASM_6.720,evm.model.HIC_ASM_7.2458,evm.model.HIC_ASM_7.268
GO:0010088	phloem development	BP	1.37477e-05	3.10735e-05	5	26	209	17133	Over	6	evm.model.HIC_ASM_6.701,evm.model.HIC_ASM_6.714,evm.model.HIC_ASM_6.718,evm.model.HIC_ASM_6.720,evm.model.HIC_ASM_7.2458
GO:0010227	floral organ abscission	BP	1.75747e-05	3.71773e-05	3	5	209	17133	Over	4	evm.model.HIC_ASM_6.2949,evm.model.HIC_ASM_6.2963,evm.model.HIC_ASM_7.268
GO:0048513	organ development	BP	2.45527e-05	5.12809e-05	6	48	209	17133	Over	4	evm.model.HIC_ASM_11.672,evm.model.HIC_ASM_11.677,evm.model.HIC_ASM_11.681,evm.model.HIC_ASM_6.2949,evm.model.HIC_ASM_6.2963,evm.model.HIC_ASM_7.268
GO:0036094	small molecule binding	MF	0.000252045	0.000513424	55	2860	209	17133	Over	3	evm.model.CTG_443.1.1,evm.model.HIC_ASM_0.2947,evm.model.HIC_ASM_0.2948,evm.model.HIC_ASM_0.2951,evm.model.HIC_ASM_0.3956,evm.model.HIC_ASM_0.3958,evm.model.HIC_ASM_1.4292.1,evm.model.HIC_ASM_1.4298,evm.model.HIC_ASM_1.4304,evm.model.HIC_ASM_1.4349,evm.model.HIC_ASM_1.4353,evm.model.HIC_ASM_1.4598.2,evm.model.HIC_ASM_10.2183,evm.model.HIC_ASM_11.1226,evm.model.HIC_ASM_11.1229,evm.model.HIC_ASM_11…
GO:0005509	calcium ion binding	MF	0.00029577	0.000595147	11	254	209	17133	Over	6	evm.model.HIC_ASM_2.1139,evm.model.HIC_ASM_2.1140,evm.model.HIC_ASM_2.1141,evm.model.HIC_ASM_2.1142,evm.model.HIC_ASM_2.1143,evm.model.HIC_ASM_2.1144,evm.model.HIC_ASM_2.1145,evm.model.HIC_ASM_2.1146,evm.model.HIC_ASM_2.1147,evm.model.HIC_ASM_5.593,evm.model.HIC_ASM_5.594
GO:0043168	anion binding	MF	0.000479768	0.000931315	55	2921	209	17133	Over	4	evm.model.CTG_443.1.1,evm.model.HIC_ASM_0.2947,evm.model.HIC_ASM_0.2948,evm.model.HIC_ASM_0.2951,evm.model.HIC_ASM_0.3956,evm.model.HIC_ASM_0.3958,evm.model.HIC_ASM_1.4292.1,evm.model.HIC_ASM_1.4298,evm.model.HIC_ASM_1.4304,evm.model.HIC_ASM_1.4349,evm.model.HIC_ASM_1.4353,evm.model.HIC_ASM_1.4598.2,evm.model.HIC_ASM_10.2183,evm.model.HIC_ASM_11.1226,evm.model.HIC_ASM_11.1229,evm.model.HIC_ASM_11…
GO:0048364	root development	BP	0.00299784	0.00515253	3	24	209	17133	Over	4	evm.model.HIC_ASM_11.672,evm.model.HIC_ASM_11.677,evm.model.HIC_ASM_11.681
GO:0032559	adenyl ribonucleotide binding	MF	0.00306973	0.0052217	43	2296	209	17133	Over	6	evm.model.CTG_443.1.1,evm.model.HIC_ASM_0.2947,evm.model.HIC_ASM_0.2948,evm.model.HIC_ASM_0.2951,evm.model.HIC_ASM_0.3956,evm.model.HIC_ASM_0.3958,evm.model.HIC_ASM_1.4292.1,evm.model.HIC_ASM_1.4298,evm.model.HIC_ASM_1.4304,evm.model.HIC_ASM_1.4349,evm.model.HIC_ASM_1.4353,evm.model.HIC_ASM_1.4598.2,evm.model.HIC_ASM_10.2183,evm.model.HIC_ASM_11.1226,evm.model.HIC_ASM_11.1229,evm.model.HIC_ASM_11…
GO:0030247	polysaccharide binding	MF	0.00513067	0.00838179	4	57	209	17133	Over	4	evm.model.HIC_ASM_3.3086,evm.model.HIC_ASM_3.3089,evm.model.HIC_ASM_3.3090,evm.model.HIC_ASM_3.3098
GO:0032550	purine ribonucleoside binding	MF	0.0262597	0.0373521	43	2552	209	17133	Over	6	evm.model.CTG_443.1.1,evm.model.HIC_ASM_0.2947,evm.model.HIC_ASM_0.2948,evm.model.HIC_ASM_0.2951,evm.model.HIC_ASM_0.3956,evm.model.HIC_ASM_0.3958,evm.model.HIC_ASM_1.4292.1,evm.model.HIC_ASM_1.4298,evm.model.HIC_ASM_1.4304,evm.model.HIC_ASM_1.4349,evm.model.HIC_ASM_1.4353,evm.model.HIC_ASM_1.4598.2,evm.model.HIC_ASM_10.2183,evm.model.HIC_ASM_11.1226,evm.model.HIC_ASM_11.1229,evm.model.HIC_ASM_11…
GO:0097159	organic cyclic compound binding	MF	0.0333532	0.0440262	79	5278	209	17133	Over	3	evm.model.CTG_443.1.1,evm.model.HIC_ASM_0.1944,evm.model.HIC_ASM_0.2947,evm.model.HIC_ASM_0.2948,evm.model.HIC_ASM_0.2951,evm.model.HIC_ASM_0.3956,evm.model.HIC_ASM_0.3958,evm.model.HIC_ASM_0.439,evm.model.HIC_ASM_0.4549,evm.model.HIC_ASM_0.954,evm.model.HIC_ASM_1.1390,evm.model.HIC_ASM_1.2186,evm.model.HIC_ASM_1.2471,evm.model.HIC_ASM_1.3159,evm.model.HIC_ASM_1.4292.1,evm.model.HIC_ASM_1.4298,ev…
GO:1901363	heterocyclic compound binding	MF	0.0333532	0.0440262	79	5278	209	17133	Over	3	evm.model.CTG_443.1.1,evm.model.HIC_ASM_0.1944,evm.model.HIC_ASM_0.2947,evm.model.HIC_ASM_0.2948,evm.model.HIC_ASM_0.2951,evm.model.HIC_ASM_0.3956,evm.model.HIC_ASM_0.3958,evm.model.HIC_ASM_0.439,evm.model.HIC_ASM_0.4549,evm.model.HIC_ASM_0.954,evm.model.HIC_ASM_1.1390,evm.model.HIC_ASM_1.2186,evm.model.HIC_ASM_1.2471,evm.model.HIC_ASM_1.3159,evm.model.HIC_ASM_1.4292.1,evm.model.HIC_ASM_1.4298,ev…
MapID	MapTitle	Pvalue	AdjustedPv	x	y	Rich_factor	n	N	EnrichDirect	GeneIDs
map04626	Plant-pathogen interaction	1.66198e-15	2.85307e-14	31	666	0.0465465	174	14000	Over	evm.model.CTG_443.1.1 evm.model.HIC_ASM_2.1139 evm.model.HIC_ASM_2.1140 evm.model.HIC_ASM_2.1141 evm.model.HIC_ASM_2.1142 evm.model.HIC_ASM_2.1143 evm.model.HIC_ASM_2.1144 evm.model.HIC_ASM_2.1145 evm.model.HIC_ASM_2.1146 evm.model.HIC_ASM_2.1147 evm.model.HIC_ASM_2.2432 evm.model.HIC_ASM_2.2581 evm.model.HIC_ASM_2.2587 evm.model.HIC_ASM_2.2588 evm.model.HIC_ASM_2.2590 evm.model.HIC_ASM_3.3308 ev…
map00440	Phosphonate and phosphinate metabolism	1.1512e-09	3.82496e-09	7	18	0.388889	174	14000	Over	evm.model.HIC_ASM_0.3145 evm.model.HIC_ASM_0.3148 evm.model.HIC_ASM_0.3149 evm.model.HIC_ASM_0.3152 evm.model.HIC_ASM_11.1938 evm.model.HIC_ASM_11.1941 evm.model.HIC_ASM_11.1962
map00590	Arachidonic acid metabolism	1.62923e-08	4.53541e-08	10	71	0.140845	174	14000	Over	evm.model.HIC_ASM_0.1594 evm.model.HIC_ASM_0.1596 evm.model.HIC_ASM_10.982 evm.model.HIC_ASM_10.984 evm.model.HIC_ASM_3.279 evm.model.HIC_ASM_3.280 evm.model.HIC_ASM_3.282 evm.model.HIC_ASM_8.3036 evm.model.HIC_ASM_8.3037 evm.model.HIC_ASM_8.3038
map04620	Toll-like receptor signaling pathway	2.12646e-07	5.21489e-07	35	1228	0.0285016	174	14000	Over	evm.model.HIC_ASM_0.2945 evm.model.HIC_ASM_0.2947 evm.model.HIC_ASM_0.2948 evm.model.HIC_ASM_0.2951 evm.model.HIC_ASM_0.3956 evm.model.HIC_ASM_0.3958 evm.model.HIC_ASM_1.4292.1 evm.model.HIC_ASM_1.4298 evm.model.HIC_ASM_1.4304 evm.model.HIC_ASM_1.4349 evm.model.HIC_ASM_1.4353 evm.model.HIC_ASM_1.4598.2 evm.model.HIC_ASM_11.1226 evm.model.HIC_ASM_11.1229 evm.model.HIC_ASM_11.1234 evm.model.HIC_ASM…
map03040	Spliceosome	7.00253e-07	1.36087e-06	18	366	0.0491803	174	14000	Over	evm.model.HIC_ASM_0.1944 evm.model.HIC_ASM_0.439 evm.model.HIC_ASM_0.4549 evm.model.HIC_ASM_0.954 evm.model.HIC_ASM_1.1390 evm.model.HIC_ASM_1.2471 evm.model.HIC_ASM_10.1245 evm.model.HIC_ASM_11.1887 evm.model.HIC_ASM_11.2321 evm.model.HIC_ASM_2.1849 evm.model.HIC_ASM_2.1921 evm.model.HIC_ASM_2.2174 evm.model.HIC_ASM_3.1643 evm.model.HIC_ASM_3.3272 evm.model.HIC_ASM_5.1311 evm.model.HIC_ASM_5.206…
map00620	Pyruvate metabolism	5.21057e-06	8.51887e-06	12	193	0.0621762	174	14000	Over	evm.model.HIC_ASM_0.2143 evm.model.HIC_ASM_0.4014 evm.model.HIC_ASM_0.4016 evm.model.HIC_ASM_0.4040 evm.model.HIC_ASM_0.4153 evm.model.HIC_ASM_0.4159 evm.model.HIC_ASM_0.4410 evm.model.HIC_ASM_11.950 evm.model.HIC_ASM_2.2447 evm.model.HIC_ASM_5.1522 evm.model.HIC_ASM_5.1526 evm.model.HIC_ASM_5.930
map00500	Starch and sucrose metabolism	3.81972e-05	5.7019e-05	16	399	0.0401003	174	14000	Over	evm.model.HIC_ASM_1.736 evm.model.HIC_ASM_10.1211 evm.model.HIC_ASM_10.795.1 evm.model.HIC_ASM_11.2324 evm.model.HIC_ASM_12.26 evm.model.HIC_ASM_12.27 evm.model.HIC_ASM_2.2504 evm.model.HIC_ASM_3.1812 evm.model.HIC_ASM_3.1836 evm.model.HIC_ASM_5.2121 evm.model.HIC_ASM_7.2638 evm.model.HIC_ASM_8.1128 evm.model.HIC_ASM_8.1630 evm.model.HIC_ASM_8.1631 evm.model.HIC_ASM_8.710 evm.model.HIC_ASM_8.961
map00052	Galactose metabolism	0.00133742	0.00186154	8	171	0.0467836	174	14000	Over	evm.model.HIC_ASM_10.795.1 evm.model.HIC_ASM_12.26 evm.model.HIC_ASM_12.27 evm.model.HIC_ASM_3.1812 evm.model.HIC_ASM_3.1836 evm.model.HIC_ASM_8.1128 evm.model.HIC_ASM_8.1630 evm.model.HIC_ASM_8.1631
map04016	MAPK signaling pathway - plant	0.0113863	0.0156372	12	453	0.0264901	174	14000	Over	evm.model.HIC_ASM_2.1139 evm.model.HIC_ASM_2.1140 evm.model.HIC_ASM_2.1141 evm.model.HIC_ASM_2.1142 evm.model.HIC_ASM_2.1143 evm.model.HIC_ASM_2.1144 evm.model.HIC_ASM_2.1145 evm.model.HIC_ASM_2.1146 evm.model.HIC_ASM_2.1147 evm.model.HIC_ASM_5.2788 evm.model.HIC_ASM_5.593 evm.model.HIC_ASM_5.594
map03008	Ribosome biogenesis in eukaryotes	0.0452445	0.059746	5	156	0.0320513	174	14000	Over	evm.model.HIC_ASM_2.739 evm.model.HIC_ASM_2.740 evm.model.HIC_ASM_2.745 evm.model.HIC_ASM_2.746 evm.model.HIC_ASM_4.2837
