# Supplementary material for: The Diesel Tree Sindora glabra Genome Provides Insights Into the Evolution of Oleoresin Biosynthesis
Source: Front Plant Sci. 2022 Jan 4;12:794830. doi: 10.3389/fpls.2021.794830 (PMC8764381; doi:10.3389/fpls.2021.794830)
Supplement: Supplementary file 5 [file Table_5.xlsx]

## Sheet: Sheet1
File S5 GO enrichment analysis of contracted genes
GO_ID	GO_Term	GO_Class	Pvalue	AdjustedPv	x1	x2	n	N	EnrichDirect	GOlevl	GeneID
GO:0000166	nucleotide binding	MF	3.47999e-75	3.39299e-73	138	2787	225	17133	Over	4	evm.model.CTG_1198.1,evm.model.CTG_1252.2,evm.model.CTG_1269.1,evm.model.CTG_309.2,evm.model.CTG_309.4,evm.model.HIC_ASM_0.1150,evm.model.HIC_ASM_0.1165,evm.model.HIC_ASM_0.1168,evm.model.HIC_ASM_0.1288,evm.model.HIC_ASM_0.1292.6,evm.model.HIC_ASM_0.1344,evm.model.HIC_ASM_0.1712,evm.model.HIC_ASM_0.1713,evm.model.HIC_ASM_0.2111,evm.model.HIC_ASM_0.2117_evm.model.HIC_ASM_0.2118,evm.model.HIC_ASM_0…
GO:0006468	protein phosphorylation	BP	3.50219e-73	2.27642e-71	87	1249	225	17133	Over	7	evm.model.CTG_1269.1,evm.model.CTG_309.2,evm.model.CTG_309.4,evm.model.HIC_ASM_0.1150,evm.model.HIC_ASM_0.1165,evm.model.HIC_ASM_0.1168,evm.model.HIC_ASM_0.1288,evm.model.HIC_ASM_0.1292.6,evm.model.HIC_ASM_0.1712,evm.model.HIC_ASM_0.1713,evm.model.HIC_ASM_0.2957,evm.model.HIC_ASM_0.3709,evm.model.HIC_ASM_0.384,evm.model.HIC_ASM_0.394,evm.model.HIC_ASM_0.398,evm.model.HIC_ASM_0.407,evm.model.HIC_A…
GO:0004672	protein kinase activity	MF	1.27505e-71	4.97269e-70	87	1269	225	17133	Over	6	evm.model.CTG_1269.1,evm.model.CTG_309.2,evm.model.CTG_309.4,evm.model.HIC_ASM_0.1150,evm.model.HIC_ASM_0.1165,evm.model.HIC_ASM_0.1168,evm.model.HIC_ASM_0.1288,evm.model.HIC_ASM_0.1292.6,evm.model.HIC_ASM_0.1712,evm.model.HIC_ASM_0.1713,evm.model.HIC_ASM_0.2957,evm.model.HIC_ASM_0.3709,evm.model.HIC_ASM_0.384,evm.model.HIC_ASM_0.394,evm.model.HIC_ASM_0.398,evm.model.HIC_ASM_0.407,evm.model.HIC_A…
GO:0043168	anion binding	MF	4.86605e-70	1.58147e-68	138	2921	225	17133	Over	4	evm.model.CTG_1198.1,evm.model.CTG_1252.2,evm.model.CTG_1269.1,evm.model.CTG_309.2,evm.model.CTG_309.4,evm.model.HIC_ASM_0.1150,evm.model.HIC_ASM_0.1165,evm.model.HIC_ASM_0.1168,evm.model.HIC_ASM_0.1288,evm.model.HIC_ASM_0.1292.6,evm.model.HIC_ASM_0.1344,evm.model.HIC_ASM_0.1712,evm.model.HIC_ASM_0.1713,evm.model.HIC_ASM_0.2111,evm.model.HIC_ASM_0.2117_evm.model.HIC_ASM_0.2118,evm.model.HIC_ASM_0…
GO:0032559	adenyl ribonucleotide binding	MF	1.95974e-63	4.24611e-62	116	2296	225	17133	Over	6	evm.model.CTG_1198.1,evm.model.CTG_1269.1,evm.model.CTG_309.2,evm.model.CTG_309.4,evm.model.HIC_ASM_0.1150,evm.model.HIC_ASM_0.1165,evm.model.HIC_ASM_0.1168,evm.model.HIC_ASM_0.1288,evm.model.HIC_ASM_0.1292.6,evm.model.HIC_ASM_0.1712,evm.model.HIC_ASM_0.1713,evm.model.HIC_ASM_0.2957,evm.model.HIC_ASM_0.3571,evm.model.HIC_ASM_0.3576,evm.model.HIC_ASM_0.3581,evm.model.HIC_ASM_0.3596,evm.model.HIC_A…
GO:0043167	ion binding	MF	2.80684e-62	4.97576e-61	167	4414	225	17133	Over	3	evm.model.CTG_1198.1,evm.model.CTG_1252.2,evm.model.CTG_1269.1,evm.model.CTG_309.2,evm.model.CTG_309.4,evm.model.HIC_ASM_0.1150,evm.model.HIC_ASM_0.1165,evm.model.HIC_ASM_0.1168,evm.model.HIC_ASM_0.1288,evm.model.HIC_ASM_0.1292.6,evm.model.HIC_ASM_0.1344,evm.model.HIC_ASM_0.1706_evm.model.HIC_ASM_0.1709,evm.model.HIC_ASM_0.1712,evm.model.HIC_ASM_0.1713,evm.model.HIC_ASM_0.1715,evm.model.HIC_ASM_0…
GO:0032550	purine ribonucleoside binding	MF	9.08689e-62	1.26567e-60	122	2552	225	17133	Over	6	evm.model.CTG_1198.1,evm.model.CTG_1269.1,evm.model.CTG_309.2,evm.model.CTG_309.4,evm.model.HIC_ASM_0.1150,evm.model.HIC_ASM_0.1165,evm.model.HIC_ASM_0.1168,evm.model.HIC_ASM_0.1288,evm.model.HIC_ASM_0.1292.6,evm.model.HIC_ASM_0.1712,evm.model.HIC_ASM_0.1713,evm.model.HIC_ASM_0.2957,evm.model.HIC_ASM_0.3571,evm.model.HIC_ASM_0.3576,evm.model.HIC_ASM_0.3581,evm.model.HIC_ASM_0.3596,evm.model.HIC_A…
GO:0032555	purine ribonucleotide binding	MF	9.08689e-62	1.26567e-60	122	2552	225	17133	Over	5	evm.model.CTG_1198.1,evm.model.CTG_1269.1,evm.model.CTG_309.2,evm.model.CTG_309.4,evm.model.HIC_ASM_0.1150,evm.model.HIC_ASM_0.1165,evm.model.HIC_ASM_0.1168,evm.model.HIC_ASM_0.1288,evm.model.HIC_ASM_0.1292.6,evm.model.HIC_ASM_0.1712,evm.model.HIC_ASM_0.1713,evm.model.HIC_ASM_0.2957,evm.model.HIC_ASM_0.3571,evm.model.HIC_ASM_0.3576,evm.model.HIC_ASM_0.3581,evm.model.HIC_ASM_0.3596,evm.model.HIC_A…
GO:0005524	ATP binding	MF	6.40484e-50	5.67701e-49	100	2076	225	17133	Over	6	evm.model.CTG_1198.1,evm.model.CTG_1269.1,evm.model.CTG_309.2,evm.model.CTG_309.4,evm.model.HIC_ASM_0.1150,evm.model.HIC_ASM_0.1165,evm.model.HIC_ASM_0.1168,evm.model.HIC_ASM_0.1288,evm.model.HIC_ASM_0.1292.6,evm.model.HIC_ASM_0.1712,evm.model.HIC_ASM_0.1713,evm.model.HIC_ASM_0.2957,evm.model.HIC_ASM_0.3709,evm.model.HIC_ASM_0.384,evm.model.HIC_ASM_0.3844,evm.model.HIC_ASM_0.394,evm.model.HIC_ASM…
GO:0035639	purine ribonucleoside triphosphate binding	MF	1.28093e-48	1.086e-47	106	2332	225	17133	Over	5	evm.model.CTG_1198.1,evm.model.CTG_1269.1,evm.model.CTG_309.2,evm.model.CTG_309.4,evm.model.HIC_ASM_0.1150,evm.model.HIC_ASM_0.1165,evm.model.HIC_ASM_0.1168,evm.model.HIC_ASM_0.1288,evm.model.HIC_ASM_0.1292.6,evm.model.HIC_ASM_0.1712,evm.model.HIC_ASM_0.1713,evm.model.HIC_ASM_0.2957,evm.model.HIC_ASM_0.3709,evm.model.HIC_ASM_0.384,evm.model.HIC_ASM_0.3844,evm.model.HIC_ASM_0.394,evm.model.HIC_ASM…
GO:0097159	organic cyclic compound binding	MF	5.27707e-36	3.4301e-35	156	5278	225	17133	Over	3	evm.model.CTG_1198.1,evm.model.CTG_1252.2,evm.model.CTG_1269.1,evm.model.CTG_309.2,evm.model.CTG_309.4,evm.model.HIC_ASM_0.1150,evm.model.HIC_ASM_0.1165,evm.model.HIC_ASM_0.1168,evm.model.HIC_ASM_0.1288,evm.model.HIC_ASM_0.1292.6,evm.model.HIC_ASM_0.1344,evm.model.HIC_ASM_0.1706_evm.model.HIC_ASM_0.1709,evm.model.HIC_ASM_0.1712,evm.model.HIC_ASM_0.1713,evm.model.HIC_ASM_0.1715,evm.model.HIC_ASM_0…
GO:1901363	heterocyclic compound binding	MF	5.27707e-36	3.4301e-35	156	5278	225	17133	Over	3	evm.model.CTG_1198.1,evm.model.CTG_1252.2,evm.model.CTG_1269.1,evm.model.CTG_309.2,evm.model.CTG_309.4,evm.model.HIC_ASM_0.1150,evm.model.HIC_ASM_0.1165,evm.model.HIC_ASM_0.1168,evm.model.HIC_ASM_0.1288,evm.model.HIC_ASM_0.1292.6,evm.model.HIC_ASM_0.1344,evm.model.HIC_ASM_0.1706_evm.model.HIC_ASM_0.1709,evm.model.HIC_ASM_0.1712,evm.model.HIC_ASM_0.1713,evm.model.HIC_ASM_0.1715,evm.model.HIC_ASM_0…
GO:0048544	recognition of pollen	BP	1.80011e-28	1.0637e-27	24	68	225	17133	Over	5	evm.model.CTG_950.2,evm.model.HIC_ASM_0.1288,evm.model.HIC_ASM_0.1292.6,evm.model.HIC_ASM_0.3709,evm.model.HIC_ASM_1.1494,evm.model.HIC_ASM_1.1495.2,evm.model.HIC_ASM_1.1496,evm.model.HIC_ASM_1.1501_evm.model.HIC_ASM_1.1502,evm.model.HIC_ASM_1.1505,evm.model.HIC_ASM_1.3282,evm.model.HIC_ASM_1.3288,evm.model.HIC_ASM_1.3291,evm.model.HIC_ASM_1.3321,evm.model.HIC_ASM_2.2539,evm.model.HIC_ASM_2.2617,…
GO:0003824	catalytic activity	MF	1.24022e-27	6.71785e-27	178	7394	225	17133	Over	2	evm.model.CTG_1198.1,evm.model.CTG_1252.2,evm.model.CTG_1269.1,evm.model.CTG_309.2,evm.model.CTG_309.4,evm.model.HIC_ASM_0.1150,evm.model.HIC_ASM_0.1165,evm.model.HIC_ASM_0.1168,evm.model.HIC_ASM_0.1288,evm.model.HIC_ASM_0.1292.6,evm.model.HIC_ASM_0.1344,evm.model.HIC_ASM_0.1706_evm.model.HIC_ASM_0.1709,evm.model.HIC_ASM_0.1712,evm.model.HIC_ASM_0.1713,evm.model.HIC_ASM_0.1715,evm.model.HIC_ASM_0…
GO:0016740	transferase activity	MF	2.24687e-27	1.18416e-26	99	2893	225	17133	Over	3	evm.model.CTG_1269.1,evm.model.CTG_309.2,evm.model.CTG_309.4,evm.model.HIC_ASM_0.1150,evm.model.HIC_ASM_0.1165,evm.model.HIC_ASM_0.1168,evm.model.HIC_ASM_0.1288,evm.model.HIC_ASM_0.1292.6,evm.model.HIC_ASM_0.1712,evm.model.HIC_ASM_0.1713,evm.model.HIC_ASM_0.2957,evm.model.HIC_ASM_0.3709,evm.model.HIC_ASM_0.384,evm.model.HIC_ASM_0.394,evm.model.HIC_ASM_0.398,evm.model.HIC_ASM_0.407,evm.model.HIC_A…
GO:0071949	FAD binding	MF	1.07808e-14	4.67167e-14	14	56	225	17133	Over	6	evm.model.CTG_1252.2,evm.model.HIC_ASM_0.1344,evm.model.HIC_ASM_0.2111,evm.model.HIC_ASM_0.2117_evm.model.HIC_ASM_0.2118,evm.model.HIC_ASM_0.2119,evm.model.HIC_ASM_0.2120,evm.model.HIC_ASM_0.2128,evm.model.HIC_ASM_0.2129,evm.model.HIC_ASM_0.2132,evm.model.HIC_ASM_10.2508,evm.model.HIC_ASM_10.2511,evm.model.HIC_ASM_10.2512,evm.model.HIC_ASM_10.2514,evm.model.HIC_ASM_10.2515
GO:0005488	binding	MF	6.91199e-14	2.93008e-13	174	8967	225	17133	Over	2	evm.model.CTG_1198.1,evm.model.CTG_1252.2,evm.model.CTG_1269.1,evm.model.CTG_309.2,evm.model.CTG_309.4,evm.model.CTG_499.1.1,evm.model.HIC_ASM_0.1150,evm.model.HIC_ASM_0.1165,evm.model.HIC_ASM_0.1168,evm.model.HIC_ASM_0.1288,evm.model.HIC_ASM_0.1292.6,evm.model.HIC_ASM_0.1344,evm.model.HIC_ASM_0.1706_evm.model.HIC_ASM_0.1709,evm.model.HIC_ASM_0.1712,evm.model.HIC_ASM_0.1713,evm.model.HIC_ASM_0.17…
GO:0050660	flavin adenine dinucleotide binding	MF	2.49558e-12	9.93138e-12	16	116	225	17133	Over	5	evm.model.CTG_1252.2,evm.model.HIC_ASM_0.1344,evm.model.HIC_ASM_0.2111,evm.model.HIC_ASM_0.2117_evm.model.HIC_ASM_0.2118,evm.model.HIC_ASM_0.2119,evm.model.HIC_ASM_0.2120,evm.model.HIC_ASM_0.2128,evm.model.HIC_ASM_0.2129,evm.model.HIC_ASM_0.2132,evm.model.HIC_ASM_10.2508,evm.model.HIC_ASM_10.2511,evm.model.HIC_ASM_10.2512,evm.model.HIC_ASM_10.2514,evm.model.HIC_ASM_10.2515,evm.model.HIC_ASM_11.23…
GO:0055085	transmembrane transport	BP	5.07479e-12	1.97917e-11	34	850	225	17133	Over	4	evm.model.CTG_1198.1,evm.model.HIC_ASM_0.1333,evm.model.HIC_ASM_0.3200,evm.model.HIC_ASM_0.3844,evm.model.HIC_ASM_0.5011,evm.model.HIC_ASM_1.3654,evm.model.HIC_ASM_11.1278,evm.model.HIC_ASM_11.9,evm.model.HIC_ASM_2.100,evm.model.HIC_ASM_2.1096,evm.model.HIC_ASM_2.2005,evm.model.HIC_ASM_2.3753.1,evm.model.HIC_ASM_2.881,evm.model.HIC_ASM_3.1199,evm.model.HIC_ASM_3.1994,evm.model.HIC_ASM_3.3599_evm.…
GO:0042626	ATPase activity, coupled to transmembrane movement of substances	MF	4.89835e-11	1.83688e-10	13	82	225	17133	Over	5	evm.model.CTG_1198.1,evm.model.HIC_ASM_0.3844,evm.model.HIC_ASM_11.1278,evm.model.HIC_ASM_2.881,evm.model.HIC_ASM_3.1199,evm.model.HIC_ASM_3.3599_evm.model.HIC_ASM_3.3597,evm.model.HIC_ASM_4.1673,evm.model.HIC_ASM_4.3498,evm.model.HIC_ASM_6.1493,evm.model.HIC_ASM_6.1498,evm.model.HIC_ASM_7.1721,evm.model.HIC_ASM_8.2176,evm.model.HIC_ASM_8.484
GO:0008152	metabolic process	BP	1.45128e-10	5.14546e-10	149	7690	225	17133	Over	2	evm.model.CTG_1252.2,evm.model.CTG_1269.1,evm.model.CTG_309.2,evm.model.CTG_309.4,evm.model.HIC_ASM_0.1150,evm.model.HIC_ASM_0.1165,evm.model.HIC_ASM_0.1168,evm.model.HIC_ASM_0.1288,evm.model.HIC_ASM_0.1292.6,evm.model.HIC_ASM_0.1344,evm.model.HIC_ASM_0.1706_evm.model.HIC_ASM_0.1709,evm.model.HIC_ASM_0.1712,evm.model.HIC_ASM_0.1713,evm.model.HIC_ASM_0.1715,evm.model.HIC_ASM_0.1716,evm.model.HIC_A…
GO:0055114	oxidation-reduction process	BP	6.37455e-10	2.18077e-09	43	1348	225	17133	Over	4	evm.model.CTG_1252.2,evm.model.HIC_ASM_0.1344,evm.model.HIC_ASM_0.1706_evm.model.HIC_ASM_0.1709,evm.model.HIC_ASM_0.1715,evm.model.HIC_ASM_0.1716,evm.model.HIC_ASM_0.2111,evm.model.HIC_ASM_0.2117_evm.model.HIC_ASM_0.2118,evm.model.HIC_ASM_0.2119,evm.model.HIC_ASM_0.2120,evm.model.HIC_ASM_0.2128,evm.model.HIC_ASM_0.2129,evm.model.HIC_ASM_0.2132,evm.model.HIC_ASM_1.1613,evm.model.HIC_ASM_1.933,evm.…
GO:0016702	oxidoreductase activity, acting on single donors with incorporation of molecular oxygen, incorporation of two atoms of oxygen	MF	6.85012e-10	2.26402e-09	9	36	225	17133	Over	5	evm.model.HIC_ASM_1.1613,evm.model.HIC_ASM_10.1833,evm.model.HIC_ASM_4.2613,evm.model.HIC_ASM_6.888,evm.model.HIC_ASM_7.2296,evm.model.HIC_ASM_7.53,evm.model.HIC_ASM_9.2031_evm.model.HIC_ASM_9.2033,evm.model.HIC_ASM_9.377,evm.model.HIC_ASM_9.460.1
GO:0044699	single-organism process	BP	2.45656e-09	7.98381e-09	107	5028	225	17133	Over	2	evm.model.CTG_1198.1,evm.model.CTG_1252.2,evm.model.CTG_950.2,evm.model.HIC_ASM_0.1288,evm.model.HIC_ASM_0.1292.6,evm.model.HIC_ASM_0.1333,evm.model.HIC_ASM_0.1344,evm.model.HIC_ASM_0.1706_evm.model.HIC_ASM_0.1709,evm.model.HIC_ASM_0.1715,evm.model.HIC_ASM_0.1716,evm.model.HIC_ASM_0.2111,evm.model.HIC_ASM_0.2117_evm.model.HIC_ASM_0.2118,evm.model.HIC_ASM_0.2119,evm.model.HIC_ASM_0.2120,evm.model.…
GO:0016491	oxidoreductase activity	MF	4.05153e-09	1.29516e-08	43	1405	225	17133	Over	3	evm.model.CTG_1252.2,evm.model.HIC_ASM_0.1344,evm.model.HIC_ASM_0.1706_evm.model.HIC_ASM_0.1709,evm.model.HIC_ASM_0.1715,evm.model.HIC_ASM_0.1716,evm.model.HIC_ASM_0.2111,evm.model.HIC_ASM_0.2117_evm.model.HIC_ASM_0.2118,evm.model.HIC_ASM_0.2119,evm.model.HIC_ASM_0.2120,evm.model.HIC_ASM_0.2128,evm.model.HIC_ASM_0.2129,evm.model.HIC_ASM_0.2132,evm.model.HIC_ASM_1.1613,evm.model.HIC_ASM_1.933,evm.…
GO:0030246	carbohydrate binding	MF	1.44715e-08	4.34144e-08	14	153	225	17133	Over	3	evm.model.HIC_ASM_0.1150,evm.model.HIC_ASM_0.1165,evm.model.HIC_ASM_0.1168,evm.model.HIC_ASM_0.1713,evm.model.HIC_ASM_10.122,evm.model.HIC_ASM_10.125,evm.model.HIC_ASM_10.127,evm.model.HIC_ASM_10.128,evm.model.HIC_ASM_2.3832,evm.model.HIC_ASM_3.3103,evm.model.HIC_ASM_5.1749,evm.model.HIC_ASM_5.2208,evm.model.HIC_ASM_5.2216,evm.model.HIC_ASM_9.1700
GO:0016705	oxidoreductase activity, acting on paired donors, with incorporation or reduction of molecular oxygen	MF	1.56295e-08	4.6178e-08	20	331	225	17133	Over	4	evm.model.HIC_ASM_0.1706_evm.model.HIC_ASM_0.1709,evm.model.HIC_ASM_0.1715,evm.model.HIC_ASM_0.1716,evm.model.HIC_ASM_1.933,evm.model.HIC_ASM_10.354,evm.model.HIC_ASM_10.357,evm.model.HIC_ASM_10.940,evm.model.HIC_ASM_11.2331,evm.model.HIC_ASM_11.586,evm.model.HIC_ASM_11.741,evm.model.HIC_ASM_2.1085,evm.model.HIC_ASM_2.1300,evm.model.HIC_ASM_4.1021,evm.model.HIC_ASM_4.3391,evm.model.HIC_ASM_5.1308…
GO:0005200	structural constituent of cytoskeleton	MF	2.17592e-08	6.23977e-08	6	15	225	17133	Over	3	evm.model.HIC_ASM_0.5046,evm.model.HIC_ASM_10.2523.1,evm.model.HIC_ASM_2.898,evm.model.HIC_ASM_3.1899,evm.model.HIC_ASM_4.2979_evm.model.HIC_ASM_4.2980,evm.model.HIC_ASM_9.1588
GO:0020037	heme binding	MF	3.42077e-08	9.66739e-08	18	394	225	17133	Over	5	evm.model.HIC_ASM_0.1706_evm.model.HIC_ASM_0.1709,evm.model.HIC_ASM_0.1715,evm.model.HIC_ASM_0.1716,evm.model.HIC_ASM_1.933,evm.model.HIC_ASM_10.354,evm.model.HIC_ASM_10.357,evm.model.HIC_ASM_10.940,evm.model.HIC_ASM_11.586,evm.model.HIC_ASM_11.741,evm.model.HIC_ASM_2.1085,evm.model.HIC_ASM_4.1021,evm.model.HIC_ASM_4.3391,evm.model.HIC_ASM_5.1308,evm.model.HIC_ASM_5.1314,evm.model.HIC_ASM_5.3267,…
GO:0043531	ADP binding	MF	3.54668e-08	9.88004e-08	16	220	225	17133	Over	5	evm.model.HIC_ASM_0.3571,evm.model.HIC_ASM_0.3576,evm.model.HIC_ASM_0.3581,evm.model.HIC_ASM_0.3596,evm.model.HIC_ASM_0.3946,evm.model.HIC_ASM_0.4486,evm.model.HIC_ASM_11.1207.2,evm.model.HIC_ASM_11.1214,evm.model.HIC_ASM_11.1216,evm.model.HIC_ASM_11.1239,evm.model.HIC_ASM_11.1240,evm.model.HIC_ASM_11.1538,evm.model.HIC_ASM_11.1541,evm.model.HIC_ASM_3.2085,evm.model.HIC_ASM_4.768,evm.model.HIC_AS…
GO:0022857	transmembrane transporter activity	MF	1.28285e-07	3.24877e-07	29	861	225	17133	Over	3	evm.model.CTG_1198.1,evm.model.HIC_ASM_0.1333,evm.model.HIC_ASM_0.3200,evm.model.HIC_ASM_0.3844,evm.model.HIC_ASM_0.5011,evm.model.HIC_ASM_1.3654,evm.model.HIC_ASM_11.1278,evm.model.HIC_ASM_2.100,evm.model.HIC_ASM_2.1096,evm.model.HIC_ASM_2.2005,evm.model.HIC_ASM_2.881,evm.model.HIC_ASM_3.1199,evm.model.HIC_ASM_3.1994,evm.model.HIC_ASM_3.3599_evm.model.HIC_ASM_3.3597,evm.model.HIC_ASM_4.1673,evm.…
GO:0016021	integral component of membrane	CC	1.66833e-07	4.11802e-07	29	868	225	17133	Over	3	evm.model.CTG_1198.1,evm.model.HIC_ASM_0.1333,evm.model.HIC_ASM_0.3200,evm.model.HIC_ASM_0.3844,evm.model.HIC_ASM_0.5011,evm.model.HIC_ASM_1.3654,evm.model.HIC_ASM_11.1278,evm.model.HIC_ASM_11.2331,evm.model.HIC_ASM_2.100,evm.model.HIC_ASM_2.1096,evm.model.HIC_ASM_2.1300,evm.model.HIC_ASM_2.2005,evm.model.HIC_ASM_2.881,evm.model.HIC_ASM_3.1199,evm.model.HIC_ASM_3.3599_evm.model.HIC_ASM_3.3597,evm…
GO:0022804	active transmembrane transporter activity	MF	4.17922e-07	9.81865e-07	15	231	225	17133	Over	4	evm.model.CTG_1198.1,evm.model.HIC_ASM_0.3844,evm.model.HIC_ASM_11.1278,evm.model.HIC_ASM_2.881,evm.model.HIC_ASM_3.1199,evm.model.HIC_ASM_3.1994,evm.model.HIC_ASM_3.3599_evm.model.HIC_ASM_3.3597,evm.model.HIC_ASM_4.1673,evm.model.HIC_ASM_4.3498,evm.model.HIC_ASM_6.1493,evm.model.HIC_ASM_6.1498,evm.model.HIC_ASM_7.1721,evm.model.HIC_ASM_8.1457,evm.model.HIC_ASM_8.2176,evm.model.HIC_ASM_8.484
GO:0005506	iron ion binding	MF	5.47777e-07	1.25667e-06	18	338	225	17133	Over	7	evm.model.HIC_ASM_0.1706_evm.model.HIC_ASM_0.1709,evm.model.HIC_ASM_0.1715,evm.model.HIC_ASM_0.1716,evm.model.HIC_ASM_1.933,evm.model.HIC_ASM_10.354,evm.model.HIC_ASM_10.357,evm.model.HIC_ASM_10.940,evm.model.HIC_ASM_11.586,evm.model.HIC_ASM_11.741,evm.model.HIC_ASM_2.1085,evm.model.HIC_ASM_4.1021,evm.model.HIC_ASM_4.3391,evm.model.HIC_ASM_5.1308,evm.model.HIC_ASM_5.1314,evm.model.HIC_ASM_5.3267,…
GO:0004553	hydrolase activity, hydrolyzing O-glycosyl compounds	MF	6.94948e-07	1.53994e-06	17	403	225	17133	Over	5	evm.model.HIC_ASM_0.3291,evm.model.HIC_ASM_0.3292,evm.model.HIC_ASM_0.3293,evm.model.HIC_ASM_1.3681,evm.model.HIC_ASM_1.4091.1,evm.model.HIC_ASM_1.4098,evm.model.HIC_ASM_10.661,evm.model.HIC_ASM_11.1823,evm.model.HIC_ASM_2.2556,evm.model.HIC_ASM_4.1629,evm.model.HIC_ASM_4.2631,evm.model.HIC_ASM_4.3305,evm.model.HIC_ASM_4.879,evm.model.HIC_ASM_6.2879,evm.model.HIC_ASM_7.332,evm.model.HIC_ASM_8.275…
GO:0044260	cellular macromolecule metabolic process	BP	1.50076e-06	3.14675e-06	89	4361	225	17133	Over	4	evm.model.CTG_1269.1,evm.model.CTG_309.2,evm.model.CTG_309.4,evm.model.HIC_ASM_0.1150,evm.model.HIC_ASM_0.1165,evm.model.HIC_ASM_0.1168,evm.model.HIC_ASM_0.1288,evm.model.HIC_ASM_0.1292.6,evm.model.HIC_ASM_0.1712,evm.model.HIC_ASM_0.1713,evm.model.HIC_ASM_0.2957,evm.model.HIC_ASM_0.3709,evm.model.HIC_ASM_0.384,evm.model.HIC_ASM_0.394,evm.model.HIC_ASM_0.398,evm.model.HIC_ASM_0.407,evm.model.HIC_A…
GO:0009987	cellular process	BP	5.38209e-06	1.07093e-05	130	7308	225	17133	Over	2	evm.model.CTG_1198.1,evm.model.CTG_1269.1,evm.model.CTG_309.2,evm.model.CTG_309.4,evm.model.CTG_950.2,evm.model.HIC_ASM_0.1150,evm.model.HIC_ASM_0.1165,evm.model.HIC_ASM_0.1168,evm.model.HIC_ASM_0.1288,evm.model.HIC_ASM_0.1292.6,evm.model.HIC_ASM_0.1333,evm.model.HIC_ASM_0.1712,evm.model.HIC_ASM_0.1713,evm.model.HIC_ASM_0.2957,evm.model.HIC_ASM_0.3200,evm.model.HIC_ASM_0.3709,evm.model.HIC_ASM_0.…
GO:0005874	microtubule	CC	9.32359e-06	1.8001e-05	6	38	225	17133	Over	4	evm.model.HIC_ASM_0.5046,evm.model.HIC_ASM_10.2523.1,evm.model.HIC_ASM_2.898,evm.model.HIC_ASM_3.1899,evm.model.HIC_ASM_4.2979_evm.model.HIC_ASM_4.2980,evm.model.HIC_ASM_9.1588
GO:0017111	nucleoside-triphosphatase activity	MF	4.67097e-05	8.51252e-05	19	576	225	17133	Over	7	evm.model.CTG_1198.1,evm.model.HIC_ASM_0.3844,evm.model.HIC_ASM_0.5046,evm.model.HIC_ASM_10.2523.1,evm.model.HIC_ASM_11.1278,evm.model.HIC_ASM_2.881,evm.model.HIC_ASM_2.898,evm.model.HIC_ASM_3.1199,evm.model.HIC_ASM_3.1899,evm.model.HIC_ASM_3.3599_evm.model.HIC_ASM_3.3597,evm.model.HIC_ASM_4.1673,evm.model.HIC_ASM_4.2979_evm.model.HIC_ASM_4.2980,evm.model.HIC_ASM_4.3498,evm.model.HIC_ASM_6.1493,e…
GO:0044238	primary metabolic process	BP	0.000100012	0.000175697	108	6074	225	17133	Over	3	evm.model.CTG_1269.1,evm.model.CTG_309.2,evm.model.CTG_309.4,evm.model.HIC_ASM_0.1150,evm.model.HIC_ASM_0.1165,evm.model.HIC_ASM_0.1168,evm.model.HIC_ASM_0.1288,evm.model.HIC_ASM_0.1292.6,evm.model.HIC_ASM_0.1712,evm.model.HIC_ASM_0.1713,evm.model.HIC_ASM_0.2957,evm.model.HIC_ASM_0.3291,evm.model.HIC_ASM_0.3292,evm.model.HIC_ASM_0.3293,evm.model.HIC_ASM_0.3709,evm.model.HIC_ASM_0.384,evm.model.HI…
GO:0004506	squalene monooxygenase activity	MF	0.000171707	0.000286179	2	2	225	17133	Over	6	evm.model.HIC_ASM_11.2331,evm.model.HIC_ASM_2.1300
GO:0016126	sterol biosynthetic process	BP	0.000171707	0.000286179	2	2	225	17133	Over	7	evm.model.HIC_ASM_11.2331,evm.model.HIC_ASM_2.1300
GO:0044763	single-organism cellular process	BP	0.000195244	0.000317271	64	3190	225	17133	Over	3	evm.model.CTG_1198.1,evm.model.CTG_950.2,evm.model.HIC_ASM_0.1288,evm.model.HIC_ASM_0.1292.6,evm.model.HIC_ASM_0.1333,evm.model.HIC_ASM_0.3200,evm.model.HIC_ASM_0.3709,evm.model.HIC_ASM_0.3844,evm.model.HIC_ASM_0.5011,evm.model.HIC_ASM_0.5046,evm.model.HIC_ASM_1.1494,evm.model.HIC_ASM_1.1495.2,evm.model.HIC_ASM_1.1496,evm.model.HIC_ASM_1.1501_evm.model.HIC_ASM_1.1502,evm.model.HIC_ASM_1.1505,evm.…
GO:0071704	organic substance metabolic process	BP	0.000483949	0.000725924	108	6278	225	17133	Over	3	evm.model.CTG_1269.1,evm.model.CTG_309.2,evm.model.CTG_309.4,evm.model.HIC_ASM_0.1150,evm.model.HIC_ASM_0.1165,evm.model.HIC_ASM_0.1168,evm.model.HIC_ASM_0.1288,evm.model.HIC_ASM_0.1292.6,evm.model.HIC_ASM_0.1712,evm.model.HIC_ASM_0.1713,evm.model.HIC_ASM_0.2957,evm.model.HIC_ASM_0.3291,evm.model.HIC_ASM_0.3292,evm.model.HIC_ASM_0.3293,evm.model.HIC_ASM_0.3709,evm.model.HIC_ASM_0.384,evm.model.HI…
GO:0030247	polysaccharide binding	MF	0.000897732	0.00122418	5	57	225	17133	Over	4	evm.model.HIC_ASM_0.1713,evm.model.HIC_ASM_2.3832,evm.model.HIC_ASM_3.3103,evm.model.HIC_ASM_5.2208,evm.model.HIC_ASM_5.2216
GO:0004674	protein serine/threonine kinase activity	MF	0.00271891	0.00355831	5	73	225	17133	Over	7	evm.model.HIC_ASM_1.1494,evm.model.HIC_ASM_1.3288,evm.model.HIC_ASM_1.716,evm.model.HIC_ASM_4.1619,evm.model.HIC_ASM_4.1621
GO:0016758	transferase activity, transferring hexosyl groups	MF	0.0123663	0.0155577	11	381	225	17133	Over	5	evm.model.HIC_ASM_0.914.1,evm.model.HIC_ASM_0.964.1,evm.model.HIC_ASM_1.1349,evm.model.HIC_ASM_1.1351,evm.model.HIC_ASM_1.1359,evm.model.HIC_ASM_1.1362,evm.model.HIC_ASM_1.3686,evm.model.HIC_ASM_2.640,evm.model.HIC_ASM_4.2918,evm.model.HIC_ASM_5.691,evm.model.HIC_ASM_7.153
GO:0007017	microtubule-based process	BP	0.0135289	0.0169111	6	148	225	17133	Over	4	evm.model.HIC_ASM_0.5046,evm.model.HIC_ASM_10.2523.1,evm.model.HIC_ASM_2.898,evm.model.HIC_ASM_3.1899,evm.model.HIC_ASM_4.2979_evm.model.HIC_ASM_4.2980,evm.model.HIC_ASM_9.1588
GO:0003924	GTPase activity	MF	0.0310125	0.0377965	6	179	225	17133	Over	8	evm.model.HIC_ASM_0.5046,evm.model.HIC_ASM_10.2523.1,evm.model.HIC_ASM_2.898,evm.model.HIC_ASM_3.1899,evm.model.HIC_ASM_4.2979_evm.model.HIC_ASM_4.2980,evm.model.HIC_ASM_9.1588
