# Supplementary material for: The Diesel Tree Sindora glabra Genome Provides Insights Into the Evolution of Oleoresin Biosynthesis
Source: Front Plant Sci. 2022 Jan 4;12:794830. doi: 10.3389/fpls.2021.794830 (PMC8764381; doi:10.3389/fpls.2021.794830)
Supplement: Supplementary file 6 [file Table_6.xlsx]

## Sheet: Sheet1
File S6 GO analysis of positively selected genes
GO_ID	GO_Term	GO_Class	Pvalue	AdjustedPv	x1	x2	n	N	EnrichDirect	GOlevl	GeneID
GO:0090304	nucleic acid metabolic process	BP	1.25266e-10	1.34787e-07	75	1963	329	17133	Over	5	evm.model.HIC_ASM_2.3728,evm.model.HIC_ASM_3.131_evm.model.HIC_ASM_3.132,evm.model.HIC_ASM_1.2470,evm.model.HIC_ASM_10.2533,evm.model.HIC_ASM_7.305.1,evm.model.HIC_ASM_6.2888.4,evm.model.HIC_ASM_3.3040,evm.model.HIC_ASM_8.951,evm.model.HIC_ASM_5.2200.1,evm.model.HIC_ASM_6.2301,evm.model.HIC_ASM_0.2874,evm.model.HIC_ASM_0.2811,evm.model.HIC_ASM_7.673,evm.model.HIC_ASM_0.1175,evm.model.HIC_ASM_11.2…
GO:0003723	RNA binding	MF	5.62828e-10	2.32893e-07	25	400	329	17133	Over	5	evm.model.HIC_ASM_2.3898,evm.model.HIC_ASM_3.131_evm.model.HIC_ASM_3.132,evm.model.HIC_ASM_5.2200.1,evm.model.HIC_ASM_2.1234,evm.model.HIC_ASM_5.2462,evm.model.HIC_ASM_0.1137.1,evm.model.HIC_ASM_9.28,evm.model.HIC_ASM_2.114,evm.model.HIC_ASM_2.75,evm.model.HIC_ASM_0.4182,evm.model.HIC_ASM_8.2069.1,evm.model.HIC_ASM_5.995,evm.model.HIC_ASM_9.9.1,evm.model.HIC_ASM_0.3769,evm.model.HIC_ASM_0.2279.2,…
GO:0006139	nucleobase-containing compound metabolic process	BP	6.4933e-10	2.32893e-07	79	2167	329	17133	Over	4	evm.model.HIC_ASM_2.3728,evm.model.HIC_ASM_3.131_evm.model.HIC_ASM_3.132,evm.model.HIC_ASM_1.2470,evm.model.HIC_ASM_10.2533,evm.model.HIC_ASM_7.305.1,evm.model.HIC_ASM_6.2888.4,evm.model.HIC_ASM_3.3040,evm.model.HIC_ASM_8.951,evm.model.HIC_ASM_5.2200.1,evm.model.HIC_ASM_6.2301,evm.model.HIC_ASM_0.2874,evm.model.HIC_ASM_0.2811,evm.model.HIC_ASM_7.673,evm.model.HIC_ASM_0.1175,evm.model.HIC_ASM_11.2…
GO:0034641	cellular nitrogen compound metabolic process	BP	1.17525e-09	3.16143e-07	82	2303	329	17133	Over	4	evm.model.HIC_ASM_2.3728,evm.model.HIC_ASM_3.131_evm.model.HIC_ASM_3.132,evm.model.HIC_ASM_1.2470,evm.model.HIC_ASM_10.2533,evm.model.HIC_ASM_7.305.1,evm.model.HIC_ASM_6.2888.4,evm.model.HIC_ASM_3.3040,evm.model.HIC_ASM_8.951,evm.model.HIC_ASM_5.2200.1,evm.model.HIC_ASM_6.2301,evm.model.HIC_ASM_0.2874,evm.model.HIC_ASM_0.2811,evm.model.HIC_ASM_7.673,evm.model.HIC_ASM_0.1175,evm.model.HIC_ASM_11.2…
GO:0003676	nucleic acid binding	MF	2.76972e-09	5.96044e-07	78	2182	329	17133	Over	4	evm.model.HIC_ASM_2.3898,evm.model.HIC_ASM_3.3240,evm.model.HIC_ASM_2.3728,evm.model.HIC_ASM_3.131_evm.model.HIC_ASM_3.132,evm.model.HIC_ASM_7.305.1,evm.model.HIC_ASM_6.2888.4,evm.model.HIC_ASM_3.3040,evm.model.HIC_ASM_8.951,evm.model.HIC_ASM_5.2200.1,evm.model.HIC_ASM_6.2301,evm.model.HIC_ASM_2.1234,evm.model.HIC_ASM_0.2811,evm.model.HIC_ASM_4.2326,evm.model.HIC_ASM_0.1175,evm.model.HIC_ASM_5.24…
GO:0006725	cellular aromatic compound metabolic process	BP	3.74461e-09	6.71534e-07	81	2309	329	17133	Over	4	evm.model.HIC_ASM_2.3728,evm.model.HIC_ASM_3.131_evm.model.HIC_ASM_3.132,evm.model.HIC_ASM_1.2470,evm.model.HIC_ASM_10.2533,evm.model.HIC_ASM_7.305.1,evm.model.HIC_ASM_6.2888.4,evm.model.HIC_ASM_3.3040,evm.model.HIC_ASM_8.951,evm.model.HIC_ASM_5.2200.1,evm.model.HIC_ASM_6.2301,evm.model.HIC_ASM_0.2874,evm.model.HIC_ASM_0.2811,evm.model.HIC_ASM_7.673,evm.model.HIC_ASM_0.1175,evm.model.HIC_ASM_11.2…
GO:1901360	organic cyclic compound metabolic process	BP	5.47054e-09	8.40901e-07	81	2324	329	17133	Over	4	evm.model.HIC_ASM_2.3728,evm.model.HIC_ASM_3.131_evm.model.HIC_ASM_3.132,evm.model.HIC_ASM_1.2470,evm.model.HIC_ASM_10.2533,evm.model.HIC_ASM_7.305.1,evm.model.HIC_ASM_6.2888.4,evm.model.HIC_ASM_3.3040,evm.model.HIC_ASM_8.951,evm.model.HIC_ASM_5.2200.1,evm.model.HIC_ASM_6.2301,evm.model.HIC_ASM_0.2874,evm.model.HIC_ASM_0.2811,evm.model.HIC_ASM_7.673,evm.model.HIC_ASM_0.1175,evm.model.HIC_ASM_11.2…
GO:0046483	heterocycle metabolic process	BP	7.007e-09	9.42442e-07	80	2295	329	17133	Over	4	evm.model.HIC_ASM_2.3728,evm.model.HIC_ASM_3.131_evm.model.HIC_ASM_3.132,evm.model.HIC_ASM_1.2470,evm.model.HIC_ASM_10.2533,evm.model.HIC_ASM_7.305.1,evm.model.HIC_ASM_6.2888.4,evm.model.HIC_ASM_3.3040,evm.model.HIC_ASM_8.951,evm.model.HIC_ASM_5.2200.1,evm.model.HIC_ASM_6.2301,evm.model.HIC_ASM_0.2874,evm.model.HIC_ASM_0.2811,evm.model.HIC_ASM_7.673,evm.model.HIC_ASM_0.1175,evm.model.HIC_ASM_11.2…
GO:0006807	nitrogen compound metabolic process	BP	1.07211e-08	1.28177e-06	85	2509	329	17133	Over	3	evm.model.HIC_ASM_2.3728,evm.model.HIC_ASM_3.131_evm.model.HIC_ASM_3.132,evm.model.HIC_ASM_1.2470,evm.model.HIC_ASM_10.2533,evm.model.HIC_ASM_7.305.1,evm.model.HIC_ASM_6.2888.4,evm.model.HIC_ASM_3.3040,evm.model.HIC_ASM_8.951,evm.model.HIC_ASM_5.2200.1,evm.model.HIC_ASM_6.2301,evm.model.HIC_ASM_0.2874,evm.model.HIC_ASM_0.2811,evm.model.HIC_ASM_7.673,evm.model.HIC_ASM_0.1175,evm.model.HIC_ASM_11.2…
GO:0010467	gene expression	BP	6.36208e-07	6.30052e-05	69	2054	329	17133	Over	5	evm.model.HIC_ASM_2.3898,evm.model.HIC_ASM_2.3728,evm.model.HIC_ASM_1.2470,evm.model.HIC_ASM_7.305.1,evm.model.HIC_ASM_6.2888.4,evm.model.HIC_ASM_8.951,evm.model.HIC_ASM_5.2200.1,evm.model.HIC_ASM_6.2301,evm.model.HIC_ASM_0.2874,evm.model.HIC_ASM_0.1175,evm.model.HIC_ASM_11.2333,evm.model.HIC_ASM_3.2662,evm.model.HIC_ASM_5.2462,evm.model.HIC_ASM_2.916.2,evm.model.HIC_ASM_7.162,evm.model.HIC_ASM_1…
GO:0005634	nucleus	CC	6.44105e-07	6.30052e-05	35	809	329	17133	Over	5	evm.model.HIC_ASM_5.2200.1,evm.model.HIC_ASM_6.2301,evm.model.HIC_ASM_9.493,evm.model.HIC_ASM_0.2811,evm.model.HIC_ASM_1.3829.7,evm.model.HIC_ASM_0.1175,evm.model.HIC_ASM_11.2333,evm.model.HIC_ASM_4.2718,evm.model.HIC_ASM_0.2038,evm.model.HIC_ASM_3.248.1,evm.model.HIC_ASM_1.3.8,evm.model.HIC_ASM_5.2110,evm.model.HIC_ASM_2.562,evm.model.HIC_ASM_1.4131,evm.model.HIC_ASM_9.135.1,evm.model.HIC_ASM_1.…
GO:0016070	RNA metabolic process	BP	2.25134e-06	0.00020187	58	1679	329	17133	Over	5	evm.model.HIC_ASM_2.3728,evm.model.HIC_ASM_3.131_evm.model.HIC_ASM_3.132,evm.model.HIC_ASM_1.2470,evm.model.HIC_ASM_10.2533,evm.model.HIC_ASM_7.305.1,evm.model.HIC_ASM_6.2888.4,evm.model.HIC_ASM_8.951,evm.model.HIC_ASM_5.2200.1,evm.model.HIC_ASM_6.2301,evm.model.HIC_ASM_0.2874,evm.model.HIC_ASM_0.1175,evm.model.HIC_ASM_11.2333,evm.model.HIC_ASM_3.2662,evm.model.HIC_ASM_0.1137.1,evm.model.HIC_ASM_…
GO:0006259	DNA metabolic process	BP	3.81929e-06	0.000316119	17	296	329	17133	Over	5	evm.model.HIC_ASM_3.3040,evm.model.HIC_ASM_0.2811,evm.model.HIC_ASM_7.673,evm.model.HIC_ASM_0.2038,evm.model.HIC_ASM_1.2760,evm.model.HIC_ASM_6.1755,evm.model.HIC_ASM_4.2409,evm.model.HIC_ASM_9.135.1,evm.model.HIC_ASM_2.2603,evm.model.HIC_ASM_1.746,evm.model.HIC_ASM_7.1760,evm.model.HIC_ASM_3.1756,evm.model.HIC_ASM_1.586,evm.model.HIC_ASM_8.923,evm.model.HIC_ASM_8.2947,evm.model.HIC_ASM_11.1904,e…
GO:0006974	cellular response to DNA damage stimulus	BP	1.08259e-05	0.000832049	13	157	329	17133	Over	5	evm.model.HIC_ASM_3.3040,evm.model.HIC_ASM_7.673,evm.model.HIC_ASM_0.2038,evm.model.HIC_ASM_3.248.1,evm.model.HIC_ASM_6.1755,evm.model.HIC_ASM_4.2409,evm.model.HIC_ASM_1.746,evm.model.HIC_ASM_3.1756,evm.model.HIC_ASM_1.586,evm.model.HIC_ASM_8.923,evm.model.HIC_ASM_8.2947,evm.model.HIC_ASM_11.1904,evm.model.HIC_ASM_0.1834
GO:0006396	RNA processing	BP	1.95159e-05	0.00139994	16	291	329	17133	Over	6	evm.model.HIC_ASM_5.2200.1,evm.model.HIC_ASM_2.916.2,evm.model.HIC_ASM_9.1860,evm.model.HIC_ASM_2.75,evm.model.HIC_ASM_0.4182,evm.model.HIC_ASM_8.2069.1,evm.model.HIC_ASM_4.3499,evm.model.HIC_ASM_1.1085,evm.model.HIC_ASM_1.1875,evm.model.HIC_ASM_8.530,evm.model.HIC_ASM_6.2313,evm.model.HIC_ASM_2.1671,evm.model.HIC_ASM_9.322,evm.model.HIC_ASM_0.1848,evm.model.HIC_ASM_11.978,evm.model.HIC_ASM_3.3712
GO:0006281	DNA repair	BP	3.11098e-05	0.00205056	12	149	329	17133	Over	4	evm.model.HIC_ASM_3.3040,evm.model.HIC_ASM_7.673,evm.model.HIC_ASM_0.2038,evm.model.HIC_ASM_6.1755,evm.model.HIC_ASM_4.2409,evm.model.HIC_ASM_1.746,evm.model.HIC_ASM_3.1756,evm.model.HIC_ASM_1.586,evm.model.HIC_ASM_8.923,evm.model.HIC_ASM_8.2947,evm.model.HIC_ASM_11.1904,evm.model.HIC_ASM_0.1834
GO:0044424	intracellular part	CC	6.18124e-05	0.00332248	65	2124	329	17133	Over	3	evm.model.HIC_ASM_8.128.1,evm.model.HIC_ASM_3.1198,evm.model.HIC_ASM_5.2200.1,evm.model.HIC_ASM_6.2301,evm.model.HIC_ASM_3.937,evm.model.HIC_ASM_9.493,evm.model.HIC_ASM_0.2811,evm.model.HIC_ASM_1.3829.7,evm.model.HIC_ASM_0.1175,evm.model.HIC_ASM_11.2333,evm.model.HIC_ASM_5.2462,evm.model.HIC_ASM_4.2718,evm.model.HIC_ASM_0.2038,evm.model.HIC_ASM_8.2403,evm.model.HIC_ASM_3.248.1,evm.model.HIC_ASM_1…
GO:0043229	intracellular organelle	CC	6.48439e-05	0.00332248	54	1676	329	17133	Over	3	evm.model.HIC_ASM_5.2200.1,evm.model.HIC_ASM_6.2301,evm.model.HIC_ASM_9.493,evm.model.HIC_ASM_0.2811,evm.model.HIC_ASM_1.3829.7,evm.model.HIC_ASM_0.1175,evm.model.HIC_ASM_11.2333,evm.model.HIC_ASM_5.2462,evm.model.HIC_ASM_4.2718,evm.model.HIC_ASM_0.2038,evm.model.HIC_ASM_8.2403,evm.model.HIC_ASM_3.248.1,evm.model.HIC_ASM_1.2760,evm.model.HIC_ASM_7.162,evm.model.HIC_ASM_1.3.8,evm.model.HIC_ASM_5.1…
GO:0009451	RNA modification	BP	7.71209e-05	0.00377191	8	73	329	17133	Over	6	evm.model.HIC_ASM_3.131_evm.model.HIC_ASM_3.132,evm.model.HIC_ASM_10.2533,evm.model.HIC_ASM_0.1137.1,evm.model.HIC_ASM_2.916.2,evm.model.HIC_ASM_9.1860,evm.model.HIC_ASM_4.3499,evm.model.HIC_ASM_3.2625,evm.model.HIC_ASM_0.1090
GO:0044260	cellular macromolecule metabolic process	BP	8.47076e-05	0.00396284	115	4361	329	17133	Over	4	evm.model.HIC_ASM_10.2499,evm.model.HIC_ASM_2.3898,evm.model.HIC_ASM_2.3728,evm.model.HIC_ASM_3.131_evm.model.HIC_ASM_3.132,evm.model.HIC_ASM_1.2470,evm.model.HIC_ASM_10.2533,evm.model.HIC_ASM_7.305.1,evm.model.HIC_ASM_2.1622,evm.model.HIC_ASM_2.15,evm.model.HIC_ASM_6.2888.4,evm.model.HIC_ASM_3.3040,evm.model.HIC_ASM_8.951,evm.model.HIC_ASM_5.2200.1,evm.model.HIC_ASM_6.676,evm.model.HIC_ASM_6.230…
GO:0043170	macromolecule metabolic process	BP	9.14191e-05	0.00409862	124	4789	329	17133	Over	4	evm.model.HIC_ASM_10.2499,evm.model.HIC_ASM_2.3898,evm.model.HIC_ASM_2.3728,evm.model.HIC_ASM_3.131_evm.model.HIC_ASM_3.132,evm.model.HIC_ASM_1.2470,evm.model.HIC_ASM_3.3018,evm.model.HIC_ASM_10.2533,evm.model.HIC_ASM_7.305.1,evm.model.HIC_ASM_2.1622,evm.model.HIC_ASM_2.15,evm.model.HIC_ASM_6.2888.4,evm.model.HIC_ASM_3.3040,evm.model.HIC_ASM_8.951,evm.model.HIC_ASM_5.2200.1,evm.model.HIC_ASM_6.67…
GO:0043231	intracellular membrane-bounded organelle	CC	0.00011934	0.00493884	41	1193	329	17133	Over	4	evm.model.HIC_ASM_5.2200.1,evm.model.HIC_ASM_6.2301,evm.model.HIC_ASM_9.493,evm.model.HIC_ASM_0.2811,evm.model.HIC_ASM_1.3829.7,evm.model.HIC_ASM_0.1175,evm.model.HIC_ASM_11.2333,evm.model.HIC_ASM_4.2718,evm.model.HIC_ASM_0.2038,evm.model.HIC_ASM_8.2403,evm.model.HIC_ASM_3.248.1,evm.model.HIC_ASM_1.3.8,evm.model.HIC_ASM_5.2110,evm.model.HIC_ASM_8.1279,evm.model.HIC_ASM_2.562,evm.model.HIC_ASM_1.4…
GO:0003677	DNA binding	MF	0.000153653	0.00612337	38	1089	329	17133	Over	5	evm.model.HIC_ASM_2.3728,evm.model.HIC_ASM_7.305.1,evm.model.HIC_ASM_6.2888.4,evm.model.HIC_ASM_3.3040,evm.model.HIC_ASM_8.951,evm.model.HIC_ASM_6.2301,evm.model.HIC_ASM_0.2811,evm.model.HIC_ASM_0.1175,evm.model.HIC_ASM_0.2038,evm.model.HIC_ASM_1.2760,evm.model.HIC_ASM_6.1755,evm.model.HIC_ASM_4.1375,evm.model.HIC_ASM_2.562,evm.model.HIC_ASM_4.2409,evm.model.HIC_ASM_1.4131,evm.model.HIC_ASM_2.637…
GO:0043414	macromolecule methylation	BP	0.000297963	0.0106869	6	48	329	17133	Over	4	evm.model.HIC_ASM_10.2499,evm.model.HIC_ASM_10.2533,evm.model.HIC_ASM_2.916.2,evm.model.HIC_ASM_5.859.1,evm.model.HIC_ASM_2.2723,evm.model.HIC_ASM_7.1760
GO:0016853	isomerase activity	MF	0.000454563	0.0152847	11	170	329	17133	Over	3	evm.model.HIC_ASM_3.131_evm.model.HIC_ASM_3.132,evm.model.HIC_ASM_7.190,evm.model.HIC_ASM_2.560.2,evm.model.HIC_ASM_3.731.2,evm.model.HIC_ASM_0.1137.1,evm.model.HIC_ASM_4.131.7,evm.model.HIC_ASM_3.2625,evm.model.HIC_ASM_2.469,evm.model.HIC_ASM_0.2155.2,evm.model.HIC_ASM_0.2090,evm.model.HIC_ASM_10.568
GO:0034470	ncRNA processing	BP	0.000557191	0.0181678	8	97	329	17133	Over	7	evm.model.HIC_ASM_2.916.2,evm.model.HIC_ASM_9.1860,evm.model.HIC_ASM_8.2069.1,evm.model.HIC_ASM_4.3499,evm.model.HIC_ASM_1.1085,evm.model.HIC_ASM_1.1875,evm.model.HIC_ASM_2.1671,evm.model.HIC_ASM_11.978
GO:0006364	rRNA processing	BP	0.00096001	0.0286936	5	40	329	17133	Over	6	evm.model.HIC_ASM_8.2069.1,evm.model.HIC_ASM_1.1085,evm.model.HIC_ASM_1.1875,evm.model.HIC_ASM_2.1671,evm.model.HIC_ASM_11.978
GO:0034660	ncRNA metabolic process	BP	0.00101714	0.0295794	10	159	329	17133	Over	6	evm.model.HIC_ASM_2.916.2,evm.model.HIC_ASM_9.1860,evm.model.HIC_ASM_8.2069.1,evm.model.HIC_ASM_4.3499,evm.model.HIC_ASM_2.3932,evm.model.HIC_ASM_1.1085,evm.model.HIC_ASM_1.1875,evm.model.HIC_ASM_2.1671,evm.model.HIC_ASM_11.978,evm.model.HIC_ASM_11.310
GO:0044428	nuclear part	CC	0.00113367	0.0321007	13	250	329	17133	Over	4	evm.model.HIC_ASM_5.2200.1,evm.model.HIC_ASM_9.493,evm.model.HIC_ASM_1.3829.7,evm.model.HIC_ASM_0.1175,evm.model.HIC_ASM_11.2333,evm.model.HIC_ASM_3.248.1,evm.model.HIC_ASM_1.3.8,evm.model.HIC_ASM_9.135.1,evm.model.HIC_ASM_2.2723,evm.model.HIC_ASM_8.530,evm.model.HIC_ASM_7.1483,evm.model.HIC_ASM_7.1579,evm.model.HIC_ASM_0.4362
GO:0034645	cellular macromolecule biosynthetic process	BP	0.0012386	0.0333183	58	2020	329	17133	Over	5	evm.model.HIC_ASM_2.3898,evm.model.HIC_ASM_2.3728,evm.model.HIC_ASM_1.2470,evm.model.HIC_ASM_7.305.1,evm.model.HIC_ASM_6.2888.4,evm.model.HIC_ASM_8.951,evm.model.HIC_ASM_6.2301,evm.model.HIC_ASM_0.2874,evm.model.HIC_ASM_7.3172,evm.model.HIC_ASM_0.1175,evm.model.HIC_ASM_11.2333,evm.model.HIC_ASM_3.2662,evm.model.HIC_ASM_5.2462,evm.model.HIC_ASM_1.2760,evm.model.HIC_ASM_7.162,evm.model.HIC_ASM_5.15…
GO:0003697	single-stranded DNA binding	MF	0.00165265	0.0433721	4	27	329	17133	Over	7	evm.model.HIC_ASM_9.135.1,evm.model.HIC_ASM_3.1756,evm.model.HIC_ASM_8.923,evm.model.HIC_ASM_0.3452
GO:0042254	ribosome biogenesis	BP	0.00192887	0.0494159	6	68	329	17133	Over	5	evm.model.HIC_ASM_4.2718,evm.model.HIC_ASM_8.2069.1,evm.model.HIC_ASM_1.1085,evm.model.HIC_ASM_1.1875,evm.model.HIC_ASM_2.1671,evm.model.HIC_ASM_11.978
GO:0003910	DNA ligase (ATP) activity	MF	0.00215013	0.0514119	2	4	329	17133	Over	6	evm.model.HIC_ASM_3.3040,evm.model.HIC_ASM_6.1755
GO:0031145	anaphase-promoting complex-dependent proteasomal ubiquitin-dependent protein catabolic process	BP	0.00215013	0.0514119	2	4	329	17133	Over	8	evm.model.HIC_ASM_1.3829.7,evm.model.HIC_ASM_0.4362
GO:0044237	cellular metabolic process	BP	0.00228531	0.0531237	130	5417	329	17133	Over	3	evm.model.HIC_ASM_10.2499,evm.model.HIC_ASM_2.3898,evm.model.HIC_ASM_4.2683,evm.model.HIC_ASM_2.3728,evm.model.HIC_ASM_3.131_evm.model.HIC_ASM_3.132,evm.model.HIC_ASM_1.2470,evm.model.HIC_ASM_10.2533,evm.model.HIC_ASM_7.305.1,evm.model.HIC_ASM_2.1622,evm.model.HIC_ASM_2.15,evm.model.HIC_ASM_6.2888.4,evm.model.HIC_ASM_3.3040,evm.model.HIC_ASM_8.951,evm.model.HIC_ASM_5.2200.1,evm.model.HIC_ASM_6.67…
GO:0006950	response to stress	BP	0.00289031	0.0647911	16	391	329	17133	Over	3	evm.model.HIC_ASM_3.3040,evm.model.HIC_ASM_7.673,evm.model.HIC_ASM_0.2038,evm.model.HIC_ASM_4.2707,evm.model.HIC_ASM_3.248.1,evm.model.HIC_ASM_6.1755,evm.model.HIC_ASM_4.2409,evm.model.HIC_ASM_1.746,evm.model.HIC_ASM_0.482,evm.model.HIC_ASM_3.1756,evm.model.HIC_ASM_1.586,evm.model.HIC_ASM_8.923,evm.model.HIC_ASM_8.2947,evm.model.HIC_ASM_11.1904,evm.model.HIC_ASM_0.1834,evm.model.HIC_ASM_0.3452
GO:0000075	cell cycle checkpoint	BP	0.00326342	0.0716621	3	16	329	17133	Over	5	evm.model.HIC_ASM_7.673,evm.model.HIC_ASM_3.248.1,evm.model.HIC_ASM_3.3802
GO:0003755	peptidyl-prolyl cis-trans isomerase activity	MF	0.00341825	0.0721185	5	53	329	17133	Over	5	evm.model.HIC_ASM_7.190,evm.model.HIC_ASM_4.131.7,evm.model.HIC_ASM_2.469,evm.model.HIC_ASM_0.2155.2,evm.model.HIC_ASM_10.568
GO:0003746	translation elongation factor activity	MF	0.00390686	0.0808419	3	17	329	17133	Over	7	evm.model.HIC_ASM_2.114,evm.model.HIC_ASM_7.3161.1,evm.model.HIC_ASM_1.2106
GO:0006414	translational elongation	BP	0.00462219	0.0904269	3	18	329	17133	Over	6	evm.model.HIC_ASM_2.114,evm.model.HIC_ASM_7.3161.1,evm.model.HIC_ASM_1.2106
GO:0019222	regulation of metabolic process	BP	0.00630898	0.113141	37	1239	329	17133	Over	3	evm.model.HIC_ASM_2.3728,evm.model.HIC_ASM_1.2470,evm.model.HIC_ASM_7.305.1,evm.model.HIC_ASM_6.2888.4,evm.model.HIC_ASM_8.951,evm.model.HIC_ASM_6.2301,evm.model.HIC_ASM_0.2874,evm.model.HIC_ASM_2.560.2,evm.model.HIC_ASM_0.1175,evm.model.HIC_ASM_11.2333,evm.model.HIC_ASM_3.2662,evm.model.HIC_ASM_5.2110,evm.model.HIC_ASM_11.1786,evm.model.HIC_ASM_1.2999,evm.model.HIC_ASM_1.1950,evm.model.HIC_ASM_1…
GO:0008094	DNA-dependent ATPase activity	MF	0.00646795	0.11409	4	39	329	17133	Over	10	evm.model.HIC_ASM_1.2760,evm.model.HIC_ASM_4.2409,evm.model.HIC_ASM_3.1756,evm.model.HIC_ASM_10.2213
GO:0031323	regulation of cellular metabolic process	BP	0.00701293	0.117614	36	1204	329	17133	Over	4	evm.model.HIC_ASM_2.3728,evm.model.HIC_ASM_1.2470,evm.model.HIC_ASM_7.305.1,evm.model.HIC_ASM_6.2888.4,evm.model.HIC_ASM_8.951,evm.model.HIC_ASM_6.2301,evm.model.HIC_ASM_0.2874,evm.model.HIC_ASM_2.560.2,evm.model.HIC_ASM_0.1175,evm.model.HIC_ASM_11.2333,evm.model.HIC_ASM_3.2662,evm.model.HIC_ASM_5.2110,evm.model.HIC_ASM_11.1786,evm.model.HIC_ASM_1.2999,evm.model.HIC_ASM_1.1950,evm.model.HIC_ASM_1…
GO:0060255	regulation of macromolecule metabolic process	BP	0.00701293	0.117614	36	1204	329	17133	Over	4	evm.model.HIC_ASM_2.3728,evm.model.HIC_ASM_1.2470,evm.model.HIC_ASM_7.305.1,evm.model.HIC_ASM_6.2888.4,evm.model.HIC_ASM_8.951,evm.model.HIC_ASM_6.2301,evm.model.HIC_ASM_0.2874,evm.model.HIC_ASM_0.1175,evm.model.HIC_ASM_11.2333,evm.model.HIC_ASM_3.2662,evm.model.HIC_ASM_5.2110,evm.model.HIC_ASM_11.1786,evm.model.HIC_ASM_1.2999,evm.model.HIC_ASM_1.1950,evm.model.HIC_ASM_1.4131,evm.model.HIC_ASM_2.…
GO:0043043	peptide biosynthetic process	BP	0.00724311	0.117614	2	7	329	17133	Over	6	evm.model.HIC_ASM_7.3161.1,evm.model.HIC_ASM_1.2106
GO:0006355	regulation of transcription, DNA-templated	BP	0.00737825	0.117614	34	1124	329	17133	Over	6	evm.model.HIC_ASM_2.3728,evm.model.HIC_ASM_1.2470,evm.model.HIC_ASM_7.305.1,evm.model.HIC_ASM_6.2888.4,evm.model.HIC_ASM_8.951,evm.model.HIC_ASM_6.2301,evm.model.HIC_ASM_0.2874,evm.model.HIC_ASM_0.1175,evm.model.HIC_ASM_11.2333,evm.model.HIC_ASM_3.2662,evm.model.HIC_ASM_5.2110,evm.model.HIC_ASM_11.1786,evm.model.HIC_ASM_1.1950,evm.model.HIC_ASM_1.4131,evm.model.HIC_ASM_2.637,evm.model.HIC_ASM_1.2…
GO:0010468	regulation of gene expression	BP	0.00743286	0.117614	35	1166	329	17133	Over	5	evm.model.HIC_ASM_2.3728,evm.model.HIC_ASM_1.2470,evm.model.HIC_ASM_7.305.1,evm.model.HIC_ASM_6.2888.4,evm.model.HIC_ASM_8.951,evm.model.HIC_ASM_6.2301,evm.model.HIC_ASM_0.2874,evm.model.HIC_ASM_0.1175,evm.model.HIC_ASM_11.2333,evm.model.HIC_ASM_3.2662,evm.model.HIC_ASM_5.2110,evm.model.HIC_ASM_11.1786,evm.model.HIC_ASM_1.1950,evm.model.HIC_ASM_1.4131,evm.model.HIC_ASM_2.637,evm.model.HIC_ASM_1.2…
GO:0043566	structure-specific DNA binding	MF	0.00765779	0.119417	5	64	329	17133	Over	6	evm.model.HIC_ASM_2.3728,evm.model.HIC_ASM_9.135.1,evm.model.HIC_ASM_3.1756,evm.model.HIC_ASM_8.923,evm.model.HIC_ASM_0.3452
GO:0009982	pseudouridine synthase activity	MF	0.00824322	0.124925	3	22	329	17133	Over	5	evm.model.HIC_ASM_3.131_evm.model.HIC_ASM_3.132,evm.model.HIC_ASM_0.1137.1,evm.model.HIC_ASM_3.2625
GO:0000077	DNA damage checkpoint	BP	0.00953556	0.140551	2	8	329	17133	Over	6	evm.model.HIC_ASM_7.673,evm.model.HIC_ASM_3.248.1
GO:0080090	regulation of primary metabolic process	BP	0.0101238	0.147206	35	1186	329	17133	Over	4	evm.model.HIC_ASM_2.3728,evm.model.HIC_ASM_1.2470,evm.model.HIC_ASM_7.305.1,evm.model.HIC_ASM_6.2888.4,evm.model.HIC_ASM_8.951,evm.model.HIC_ASM_6.2301,evm.model.HIC_ASM_0.2874,evm.model.HIC_ASM_0.1175,evm.model.HIC_ASM_11.2333,evm.model.HIC_ASM_3.2662,evm.model.HIC_ASM_5.2110,evm.model.HIC_ASM_11.1786,evm.model.HIC_ASM_1.2999,evm.model.HIC_ASM_1.1950,evm.model.HIC_ASM_1.4131,evm.model.HIC_ASM_2.…
GO:0006400	tRNA modification	BP	0.0118014	0.154857	3	25	329	17133	Over	7	evm.model.HIC_ASM_2.916.2,evm.model.HIC_ASM_9.1860,evm.model.HIC_ASM_4.3499
GO:0004045	aminoacyl-tRNA hydrolase activity	MF	0.0121055	0.156933	2	9	329	17133	Over	6	evm.model.HIC_ASM_1.3370.3,evm.model.HIC_ASM_7.2944
GO:0008168	methyltransferase activity	MF	0.0126175	0.159644	11	261	329	17133	Over	5	evm.model.HIC_ASM_10.2499,evm.model.HIC_ASM_10.2533,evm.model.HIC_ASM_2.75,evm.model.HIC_ASM_0.650,evm.model.HIC_ASM_5.995,evm.model.HIC_ASM_5.859.1,evm.model.HIC_ASM_7.3137,evm.model.HIC_ASM_7.1760,evm.model.HIC_ASM_4.3102,evm.model.HIC_ASM_2.1671,evm.model.HIC_ASM_0.1873
GO:0009737	response to abscisic acid	BP	0.0131543	0.159644	3	26	329	17133	Over	5	evm.model.HIC_ASM_4.2508,evm.model.HIC_ASM_2.577,evm.model.HIC_ASM_0.3494.3
GO:0007346	regulation of mitotic cell cycle	BP	0.0131543	0.159644	3	26	329	17133	Over	5	evm.model.HIC_ASM_1.3829.7,evm.model.HIC_ASM_1.2999,evm.model.HIC_ASM_3.3802
GO:0034708	methyltransferase complex	CC	0.0149414	0.159644	2	10	329	17133	Over	4	evm.model.HIC_ASM_2.916.2,evm.model.HIC_ASM_2.2723
GO:0044238	primary metabolic process	BP	0.0151886	0.159644	138	6074	329	17133	Over	3	evm.model.HIC_ASM_10.2499,evm.model.HIC_ASM_2.3898,evm.model.HIC_ASM_2.3728,evm.model.HIC_ASM_3.131_evm.model.HIC_ASM_3.132,evm.model.HIC_ASM_1.2470,evm.model.HIC_ASM_3.3018,evm.model.HIC_ASM_10.2533,evm.model.HIC_ASM_7.305.1,evm.model.HIC_ASM_2.1622,evm.model.HIC_ASM_2.15,evm.model.HIC_ASM_6.2888.4,evm.model.HIC_ASM_3.3040,evm.model.HIC_ASM_8.951,evm.model.HIC_ASM_5.2200.1,evm.model.HIC_ASM_6.67…
GO:0001522	pseudouridine synthesis	BP	0.0161151	0.159644	3	28	329	17133	Over	7	evm.model.HIC_ASM_3.131_evm.model.HIC_ASM_3.132,evm.model.HIC_ASM_0.1137.1,evm.model.HIC_ASM_3.2625
GO:0006412	translation	BP	0.0165385	0.159644	16	449	329	17133	Over	6	evm.model.HIC_ASM_2.3898,evm.model.HIC_ASM_5.2462,evm.model.HIC_ASM_7.162,evm.model.HIC_ASM_5.1590,evm.model.HIC_ASM_2.114,evm.model.HIC_ASM_3.3026,evm.model.HIC_ASM_5.1040,evm.model.HIC_ASM_2.3932,evm.model.HIC_ASM_3.727,evm.model.HIC_ASM_1.4633,evm.model.HIC_ASM_9.768,evm.model.HIC_ASM_7.3161.1,evm.model.HIC_ASM_11.310,evm.model.HIC_ASM_9.2098.2,evm.model.HIC_ASM_7.1692,evm.model.HIC_ASM_1.2106
GO:0006479	protein methylation	BP	0.0177241	0.159644	3	29	329	17133	Over	5	evm.model.HIC_ASM_10.2499,evm.model.HIC_ASM_5.859.1,evm.model.HIC_ASM_2.2723
GO:0005680	anaphase-promoting complex	CC	0.0180323	0.159644	2	11	329	17133	Over	6	evm.model.HIC_ASM_1.3829.7,evm.model.HIC_ASM_0.4362
GO:0030071	regulation of mitotic metaphase/anaphase transition	BP	0.0180323	0.159644	2	11	329	17133	Over	7	evm.model.HIC_ASM_1.3829.7,evm.model.HIC_ASM_3.3802
GO:0006480	N-terminal protein amino acid methylation	BP	0.0192027	0.159644	1	1	329	17133	Over	6	evm.model.HIC_ASM_10.2499
GO:0015444	magnesium-importing ATPase activity	MF	0.0192027	0.159644	1	1	329	17133	Over	8	evm.model.HIC_ASM_1.3991
GO:0004174	electron-transferring-flavoprotein dehydrogenase activity	MF	0.0192027	0.159644	1	1	329	17133	Over	6	evm.model.HIC_ASM_4.2683
GO:0016480	negative regulation of transcription from RNA polymerase III promoter	BP	0.0192027	0.159644	1	1	329	17133	Over	7	evm.model.HIC_ASM_0.2874
GO:0016572	histone phosphorylation	BP	0.0192027	0.159644	1	1	329	17133	Over	5	evm.model.HIC_ASM_7.673
GO:0006491	N-glycan processing	BP	0.0192027	0.159644	1	1	329	17133	Over	6	evm.model.HIC_ASM_7.3172
GO:0032783	ELL-EAF complex	CC	0.0192027	0.159644	1	1	329	17133	Over	5	evm.model.HIC_ASM_11.2333
GO:0001525	angiogenesis	BP	0.0192027	0.159644	1	1	329	17133	Over	4	evm.model.HIC_ASM_4.37.1
GO:0019408	dolichol biosynthetic process	BP	0.0192027	0.159644	1	1	329	17133	Over	7	evm.model.HIC_ASM_4.37.1
GO:0051103	DNA ligation involved in DNA repair	BP	0.0192027	0.159644	1	1	329	17133	Over	5	evm.model.HIC_ASM_6.1755
GO:0000027	ribosomal large subunit assembly	BP	0.0192027	0.159644	1	1	329	17133	Over	6	evm.model.HIC_ASM_8.2069.1
GO:0000470	maturation of LSU-rRNA	BP	0.0192027	0.159644	1	1	329	17133	Over	6	evm.model.HIC_ASM_8.2069.1
GO:0019988	charged-tRNA amino acid modification	BP	0.0192027	0.159644	1	1	329	17133	Over	7	evm.model.HIC_ASM_4.3499
GO:0043399	tRNA A64-2'-O-ribosylphosphate transferase activity	MF	0.0192027	0.159644	1	1	329	17133	Over	6	evm.model.HIC_ASM_4.3499
GO:0003700	sequence-specific DNA binding transcription factor activity	MF	0.0194362	0.159644	19	571	329	17133	Over	3	evm.model.HIC_ASM_8.951,evm.model.HIC_ASM_6.2301,evm.model.HIC_ASM_4.2326,evm.model.HIC_ASM_9.991,evm.model.HIC_ASM_11.1786,evm.model.HIC_ASM_1.1950,evm.model.HIC_ASM_1.4131,evm.model.HIC_ASM_2.637,evm.model.HIC_ASM_4.449.2,evm.model.HIC_ASM_5.736.3,evm.model.HIC_ASM_4.1696,evm.model.HIC_ASM_1.504,evm.model.HIC_ASM_11.1863,evm.model.HIC_ASM_8.2550,evm.model.HIC_ASM_4.788,evm.model.HIC_ASM_2.3548,…
GO:0016779	nucleotidyltransferase activity	MF	0.0205844	0.166603	7	143	329	17133	Over	5	evm.model.HIC_ASM_0.4182,evm.model.HIC_ASM_2.2603,evm.model.HIC_ASM_1.3971,evm.model.HIC_ASM_3.3712,evm.model.HIC_ASM_2.89,evm.model.HIC_ASM_9.2098.2,evm.model.HIC_ASM_9.1392
GO:0001101	response to acid chemical	BP	0.0211394	0.166603	4	55	329	17133	Over	4	evm.model.HIC_ASM_4.2508,evm.model.HIC_ASM_2.577,evm.model.HIC_ASM_0.3494.3,evm.model.HIC_ASM_0.4224
GO:0001510	RNA methylation	BP	0.0213673	0.166603	2	12	329	17133	Over	5	evm.model.HIC_ASM_10.2533,evm.model.HIC_ASM_2.916.2
GO:0017056	structural constituent of nuclear pore	MF	0.0213673	0.166603	2	12	329	17133	Over	3	evm.model.HIC_ASM_9.493,evm.model.HIC_ASM_7.1483
GO:0044249	cellular biosynthetic process	BP	0.0233022	0.179094	63	2505	329	17133	Over	4	evm.model.HIC_ASM_2.3898,evm.model.HIC_ASM_2.3728,evm.model.HIC_ASM_1.2470,evm.model.HIC_ASM_7.305.1,evm.model.HIC_ASM_6.2888.4,evm.model.HIC_ASM_8.951,evm.model.HIC_ASM_6.2301,evm.model.HIC_ASM_0.2874,evm.model.HIC_ASM_7.3172,evm.model.HIC_ASM_0.1175,evm.model.HIC_ASM_11.2333,evm.model.HIC_ASM_3.2662,evm.model.HIC_ASM_5.2462,evm.model.HIC_ASM_1.2760,evm.model.HIC_ASM_7.162,evm.model.HIC_ASM_5.15…
GO:0042623	ATPase activity, coupled	MF	0.0235231	0.17951	7	147	329	17133	Over	9	evm.model.HIC_ASM_1.3991,evm.model.HIC_ASM_1.2760,evm.model.HIC_ASM_4.2409,evm.model.HIC_ASM_3.1756,evm.model.HIC_ASM_1.2072,evm.model.HIC_ASM_10.2213,evm.model.HIC_ASM_10.1779
GO:0005819	spindle	CC	0.024936	0.183775	2	13	329	17133	Over	5	evm.model.HIC_ASM_1.2999,evm.model.HIC_ASM_2.1113.1
GO:0006351	transcription, DNA-templated	BP	0.0276253	0.196853	35	1259	329	17133	Over	6	evm.model.HIC_ASM_2.3728,evm.model.HIC_ASM_1.2470,evm.model.HIC_ASM_7.305.1,evm.model.HIC_ASM_6.2888.4,evm.model.HIC_ASM_8.951,evm.model.HIC_ASM_6.2301,evm.model.HIC_ASM_0.2874,evm.model.HIC_ASM_0.1175,evm.model.HIC_ASM_11.2333,evm.model.HIC_ASM_3.2662,evm.model.HIC_ASM_5.2110,evm.model.HIC_ASM_11.1786,evm.model.HIC_ASM_1.1950,evm.model.HIC_ASM_1.4131,evm.model.HIC_ASM_2.637,evm.model.HIC_ASM_1.2…
GO:0040029	regulation of gene expression, epigenetic	BP	0.0287283	0.200725	2	14	329	17133	Over	6	evm.model.HIC_ASM_1.2470,evm.model.HIC_ASM_7.1760
GO:0016763	transferase activity, transferring pentosyl groups	MF	0.0287283	0.200725	2	14	329	17133	Over	5	evm.model.HIC_ASM_4.3499,evm.model.HIC_ASM_4.2126.1
GO:0033043	regulation of organelle organization	BP	0.0314067	0.207148	3	36	329	17133	Over	4	evm.model.HIC_ASM_1.3829.7,evm.model.HIC_ASM_1.2999,evm.model.HIC_ASM_3.3802
GO:0051716	cellular response to stimulus	BP	0.0320626	0.207148	18	556	329	17133	Over	3	evm.model.HIC_ASM_3.3040,evm.model.HIC_ASM_0.3494.3,evm.model.HIC_ASM_2.560.2,evm.model.HIC_ASM_7.673,evm.model.HIC_ASM_0.4224,evm.model.HIC_ASM_0.2038,evm.model.HIC_ASM_3.248.1,evm.model.HIC_ASM_6.1755,evm.model.HIC_ASM_4.2409,evm.model.HIC_ASM_8.865,evm.model.HIC_ASM_1.746,evm.model.HIC_ASM_3.1756,evm.model.HIC_ASM_1.586,evm.model.HIC_ASM_8.923,evm.model.HIC_ASM_8.2947,evm.model.HIC_ASM_11.1904…
GO:1901700	response to oxygen-containing compound	BP	0.0328129	0.207148	4	63	329	17133	Over	4	evm.model.HIC_ASM_4.2508,evm.model.HIC_ASM_2.577,evm.model.HIC_ASM_0.3494.3,evm.model.HIC_ASM_0.4224
GO:1901576	organic substance biosynthetic process	BP	0.0328923	0.207148	63	2545	329	17133	Over	4	evm.model.HIC_ASM_2.3898,evm.model.HIC_ASM_2.3728,evm.model.HIC_ASM_1.2470,evm.model.HIC_ASM_7.305.1,evm.model.HIC_ASM_6.2888.4,evm.model.HIC_ASM_8.951,evm.model.HIC_ASM_6.2301,evm.model.HIC_ASM_0.2874,evm.model.HIC_ASM_7.3172,evm.model.HIC_ASM_0.1175,evm.model.HIC_ASM_11.2333,evm.model.HIC_ASM_3.2662,evm.model.HIC_ASM_5.2462,evm.model.HIC_ASM_1.2760,evm.model.HIC_ASM_7.162,evm.model.HIC_ASM_5.15…
GO:0044599	AP-5 adaptor complex	CC	0.0380378	0.207148	1	2	329	17133	Over	4	evm.model.HIC_ASM_8.128.1
GO:0009787	regulation of abscisic acid-activated signaling pathway	BP	0.0380378	0.207148	1	2	329	17133	Over	5	evm.model.HIC_ASM_0.3494.3
GO:0010100	negative regulation of photomorphogenesis	BP	0.0380378	0.207148	1	2	329	17133	Over	4	evm.model.HIC_ASM_0.3494.3
GO:0010212	response to ionizing radiation	BP	0.0380378	0.207148	1	2	329	17133	Over	5	evm.model.HIC_ASM_7.673
GO:0030896	checkpoint clamp complex	CC	0.0380378	0.207148	1	2	329	17133	Over	4	evm.model.HIC_ASM_3.248.1
GO:0003689	DNA clamp loader activity	MF	0.0380378	0.207148	1	2	329	17133	Over	6	evm.model.HIC_ASM_1.2760
GO:0005663	DNA replication factor C complex	CC	0.0380378	0.207148	1	2	329	17133	Over	4	evm.model.HIC_ASM_1.2760
GO:0000784	nuclear chromosome, telomeric region	CC	0.0380378	0.207148	1	2	329	17133	Over	6	evm.model.HIC_ASM_9.135.1
GO:0043047	single-stranded telomeric DNA binding	MF	0.0380378	0.207148	1	2	329	17133	Over	8	evm.model.HIC_ASM_9.135.1
GO:0005982	starch metabolic process	BP	0.0380378	0.207148	1	2	329	17133	Over	7	evm.model.HIC_ASM_3.2738
GO:0051568	histone H3-K4 methylation	BP	0.0380378	0.207148	1	2	329	17133	Over	7	evm.model.HIC_ASM_2.2723
GO:0004366	glycerol-3-phosphate O-acyltransferase activity	MF	0.0380378	0.207148	1	2	329	17133	Over	7	evm.model.HIC_ASM_0.3885
GO:0005960	glycine cleavage complex	CC	0.0380378	0.207148	1	2	329	17133	Over	4	evm.model.HIC_ASM_11.431.5
GO:0019464	glycine decarboxylation via glycine cleavage system	BP	0.0380378	0.207148	1	2	329	17133	Over	9	evm.model.HIC_ASM_11.431.5
GO:0006471	protein ADP-ribosylation	BP	0.0380378	0.207148	1	2	329	17133	Over	5	evm.model.HIC_ASM_4.2126.1
GO:0004654	polyribonucleotide nucleotidyltransferase activity	MF	0.0380378	0.207148	1	2	329	17133	Over	6	evm.model.HIC_ASM_3.3712
GO:0045038	protein import into chloroplast thylakoid membrane	BP	0.0380378	0.207148	1	2	329	17133	Over	6	evm.model.HIC_ASM_2.3927
GO:0080085	signal recognition particle, chloroplast targeting	CC	0.0380378	0.207148	1	2	329	17133	Over	5	evm.model.HIC_ASM_2.3927
GO:0071704	organic substance metabolic process	BP	0.0381394	0.207148	139	6278	329	17133	Over	3	evm.model.HIC_ASM_10.2499,evm.model.HIC_ASM_2.3898,evm.model.HIC_ASM_2.3728,evm.model.HIC_ASM_3.131_evm.model.HIC_ASM_3.132,evm.model.HIC_ASM_1.2470,evm.model.HIC_ASM_3.3018,evm.model.HIC_ASM_10.2533,evm.model.HIC_ASM_7.305.1,evm.model.HIC_ASM_2.1622,evm.model.HIC_ASM_2.15,evm.model.HIC_ASM_6.2888.4,evm.model.HIC_ASM_3.3040,evm.model.HIC_ASM_8.951,evm.model.HIC_ASM_5.2200.1,evm.model.HIC_ASM_6.67…
GO:0022402	cell cycle process	BP	0.0383108	0.207148	6	129	329	17133	Over	4	evm.model.HIC_ASM_7.673,evm.model.HIC_ASM_1.3829.7,evm.model.HIC_ASM_3.248.1,evm.model.HIC_ASM_1.2999,evm.model.HIC_ASM_8.3240,evm.model.HIC_ASM_3.3802
GO:0016482	cytoplasmic transport	BP	0.039037	0.209347	5	97	329	17133	Over	6	evm.model.HIC_ASM_8.2403,evm.model.HIC_ASM_1.3.8,evm.model.HIC_ASM_2.3896.1,evm.model.HIC_ASM_7.1483,evm.model.HIC_ASM_2.3927
GO:1902589	single-organism organelle organization	BP	0.0395012	0.209607	9	218	329	17133	Over	4	evm.model.HIC_ASM_7.673,evm.model.HIC_ASM_1.3829.7,evm.model.HIC_ASM_0.1725,evm.model.HIC_ASM_1.2999,evm.model.HIC_ASM_2.1113.1,evm.model.HIC_ASM_8.3240,evm.model.HIC_ASM_9.135.1,evm.model.HIC_ASM_2.2723,evm.model.HIC_ASM_3.3802
GO:0016874	ligase activity	MF	0.0395448	0.209607	6	130	329	17133	Over	3	evm.model.HIC_ASM_3.3040,evm.model.HIC_ASM_6.1755,evm.model.HIC_ASM_2.3932,evm.model.HIC_ASM_3.10,evm.model.HIC_ASM_2.3870,evm.model.HIC_ASM_11.310
GO:0005643	nuclear pore	CC	0.0413493	0.214937	2	17	329	17133	Over	4	evm.model.HIC_ASM_9.493,evm.model.HIC_ASM_7.1483
GO:0010564	regulation of cell cycle process	BP	0.0437459	0.226301	3	41	329	17133	Over	5	evm.model.HIC_ASM_1.3829.7,evm.model.HIC_ASM_1.2999,evm.model.HIC_ASM_3.3802
