# Supplementary material for: The Diesel Tree Sindora glabra Genome Provides Insights Into the Evolution of Oleoresin Biosynthesis
Source: Front Plant Sci. 2022 Jan 4;12:794830. doi: 10.3389/fpls.2021.794830 (PMC8764381; doi:10.3389/fpls.2021.794830)
Supplement: Supplementary file 7 [file Table_7.xlsx]

## Sheet: Sheet1
File S7 Collinear regions in S. glabra genome
## Alignment 0: score=297.0 e_value=2.6e-10 N=6 CTG_1011&HIC_ASM_8 plus
0- 0:	evm.model.CTG_1011.3_Sgla	evm.model.HIC_ASM_8.2070_Sgla	0
0- 1:	evm.model.CTG_1011.4_Sgla	evm.model.HIC_ASM_8.2073_Sgla	9e-18
0- 2:	evm.model.CTG_1011.5_Sgla	evm.model.HIC_ASM_8.2074_Sgla	4e-146
0- 3:	evm.model.CTG_1011.7.3_Sgla	evm.model.HIC_ASM_8.2075_Sgla	0
0- 4:	evm.model.CTG_1011.12_Sgla	evm.model.HIC_ASM_8.2076_Sgla	2e-113
0- 5:	evm.model.CTG_1011.14_Sgla	evm.model.HIC_ASM_8.2078_Sgla	0
## Alignment 1: score=290.0 e_value=1.1e-08 N=6 CTG_549&HIC_ASM_11 minus
1- 0:	evm.model.CTG_549.1_evm.model.CTG_549.2_Sgla	evm.model.HIC_ASM_11.619_Sgla	0
1- 1:	evm.model.CTG_549.3_Sgla	evm.model.HIC_ASM_11.618_Sgla	1e-45
1- 2:	evm.model.CTG_549.7_Sgla	evm.model.HIC_ASM_11.612_Sgla	0
1- 3:	evm.model.CTG_549.8_Sgla	evm.model.HIC_ASM_11.603_Sgla	2e-39
1- 4:	evm.model.CTG_549.10_Sgla	evm.model.HIC_ASM_11.601_Sgla	1e-175
1- 5:	evm.model.CTG_549.11_Sgla	evm.model.HIC_ASM_11.600_Sgla	2e-31
## Alignment 2: score=1008.0 e_value=1.5e-77 N=25 HIC_ASM_0&HIC_ASM_0 plus
2- 0:	evm.model.HIC_ASM_0.131_Sgla	evm.model.HIC_ASM_0.4394_Sgla	0
2- 1:	evm.model.HIC_ASM_0.140_Sgla	evm.model.HIC_ASM_0.4432_Sgla	1e-136
2- 2:	evm.model.HIC_ASM_0.150_Sgla	evm.model.HIC_ASM_0.4456_Sgla	3e-133
2- 3:	evm.model.HIC_ASM_0.157_Sgla	evm.model.HIC_ASM_0.4474_Sgla	0
2- 4:	evm.model.HIC_ASM_0.175_Sgla	evm.model.HIC_ASM_0.4501_Sgla	3e-78
2- 5:	evm.model.HIC_ASM_0.188_Sgla	evm.model.HIC_ASM_0.4512_Sgla	6e-107
2- 6:	evm.model.HIC_ASM_0.202.2_Sgla	evm.model.HIC_ASM_0.4520_Sgla	3e-17
2- 7:	evm.model.HIC_ASM_0.205_Sgla	evm.model.HIC_ASM_0.4523_Sgla	7e-95
2- 8:	evm.model.HIC_ASM_0.208_Sgla	evm.model.HIC_ASM_0.4526_Sgla	3e-48
2- 9:	evm.model.HIC_ASM_0.227_Sgla	evm.model.HIC_ASM_0.4545_Sgla	8e-39
2- 10:	evm.model.HIC_ASM_0.235_Sgla	evm.model.HIC_ASM_0.4569_Sgla	2e-148
2- 11:	evm.model.HIC_ASM_0.244.6_Sgla	evm.model.HIC_ASM_0.4588.1_Sgla	3e-89
2- 12:	evm.model.HIC_ASM_0.277_Sgla	evm.model.HIC_ASM_0.4605_Sgla	0
2- 13:	evm.model.HIC_ASM_0.280_Sgla	evm.model.HIC_ASM_0.4608_Sgla	7e-70
2- 14:	evm.model.HIC_ASM_0.284_Sgla	evm.model.HIC_ASM_0.4612_Sgla	2e-07
2- 15:	evm.model.HIC_ASM_0.303_Sgla	evm.model.HIC_ASM_0.4626_Sgla	2e-09
2- 16:	evm.model.HIC_ASM_0.304_Sgla	evm.model.HIC_ASM_0.4627_Sgla	1e-45
2- 17:	evm.model.HIC_ASM_0.319.1_Sgla	evm.model.HIC_ASM_0.4640_Sgla	2e-41
2- 18:	evm.model.HIC_ASM_0.322_Sgla	evm.model.HIC_ASM_0.4651_Sgla	2e-17
2- 19:	evm.model.HIC_ASM_0.324_Sgla	evm.model.HIC_ASM_0.4658_Sgla	1e-110
2- 20:	evm.model.HIC_ASM_0.329_Sgla	evm.model.HIC_ASM_0.4660_Sgla	4e-68
2- 21:	evm.model.HIC_ASM_0.330_Sgla	evm.model.HIC_ASM_0.4672_Sgla	0
2- 22:	evm.model.HIC_ASM_0.351_Sgla	evm.model.HIC_ASM_0.4688_Sgla	4e-114
2- 23:	evm.model.HIC_ASM_0.353_Sgla	evm.model.HIC_ASM_0.4690_Sgla	1e-89
2- 24:	evm.model.HIC_ASM_0.355_Sgla	evm.model.HIC_ASM_0.4701_Sgla	1e-62
## Alignment 3: score=12275.0 e_value=0 N=255 HIC_ASM_0&HIC_ASM_1 plus
3- 0:	evm.model.HIC_ASM_0.75_Sgla	evm.model.HIC_ASM_1.325_Sgla	0
3- 1:	evm.model.HIC_ASM_0.78_Sgla	evm.model.HIC_ASM_1.328.4_Sgla	3e-121
3- 2:	evm.model.HIC_ASM_0.80_Sgla	evm.model.HIC_ASM_1.331_Sgla	0
3- 3:	evm.model.HIC_ASM_0.85_Sgla	evm.model.HIC_ASM_1.332_Sgla	3e-70
3- 4:	evm.model.HIC_ASM_0.86_Sgla	evm.model.HIC_ASM_1.336_Sgla	0
3- 5:	evm.model.HIC_ASM_0.87_Sgla	evm.model.HIC_ASM_1.337_Sgla	2e-21
3- 6:	evm.model.HIC_ASM_0.88_Sgla	evm.model.HIC_ASM_1.338_Sgla	0
3- 7:	evm.model.HIC_ASM_0.90_Sgla	evm.model.HIC_ASM_1.339_Sgla	6e-77
3- 8:	evm.model.HIC_ASM_0.91_Sgla	evm.model.HIC_ASM_1.342_Sgla	0
3- 9:	evm.model.HIC_ASM_0.94_Sgla	evm.model.HIC_ASM_1.362_Sgla	0
3- 10:	evm.model.HIC_ASM_0.96_Sgla	evm.model.HIC_ASM_1.363_Sgla	0
3- 11:	evm.model.HIC_ASM_0.97_Sgla	evm.model.HIC_ASM_1.364_Sgla	6e-100
3- 12:	evm.model.HIC_ASM_0.101_Sgla	evm.model.HIC_ASM_1.366_Sgla	0
3- 13:	evm.model.HIC_ASM_0.104_Sgla	evm.model.HIC_ASM_1.369.8_Sgla	8e-158
3- 14:	evm.model.HIC_ASM_0.105_Sgla	evm.model.HIC_ASM_1.372_Sgla	0
3- 15:	evm.model.HIC_ASM_0.108_Sgla	evm.model.HIC_ASM_1.375_Sgla	0
3- 16:	evm.model.HIC_ASM_0.109_Sgla	evm.model.HIC_ASM_1.379_Sgla	4e-148
3- 17:	evm.model.HIC_ASM_0.110_Sgla	evm.model.HIC_ASM_1.380_Sgla	7e-29
3- 18:	evm.model.HIC_ASM_0.111_Sgla	evm.model.HIC_ASM_1.381.3_Sgla	4e-146
3- 19:	evm.model.HIC_ASM_0.112_Sgla	evm.model.HIC_ASM_1.385_Sgla	0
3- 20:	evm.model.HIC_ASM_0.113_Sgla	evm.model.HIC_ASM_1.386_Sgla	0
3- 21:	evm.model.HIC_ASM_0.114_Sgla	evm.model.HIC_ASM_1.387_Sgla	0
3- 22:	evm.model.HIC_ASM_0.115_Sgla	evm.model.HIC_ASM_1.388_Sgla	0
3- 23:	evm.model.HIC_ASM_0.116_Sgla	evm.model.HIC_ASM_1.390_Sgla	0
3- 24:	evm.model.HIC_ASM_0.118_Sgla	evm.model.HIC_ASM_1.391_Sgla	2e-147
3- 25:	evm.model.HIC_ASM_0.120_Sgla	evm.model.HIC_ASM_1.392_Sgla	0
3- 26:	evm.model.HIC_ASM_0.122_Sgla	evm.model.HIC_ASM_1.394_Sgla	1e-82
3- 27:	evm.model.HIC_ASM_0.123_Sgla	evm.model.HIC_ASM_1.398_Sgla	8e-157
3- 28:	evm.model.HIC_ASM_0.124_Sgla	evm.model.HIC_ASM_1.400_Sgla	8e-79
3- 29:	evm.model.HIC_ASM_0.130_Sgla	evm.model.HIC_ASM_1.402_Sgla	0
3- 30:	evm.model.HIC_ASM_0.131_Sgla	evm.model.HIC_ASM_1.403_Sgla	0
3- 31:	evm.model.HIC_ASM_0.134_Sgla	evm.model.HIC_ASM_1.405_Sgla	0
3- 32:	evm.model.HIC_ASM_0.138_Sgla	evm.model.HIC_ASM_1.408_Sgla	3e-172
3- 33:	evm.model.HIC_ASM_0.140_Sgla	evm.model.HIC_ASM_1.413_Sgla	0
3- 34:	evm.model.HIC_ASM_0.148_Sgla	evm.model.HIC_ASM_1.418_Sgla	0
3- 35:	evm.model.HIC_ASM_0.149_Sgla	evm.model.HIC_ASM_1.421_Sgla	0
3- 36:	evm.model.HIC_ASM_0.150_Sgla	evm.model.HIC_ASM_1.422_Sgla	0
3- 37:	evm.model.HIC_ASM_0.151_Sgla	evm.model.HIC_ASM_1.423_Sgla	5e-73
3- 38:	evm.model.HIC_ASM_0.158_Sgla	evm.model.HIC_ASM_1.432_Sgla	0
3- 39:	evm.model.HIC_ASM_0.162_Sgla	evm.model.HIC_ASM_1.440_Sgla	6e-60
3- 40:	evm.model.HIC_ASM_0.165_Sgla	evm.model.HIC_ASM_1.442_Sgla	8e-98
3- 41:	evm.model.HIC_ASM_0.166_Sgla	evm.model.HIC_ASM_1.444_Sgla	0
3- 42:	evm.model.HIC_ASM_0.168_Sgla	evm.model.HIC_ASM_1.447_Sgla	0
3- 43:	evm.model.HIC_ASM_0.169_Sgla	evm.model.HIC_ASM_1.450_Sgla	4e-149
3- 44:	evm.model.HIC_ASM_0.172_Sgla	evm.model.HIC_ASM_1.459_Sgla	0
3- 45:	evm.model.HIC_ASM_0.175_Sgla	evm.model.HIC_ASM_1.464_Sgla	4e-159
3- 46:	evm.model.HIC_ASM_0.176_Sgla	evm.model.HIC_ASM_1.465_Sgla	1e-168
3- 47:	evm.model.HIC_ASM_0.178_Sgla	evm.model.HIC_ASM_1.469_Sgla	1e-94
3- 48:	evm.model.HIC_ASM_0.179_Sgla	evm.model.HIC_ASM_1.471_Sgla	0
3- 49:	evm.model.HIC_ASM_0.181_Sgla	evm.model.HIC_ASM_1.472_Sgla	0
3- 50:	evm.model.HIC_ASM_0.186_Sgla	evm.model.HIC_ASM_1.474_Sgla	9e-128
3- 51:	evm.model.HIC_ASM_0.187_Sgla	evm.model.HIC_ASM_1.475_Sgla	0
3- 52:	evm.model.HIC_ASM_0.188_Sgla	evm.model.HIC_ASM_1.476_Sgla	0
3- 53:	evm.model.HIC_ASM_0.189_Sgla	evm.model.HIC_ASM_1.477_Sgla	1e-12
3- 54:	evm.model.HIC_ASM_0.202.2_Sgla	evm.model.HIC_ASM_1.479_Sgla	5e-66
3- 55:	evm.model.HIC_ASM_0.204_Sgla	evm.model.HIC_ASM_1.480_Sgla	2e-178
3- 56:	evm.model.HIC_ASM_0.205_Sgla	evm.model.HIC_ASM_1.481_Sgla	4e-43
3- 57:	evm.model.HIC_ASM_0.206.1_Sgla	evm.model.HIC_ASM_1.482_Sgla	0
3- 58:	evm.model.HIC_ASM_0.208_Sgla	evm.model.HIC_ASM_1.489_Sgla	3e-85
3- 59:	evm.model.HIC_ASM_0.212_Sgla	evm.model.HIC_ASM_1.492_Sgla	2e-71
3- 60:	evm.model.HIC_ASM_0.213_Sgla	evm.model.HIC_ASM_1.495_Sgla	6e-166
3- 61:	evm.model.HIC_ASM_0.215_Sgla	evm.model.HIC_ASM_1.496_Sgla	0
3- 62:	evm.model.HIC_ASM_0.224_Sgla	evm.model.HIC_ASM_1.499_Sgla	0
3- 63:	evm.model.HIC_ASM_0.225_Sgla	evm.model.HIC_ASM_1.500_Sgla	0
3- 64:	evm.model.HIC_ASM_0.226_Sgla	evm.model.HIC_ASM_1.501_Sgla	2e-68
3- 65:	evm.model.HIC_ASM_0.229_Sgla	evm.model.HIC_ASM_1.504_Sgla	1e-156
3- 66:	evm.model.HIC_ASM_0.230_Sgla	evm.model.HIC_ASM_1.507_Sgla	9e-85
3- 67:	evm.model.HIC_ASM_0.231_Sgla	evm.model.HIC_ASM_1.509_Sgla	0
3- 68:	evm.model.HIC_ASM_0.232_Sgla	evm.model.HIC_ASM_1.511_Sgla	0
3- 69:	evm.model.HIC_ASM_0.234_Sgla	evm.model.HIC_ASM_1.514_Sgla	0
3- 70:	evm.model.HIC_ASM_0.235_Sgla	evm.model.HIC_ASM_1.524_Sgla	2e-171
3- 71:	evm.model.HIC_ASM_0.236_Sgla	evm.model.HIC_ASM_1.525_Sgla	2e-104
3- 72:	evm.model.HIC_ASM_0.238_Sgla	evm.model.HIC_ASM_1.526_Sgla	0
3- 73:	evm.model.HIC_ASM_0.243_Sgla	evm.model.HIC_ASM_1.528_Sgla	0
3- 74:	evm.model.HIC_ASM_0.250_Sgla	evm.model.HIC_ASM_1.538_Sgla	3e-16
3- 75:	evm.model.HIC_ASM_0.263_Sgla	evm.model.HIC_ASM_1.543_Sgla	0
3- 76:	evm.model.HIC_ASM_0.264_Sgla	evm.model.HIC_ASM_1.545_Sgla	1e-32
3- 77:	evm.model.HIC_ASM_0.268_Sgla	evm.model.HIC_ASM_1.546_Sgla	2e-149
3- 78:	evm.model.HIC_ASM_0.270_Sgla	evm.model.HIC_ASM_1.552_Sgla	4e-09
3- 79:	evm.model.HIC_ASM_0.275_Sgla	evm.model.HIC_ASM_1.555_Sgla	0
3- 80:	evm.model.HIC_ASM_0.277_Sgla	evm.model.HIC_ASM_1.557_Sgla	0
3- 81:	evm.model.HIC_ASM_0.278_Sgla	evm.model.HIC_ASM_1.559_Sgla	2e-137
3- 82:	evm.model.HIC_ASM_0.279_Sgla	evm.model.HIC_ASM_1.560_Sgla	2e-67
3- 83:	evm.model.HIC_ASM_0.281_Sgla	evm.model.HIC_ASM_1.563_Sgla	5e-101
3- 84:	evm.model.HIC_ASM_0.282_Sgla	evm.model.HIC_ASM_1.564_Sgla	0
3- 85:	evm.model.HIC_ASM_0.284_Sgla	evm.model.HIC_ASM_1.568_Sgla	4e-18
3- 86:	evm.model.HIC_ASM_0.288_Sgla	evm.model.HIC_ASM_1.570_Sgla	3e-120
3- 87:	evm.model.HIC_ASM_0.294_Sgla	evm.model.HIC_ASM_1.575_Sgla	0
3- 88:	evm.model.HIC_ASM_0.295_Sgla	evm.model.HIC_ASM_1.576_Sgla	2e-07
3- 89:	evm.model.HIC_ASM_0.296_Sgla	evm.model.HIC_ASM_1.577_Sgla	2e-131
3- 90:	evm.model.HIC_ASM_0.300_Sgla	evm.model.HIC_ASM_1.590_Sgla	4e-38
3- 91:	evm.model.HIC_ASM_0.302_Sgla	evm.model.HIC_ASM_1.592_Sgla	0
3- 92:	evm.model.HIC_ASM_0.303_Sgla	evm.model.HIC_ASM_1.595_Sgla	1e-33
3- 93:	evm.model.HIC_ASM_0.304_Sgla	evm.model.HIC_ASM_1.596_Sgla	3e-78
3- 94:	evm.model.HIC_ASM_0.305_Sgla	evm.model.HIC_ASM_1.597_Sgla	7e-42
3- 95:	evm.model.HIC_ASM_0.311_Sgla	evm.model.HIC_ASM_1.607_Sgla	0
3- 96:	evm.model.HIC_ASM_0.314_Sgla	evm.model.HIC_ASM_1.609_Sgla	4e-68
3- 97:	evm.model.HIC_ASM_0.317_Sgla	evm.model.HIC_ASM_1.611_Sgla	0
3- 98:	evm.model.HIC_ASM_0.323_Sgla	evm.model.HIC_ASM_1.615_Sgla	3e-77
3- 99:	evm.model.HIC_ASM_0.324_Sgla	evm.model.HIC_ASM_1.617_Sgla	1e-166
3-100:	evm.model.HIC_ASM_0.326_Sgla	evm.model.HIC_ASM_1.619_Sgla	4e-140
3-101:	evm.model.HIC_ASM_0.327_Sgla	evm.model.HIC_ASM_1.620_Sgla	1e-37
3-102:	evm.model.HIC_ASM_0.328_Sgla	evm.model.HIC_ASM_1.621_evm.model.HIC_ASM_1.622_Sgla	0
3-103:	evm.model.HIC_ASM_0.329_Sgla	evm.model.HIC_ASM_1.623_Sgla	1e-101
3-104:	evm.model.HIC_ASM_0.330_Sgla	evm.model.HIC_ASM_1.624_Sgla	0
3-105:	evm.model.HIC_ASM_0.331_Sgla	evm.model.HIC_ASM_1.626_Sgla	5e-100
3-106:	evm.model.HIC_ASM_0.333_Sgla	evm.model.HIC_ASM_1.627_Sgla	0
3-107:	evm.model.HIC_ASM_0.334_Sgla	evm.model.HIC_ASM_1.628_Sgla	0
3-108:	evm.model.HIC_ASM_0.335_Sgla	evm.model.HIC_ASM_1.629_Sgla	3e-20
3-109:	evm.model.HIC_ASM_0.337_Sgla	evm.model.HIC_ASM_1.630_Sgla	1e-83
3-110:	evm.model.HIC_ASM_0.346_Sgla	evm.model.HIC_ASM_1.646_Sgla	0
3-111:	evm.model.HIC_ASM_0.349_Sgla	evm.model.HIC_ASM_1.654_Sgla	7e-154
3-112:	evm.model.HIC_ASM_0.353_Sgla	evm.model.HIC_ASM_1.659_Sgla	2e-138
3-113:	evm.model.HIC_ASM_0.355_Sgla	evm.model.HIC_ASM_1.661_Sgla	4e-141
3-114:	evm.model.HIC_ASM_0.356_Sgla	evm.model.HIC_ASM_1.664.2_Sgla	4e-43
3-115:	evm.model.HIC_ASM_0.359_Sgla	evm.model.HIC_ASM_1.666_Sgla	5e-161
3-116:	evm.model.HIC_ASM_0.361_Sgla	evm.model.HIC_ASM_1.671_Sgla	1e-135
3-117:	evm.model.HIC_ASM_0.373_Sgla	evm.model.HIC_ASM_1.675_Sgla	0
3-118:	evm.model.HIC_ASM_0.375_Sgla	evm.model.HIC_ASM_1.679_Sgla	2e-127
3-119:	evm.model.HIC_ASM_0.379_Sgla	evm.model.HIC_ASM_1.683_Sgla	2e-41
3-120:	evm.model.HIC_ASM_0.380_Sgla	evm.model.HIC_ASM_1.685_Sgla	0
3-121:	evm.model.HIC_ASM_0.386_Sgla	evm.model.HIC_ASM_1.694_Sgla	3e-58
3-122:	evm.model.HIC_ASM_0.418_Sgla	evm.model.HIC_ASM_1.698_Sgla	6e-10
3-123:	evm.model.HIC_ASM_0.421_Sgla	evm.model.HIC_ASM_1.707_Sgla	4e-24
3-124:	evm.model.HIC_ASM_0.422.1_Sgla	evm.model.HIC_ASM_1.716_Sgla	0
3-125:	evm.model.HIC_ASM_0.426_Sgla	evm.model.HIC_ASM_1.719_Sgla	1e-19
3-126:	evm.model.HIC_ASM_0.428_Sgla	evm.model.HIC_ASM_1.725_Sgla	1e-55
3-127:	evm.model.HIC_ASM_0.436_Sgla	evm.model.HIC_ASM_1.741_Sgla	4e-110
3-128:	evm.model.HIC_ASM_0.437_Sgla	evm.model.HIC_ASM_1.742.1_Sgla	2e-80
3-129:	evm.model.HIC_ASM_0.438_Sgla	evm.model.HIC_ASM_1.744_Sgla	0
3-130:	evm.model.HIC_ASM_0.443_Sgla	evm.model.HIC_ASM_1.747_Sgla	9e-11
3-131:	evm.model.HIC_ASM_0.444_Sgla	evm.model.HIC_ASM_1.751_Sgla	1e-35
3-132:	evm.model.HIC_ASM_0.445_Sgla	evm.model.HIC_ASM_1.752_Sgla	5e-36
3-133:	evm.model.HIC_ASM_0.446_Sgla	evm.model.HIC_ASM_1.754_Sgla	0
3-134:	evm.model.HIC_ASM_0.447_Sgla	evm.model.HIC_ASM_1.755_Sgla	0
3-135:	evm.model.HIC_ASM_0.448_Sgla	evm.model.HIC_ASM_1.756_Sgla	1e-179
3-136:	evm.model.HIC_ASM_0.449.2_Sgla	evm.model.HIC_ASM_1.757_Sgla	2e-46
3-137:	evm.model.HIC_ASM_0.451_Sgla	evm.model.HIC_ASM_1.759_Sgla	0
3-138:	evm.model.HIC_ASM_0.454_Sgla	evm.model.HIC_ASM_1.762_Sgla	0
3-139:	evm.model.HIC_ASM_0.456_Sgla	evm.model.HIC_ASM_1.764_Sgla	1e-19
3-140:	evm.model.HIC_ASM_0.458_Sgla	evm.model.HIC_ASM_1.765_Sgla	0
3-141:	evm.model.HIC_ASM_0.466_Sgla	evm.model.HIC_ASM_1.768_Sgla	1e-66
3-142:	evm.model.HIC_ASM_0.467_Sgla	evm.model.HIC_ASM_1.771_Sgla	2e-55
3-143:	evm.model.HIC_ASM_0.469_Sgla	evm.model.HIC_ASM_1.774_Sgla	3e-148
3-144:	evm.model.HIC_ASM_0.470_Sgla	evm.model.HIC_ASM_1.775_Sgla	7e-165
3-145:	evm.model.HIC_ASM_0.472_Sgla	evm.model.HIC_ASM_1.779_Sgla	0
3-146:	evm.model.HIC_ASM_0.474_Sgla	evm.model.HIC_ASM_1.780_Sgla	5e-58
3-147:	evm.model.HIC_ASM_0.476_Sgla	evm.model.HIC_ASM_1.781_Sgla	2e-132
3-148:	evm.model.HIC_ASM_0.477_Sgla	evm.model.HIC_ASM_1.782_Sgla	8e-28
3-149:	evm.model.HIC_ASM_0.479_Sgla	evm.model.HIC_ASM_1.786_Sgla	2e-102
3-150:	evm.model.HIC_ASM_0.484_Sgla	evm.model.HIC_ASM_1.792_Sgla	0
3-151:	evm.model.HIC_ASM_0.490_Sgla	evm.model.HIC_ASM_1.793_Sgla	8e-21
3-152:	evm.model.HIC_ASM_0.492_Sgla	evm.model.HIC_ASM_1.794_Sgla	0
3-153:	evm.model.HIC_ASM_0.494.3_Sgla	evm.model.HIC_ASM_1.795_Sgla	2e-65
3-154:	evm.model.HIC_ASM_0.495_Sgla	evm.model.HIC_ASM_1.796_Sgla	2e-42
3-155:	evm.model.HIC_ASM_0.496_Sgla	evm.model.HIC_ASM_1.800_Sgla	2e-72
3-156:	evm.model.HIC_ASM_0.498_Sgla	evm.model.HIC_ASM_1.801_Sgla	0
3-157:	evm.model.HIC_ASM_0.508_Sgla	evm.model.HIC_ASM_1.802.2_Sgla	0
3-158:	evm.model.HIC_ASM_0.509_Sgla	evm.model.HIC_ASM_1.803_Sgla	2e-21
3-159:	evm.model.HIC_ASM_0.511_Sgla	evm.model.HIC_ASM_1.808_Sgla	0
3-160:	evm.model.HIC_ASM_0.512_Sgla	evm.model.HIC_ASM_1.810_Sgla	0
3-161:	evm.model.HIC_ASM_0.514_Sgla	evm.model.HIC_ASM_1.811_Sgla	0
3-162:	evm.model.HIC_ASM_0.519_Sgla	evm.model.HIC_ASM_1.815_Sgla	0
3-163:	evm.model.HIC_ASM_0.527_Sgla	evm.model.HIC_ASM_1.820_Sgla	0
3-164:	evm.model.HIC_ASM_0.528_Sgla	evm.model.HIC_ASM_1.821_Sgla	5e-53
3-165:	evm.model.HIC_ASM_0.529_Sgla	evm.model.HIC_ASM_1.829_Sgla	0
3-166:	evm.model.HIC_ASM_0.533_Sgla	evm.model.HIC_ASM_1.834_Sgla	0
3-167:	evm.model.HIC_ASM_0.537_Sgla	evm.model.HIC_ASM_1.836_Sgla	0
3-168:	evm.model.HIC_ASM_0.540_Sgla	evm.model.HIC_ASM_1.840_Sgla	0
3-169:	evm.model.HIC_ASM_0.541_Sgla	evm.model.HIC_ASM_1.843_Sgla	8e-154
3-170:	evm.model.HIC_ASM_0.543_Sgla	evm.model.HIC_ASM_1.844_Sgla	1e-32
3-171:	evm.model.HIC_ASM_0.545_Sgla	evm.model.HIC_ASM_1.846_Sgla	2e-162
3-172:	evm.model.HIC_ASM_0.546_Sgla	evm.model.HIC_ASM_1.849_Sgla	3e-123
3-173:	evm.model.HIC_ASM_0.550_Sgla	evm.model.HIC_ASM_1.852_Sgla	9e-115
3-174:	evm.model.HIC_ASM_0.551_Sgla	evm.model.HIC_ASM_1.853_Sgla	0
3-175:	evm.model.HIC_ASM_0.552_Sgla	evm.model.HIC_ASM_1.854_Sgla	2e-52
3-176:	evm.model.HIC_ASM_0.553_Sgla	evm.model.HIC_ASM_1.856_Sgla	1e-18
3-177:	evm.model.HIC_ASM_0.555_Sgla	evm.model.HIC_ASM_1.872_Sgla	2e-87
3-178:	evm.model.HIC_ASM_0.556_Sgla	evm.model.HIC_ASM_1.875_Sgla	1e-19
3-179:	evm.model.HIC_ASM_0.557_Sgla	evm.model.HIC_ASM_1.877_Sgla	1e-107
3-180:	evm.model.HIC_ASM_0.563_Sgla	evm.model.HIC_ASM_1.880_Sgla	0
3-181:	evm.model.HIC_ASM_0.565_Sgla	evm.model.HIC_ASM_1.881_Sgla	0
3-182:	evm.model.HIC_ASM_0.568_Sgla	evm.model.HIC_ASM_1.882_Sgla	3e-69
3-183:	evm.model.HIC_ASM_0.574_Sgla	evm.model.HIC_ASM_1.884_Sgla	4e-96
3-184:	evm.model.HIC_ASM_0.575_Sgla	evm.model.HIC_ASM_1.885_Sgla	2e-128
3-185:	evm.model.HIC_ASM_0.576_Sgla	evm.model.HIC_ASM_1.886_Sgla	4e-173
3-186:	evm.model.HIC_ASM_0.577_Sgla	evm.model.HIC_ASM_1.887_Sgla	0
3-187:	evm.model.HIC_ASM_0.580_Sgla	evm.model.HIC_ASM_1.889_Sgla	4e-68
3-188:	evm.model.HIC_ASM_0.581_Sgla	evm.model.HIC_ASM_1.890_Sgla	0
3-189:	evm.model.HIC_ASM_0.585_Sgla	evm.model.HIC_ASM_1.894_Sgla	5e-129
3-190:	evm.model.HIC_ASM_0.587_Sgla	evm.model.HIC_ASM_1.899_Sgla	3e-167
3-191:	evm.model.HIC_ASM_0.589_Sgla	evm.model.HIC_ASM_1.901_Sgla	0
3-192:	evm.model.HIC_ASM_0.595_Sgla	evm.model.HIC_ASM_1.902_Sgla	0
3-193:	evm.model.HIC_ASM_0.598_Sgla	evm.model.HIC_ASM_1.908_Sgla	0
3-194:	evm.model.HIC_ASM_0.599_Sgla	evm.model.HIC_ASM_1.909_Sgla	5e-174
3-195:	evm.model.HIC_ASM_0.600_Sgla	evm.model.HIC_ASM_1.910_Sgla	1e-174
3-196:	evm.model.HIC_ASM_0.602_Sgla	evm.model.HIC_ASM_1.911_Sgla	0
3-197:	evm.model.HIC_ASM_0.605_Sgla	evm.model.HIC_ASM_1.912.1_Sgla	0
3-198:	evm.model.HIC_ASM_0.606_Sgla	evm.model.HIC_ASM_1.913_Sgla	2e-12
3-199:	evm.model.HIC_ASM_0.610_Sgla	evm.model.HIC_ASM_1.915_Sgla	2e-10
3-200:	evm.model.HIC_ASM_0.626_Sgla	evm.model.HIC_ASM_1.917_Sgla	9e-53
3-201:	evm.model.HIC_ASM_0.628_Sgla	evm.model.HIC_ASM_1.921_Sgla	0
3-202:	evm.model.HIC_ASM_0.629.1_Sgla	evm.model.HIC_ASM_1.949_Sgla	2e-15
3-203:	evm.model.HIC_ASM_0.631_Sgla	evm.model.HIC_ASM_1.950_Sgla	2e-18
3-204:	evm.model.HIC_ASM_0.633_Sgla	evm.model.HIC_ASM_1.954_Sgla	0
3-205:	evm.model.HIC_ASM_0.635_Sgla	evm.model.HIC_ASM_1.955_Sgla	0
3-206:	evm.model.HIC_ASM_0.637_Sgla	evm.model.HIC_ASM_1.958_Sgla	3e-77
3-207:	evm.model.HIC_ASM_0.651_Sgla	evm.model.HIC_ASM_1.960_Sgla	0
3-208:	evm.model.HIC_ASM_0.654_Sgla	evm.model.HIC_ASM_1.963_Sgla	2e-22
3-209:	evm.model.HIC_ASM_0.656_Sgla	evm.model.HIC_ASM_1.964.3_Sgla	0
3-210:	evm.model.HIC_ASM_0.658_Sgla	evm.model.HIC_ASM_1.965_Sgla	3e-101
3-211:	evm.model.HIC_ASM_0.662_Sgla	evm.model.HIC_ASM_1.966_Sgla	0
3-212:	evm.model.HIC_ASM_0.666_Sgla	evm.model.HIC_ASM_1.967_Sgla	0
3-213:	evm.model.HIC_ASM_0.670_Sgla	evm.model.HIC_ASM_1.969_Sgla	0
3-214:	evm.model.HIC_ASM_0.671_Sgla	evm.model.HIC_ASM_1.970_Sgla	0
3-215:	evm.model.HIC_ASM_0.673.2_Sgla	evm.model.HIC_ASM_1.972_Sgla	0
3-216:	evm.model.HIC_ASM_0.677_Sgla	evm.model.HIC_ASM_1.976_Sgla	0
3-217:	evm.model.HIC_ASM_0.688_Sgla	evm.model.HIC_ASM_1.982_Sgla	0
3-218:	evm.model.HIC_ASM_0.689.1_Sgla	evm.model.HIC_ASM_1.983.3_Sgla	1e-129
3-219:	evm.model.HIC_ASM_0.690_Sgla	evm.model.HIC_ASM_1.984_Sgla	0
3-220:	evm.model.HIC_ASM_0.691_Sgla	evm.model.HIC_ASM_1.985_Sgla	1e-12
3-221:	evm.model.HIC_ASM_0.692_Sgla	evm.model.HIC_ASM_1.987_Sgla	0
3-222:	evm.model.HIC_ASM_0.694_Sgla	evm.model.HIC_ASM_1.989_Sgla	0
3-223:	evm.model.HIC_ASM_0.699_Sgla	evm.model.HIC_ASM_1.991_Sgla	0
3-224:	evm.model.HIC_ASM_0.700_Sgla	evm.model.HIC_ASM_1.992_Sgla	6e-56
3-225:	evm.model.HIC_ASM_0.702_Sgla	evm.model.HIC_ASM_1.996_Sgla	9e-25
3-226:	evm.model.HIC_ASM_0.705_Sgla	evm.model.HIC_ASM_1.998_evm.model.HIC_ASM_1.999_Sgla	4e-151
3-227:	evm.model.HIC_ASM_0.706_Sgla	evm.model.HIC_ASM_1.1000_Sgla	0
3-228:	evm.model.HIC_ASM_0.708_Sgla	evm.model.HIC_ASM_1.1001_Sgla	2e-88
3-229:	evm.model.HIC_ASM_0.709_evm.model.HIC_ASM_0.712_Sgla	evm.model.HIC_ASM_1.1006_Sgla	0
3-230:	evm.model.HIC_ASM_0.710_Sgla	evm.model.HIC_ASM_1.1008_Sgla	2e-39
3-231:	evm.model.HIC_ASM_0.714_Sgla	evm.model.HIC_ASM_1.1009_Sgla	5e-151
3-232:	evm.model.HIC_ASM_0.716_Sgla	evm.model.HIC_ASM_1.1012_Sgla	5e-163
3-233:	evm.model.HIC_ASM_0.717_Sgla	evm.model.HIC_ASM_1.1013_Sgla	0
3-234:	evm.model.HIC_ASM_0.719.1_Sgla	evm.model.HIC_ASM_1.1014_Sgla	3e-107
3-235:	evm.model.HIC_ASM_0.721_Sgla	evm.model.HIC_ASM_1.1016_Sgla	0
3-236:	evm.model.HIC_ASM_0.722_Sgla	evm.model.HIC_ASM_1.1017.1_Sgla	3e-121
3-237:	evm.model.HIC_ASM_0.723_Sgla	evm.model.HIC_ASM_1.1018_Sgla	3e-35
3-238:	evm.model.HIC_ASM_0.725_Sgla	evm.model.HIC_ASM_1.1019_Sgla	0
3-239:	evm.model.HIC_ASM_0.727_Sgla	evm.model.HIC_ASM_1.1021_Sgla	1e-124
3-240:	evm.model.HIC_ASM_0.728_Sgla	evm.model.HIC_ASM_1.1022_Sgla	0
3-241:	evm.model.HIC_ASM_0.731_Sgla	evm.model.HIC_ASM_1.1023_Sgla	0
3-242:	evm.model.HIC_ASM_0.733_Sgla	evm.model.HIC_ASM_1.1024_Sgla	1e-178
3-243:	evm.model.HIC_ASM_0.735.1_Sgla	evm.model.HIC_ASM_1.1026_Sgla	0
3-244:	evm.model.HIC_ASM_0.737_Sgla	evm.model.HIC_ASM_1.1029_Sgla	1e-142
3-245:	evm.model.HIC_ASM_0.738.1_Sgla	evm.model.HIC_ASM_1.1031_Sgla	0
3-246:	evm.model.HIC_ASM_0.740_Sgla	evm.model.HIC_ASM_1.1033_Sgla	0
3-247:	evm.model.HIC_ASM_0.762_Sgla	evm.model.HIC_ASM_1.1036_Sgla	2e-25
3-248:	evm.model.HIC_ASM_0.770_Sgla	evm.model.HIC_ASM_1.1047_Sgla	2e-53
3-249:	evm.model.HIC_ASM_0.773_Sgla	evm.model.HIC_ASM_1.1048_Sgla	2e-172
3-250:	evm.model.HIC_ASM_0.774_Sgla	evm.model.HIC_ASM_1.1049_Sgla	8e-144
3-251:	evm.model.HIC_ASM_0.775_Sgla	evm.model.HIC_ASM_1.1050_Sgla	2e-151
3-252:	evm.model.HIC_ASM_0.776_evm.model.HIC_ASM_0.777_Sgla	evm.model.HIC_ASM_1.1051_Sgla	0
3-253:	evm.model.HIC_ASM_0.778_Sgla	evm.model.HIC_ASM_1.1052_Sgla	3e-15
3-254:	evm.model.HIC_ASM_0.779.2_Sgla	evm.model.HIC_ASM_1.1053_Sgla	1e-166
## Alignment 4: score=6738.0 e_value=0 N=143 HIC_ASM_0&HIC_ASM_1 plus
4- 0:	evm.model.HIC_ASM_0.1155_Sgla	evm.model.HIC_ASM_1.1438_Sgla	1e-10
4- 1:	evm.model.HIC_ASM_0.1166_Sgla	evm.model.HIC_ASM_1.1440_Sgla	4e-12
4- 2:	evm.model.HIC_ASM_0.1178_Sgla	evm.model.HIC_ASM_1.1444_Sgla	0
4- 3:	evm.model.HIC_ASM_0.1181_Sgla	evm.model.HIC_ASM_1.1446_Sgla	0
4- 4:	evm.model.HIC_ASM_0.1184_Sgla	evm.model.HIC_ASM_1.1447_Sgla	2e-158
4- 5:	evm.model.HIC_ASM_0.1187_Sgla	evm.model.HIC_ASM_1.1448_Sgla	0
4- 6:	evm.model.HIC_ASM_0.1203_Sgla	evm.model.HIC_ASM_1.1452_Sgla	6e-135
4- 7:	evm.model.HIC_ASM_0.1211.2_Sgla	evm.model.HIC_ASM_1.1453_Sgla	1e-144
4- 8:	evm.model.HIC_ASM_0.1212_Sgla	evm.model.HIC_ASM_1.1454_Sgla	7e-15
4- 9:	evm.model.HIC_ASM_0.1213_Sgla	evm.model.HIC_ASM_1.1458_Sgla	6e-91
4- 10:	evm.model.HIC_ASM_0.1231_Sgla	evm.model.HIC_ASM_1.1470_Sgla	4e-10
4- 11:	evm.model.HIC_ASM_0.1235_Sgla	evm.model.HIC_ASM_1.1473_Sgla	9e-73
4- 12:	evm.model.HIC_ASM_0.1251_Sgla	evm.model.HIC_ASM_1.1475_Sgla	0
4- 13:	evm.model.HIC_ASM_0.1255_Sgla	evm.model.HIC_ASM_1.1480_Sgla	1e-86
4- 14:	evm.model.HIC_ASM_0.1261_Sgla	evm.model.HIC_ASM_1.1482_Sgla	4e-70
4- 15:	evm.model.HIC_ASM_0.1262_Sgla	evm.model.HIC_ASM_1.1483_Sgla	0
4- 16:	evm.model.HIC_ASM_0.1274_Sgla	evm.model.HIC_ASM_1.1486_Sgla	1e-138
4- 17:	evm.model.HIC_ASM_0.1281_Sgla	evm.model.HIC_ASM_1.1489_Sgla	2e-110
4- 18:	evm.model.HIC_ASM_0.1282_Sgla	evm.model.HIC_ASM_1.1491_Sgla	0
4- 19:	evm.model.HIC_ASM_0.1284_Sgla	evm.model.HIC_ASM_1.1492_Sgla	4e-114
4- 20:	evm.model.HIC_ASM_0.1285_Sgla	evm.model.HIC_ASM_1.1493_Sgla	0
4- 21:	evm.model.HIC_ASM_0.1288_Sgla	evm.model.HIC_ASM_1.1494_Sgla	0
4- 22:	evm.model.HIC_ASM_0.1292.6_Sgla	evm.model.HIC_ASM_1.1495.2_Sgla	0
4- 23:	evm.model.HIC_ASM_0.1304_Sgla	evm.model.HIC_ASM_1.1496_Sgla	8e-20
4- 24:	evm.model.HIC_ASM_0.1305_Sgla	evm.model.HIC_ASM_1.1500_Sgla	3e-55
4- 25:	evm.model.HIC_ASM_0.1307_Sgla	evm.model.HIC_ASM_1.1506_Sgla	1e-64
4- 26:	evm.model.HIC_ASM_0.1308_Sgla	evm.model.HIC_ASM_1.1507_Sgla	1e-44
4- 27:	evm.model.HIC_ASM_0.1309_Sgla	evm.model.HIC_ASM_1.1508_Sgla	1e-82
4- 28:	evm.model.HIC_ASM_0.1312_Sgla	evm.model.HIC_ASM_1.1509_Sgla	9e-134
4- 29:	evm.model.HIC_ASM_0.1317_Sgla	evm.model.HIC_ASM_1.1510_Sgla	1e-144
4- 30:	evm.model.HIC_ASM_0.1320_Sgla	evm.model.HIC_ASM_1.1517_Sgla	0
4- 31:	evm.model.HIC_ASM_0.1321_Sgla	evm.model.HIC_ASM_1.1518_Sgla	0
4- 32:	evm.model.HIC_ASM_0.1335_Sgla	evm.model.HIC_ASM_1.1519_Sgla	0
4- 33:	evm.model.HIC_ASM_0.1337_Sgla	evm.model.HIC_ASM_1.1520_Sgla	0
4- 34:	evm.model.HIC_ASM_0.1338_Sgla	evm.model.HIC_ASM_1.1522_Sgla	0
4- 35:	evm.model.HIC_ASM_0.1341_Sgla	evm.model.HIC_ASM_1.1523_Sgla	4e-57
4- 36:	evm.model.HIC_ASM_0.1345_Sgla	evm.model.HIC_ASM_1.1524.1_Sgla	2e-40
4- 37:	evm.model.HIC_ASM_0.1359_Sgla	evm.model.HIC_ASM_1.1531_Sgla	0
4- 38:	evm.model.HIC_ASM_0.1360_Sgla	evm.model.HIC_ASM_1.1533_Sgla	7e-92
4- 39:	evm.model.HIC_ASM_0.1368_Sgla	evm.model.HIC_ASM_1.1537_Sgla	2e-77
4- 40:	evm.model.HIC_ASM_0.1370_Sgla	evm.model.HIC_ASM_1.1539_Sgla	5e-104
4- 41:	evm.model.HIC_ASM_0.1371_Sgla	evm.model.HIC_ASM_1.1542_Sgla	0
4- 42:	evm.model.HIC_ASM_0.1376_Sgla	evm.model.HIC_ASM_1.1549_Sgla	0
4- 43:	evm.model.HIC_ASM_0.1377_Sgla	evm.model.HIC_ASM_1.1550_Sgla	2e-14
4- 44:	evm.model.HIC_ASM_0.1378_Sgla	evm.model.HIC_ASM_1.1551_Sgla	0
4- 45:	evm.model.HIC_ASM_0.1381_Sgla	evm.model.HIC_ASM_1.1552_Sgla	0
4- 46:	evm.model.HIC_ASM_0.1389_Sgla	evm.model.HIC_ASM_1.1557_Sgla	1e-60
4- 47:	evm.model.HIC_ASM_0.1391_Sgla	evm.model.HIC_ASM_1.1558_Sgla	3e-165
4- 48:	evm.model.HIC_ASM_0.1394_Sgla	evm.model.HIC_ASM_1.1560_Sgla	6e-159
4- 49:	evm.model.HIC_ASM_0.1398_Sgla	evm.model.HIC_ASM_1.1561_Sgla	0
4- 50:	evm.model.HIC_ASM_0.1410_Sgla	evm.model.HIC_ASM_1.1564_Sgla	7e-92
4- 51:	evm.model.HIC_ASM_0.1413_Sgla	evm.model.HIC_ASM_1.1574_Sgla	7e-133
4- 52:	evm.model.HIC_ASM_0.1414_Sgla	evm.model.HIC_ASM_1.1576_Sgla	0
4- 53:	evm.model.HIC_ASM_0.1418_Sgla	evm.model.HIC_ASM_1.1581_Sgla	2e-96
4- 54:	evm.model.HIC_ASM_0.1419_Sgla	evm.model.HIC_ASM_1.1582_Sgla	9e-82
4- 55:	evm.model.HIC_ASM_0.1434_Sgla	evm.model.HIC_ASM_1.1590_Sgla	1e-40
4- 56:	evm.model.HIC_ASM_0.1435_Sgla	evm.model.HIC_ASM_1.1591_Sgla	5e-116
4- 57:	evm.model.HIC_ASM_0.1454_Sgla	evm.model.HIC_ASM_1.1605_Sgla	5e-111
4- 58:	evm.model.HIC_ASM_0.1458_Sgla	evm.model.HIC_ASM_1.1609_Sgla	0
4- 59:	evm.model.HIC_ASM_0.1461_Sgla	evm.model.HIC_ASM_1.1610_Sgla	0
4- 60:	evm.model.HIC_ASM_0.1463_Sgla	evm.model.HIC_ASM_1.1612_Sgla	0
4- 61:	evm.model.HIC_ASM_0.1465_Sgla	evm.model.HIC_ASM_1.1615_Sgla	0
4- 62:	evm.model.HIC_ASM_0.1481_Sgla	evm.model.HIC_ASM_1.1618_Sgla	0
4- 63:	evm.model.HIC_ASM_0.1485_Sgla	evm.model.HIC_ASM_1.1624_Sgla	5e-91
4- 64:	evm.model.HIC_ASM_0.1486_Sgla	evm.model.HIC_ASM_1.1625_Sgla	2e-24
4- 65:	evm.model.HIC_ASM_0.1488_Sgla	evm.model.HIC_ASM_1.1627_Sgla	5e-69
4- 66:	evm.model.HIC_ASM_0.1495_Sgla	evm.model.HIC_ASM_1.1630_Sgla	2e-60
4- 67:	evm.model.HIC_ASM_0.1499_Sgla	evm.model.HIC_ASM_1.1631_Sgla	2e-112
4- 68:	evm.model.HIC_ASM_0.1501_Sgla	evm.model.HIC_ASM_1.1635_Sgla	1e-49
4- 69:	evm.model.HIC_ASM_0.1508_Sgla	evm.model.HIC_ASM_1.1637_Sgla	1e-51
4- 70:	evm.model.HIC_ASM_0.1509_Sgla	evm.model.HIC_ASM_1.1638_Sgla	2e-24
4- 71:	evm.model.HIC_ASM_0.1518_Sgla	evm.model.HIC_ASM_1.1640_Sgla	3e-72
4- 72:	evm.model.HIC_ASM_0.1521_Sgla	evm.model.HIC_ASM_1.1642_Sgla	4e-55
4- 73:	evm.model.HIC_ASM_0.1522_Sgla	evm.model.HIC_ASM_1.1643_Sgla	0
4- 74:	evm.model.HIC_ASM_0.1524_Sgla	evm.model.HIC_ASM_1.1644_Sgla	7e-108
4- 75:	evm.model.HIC_ASM_0.1525_Sgla	evm.model.HIC_ASM_1.1646_Sgla	8e-82
4- 76:	evm.model.HIC_ASM_0.1526_Sgla	evm.model.HIC_ASM_1.1647.1_Sgla	3e-25
4- 77:	evm.model.HIC_ASM_0.1527_Sgla	evm.model.HIC_ASM_1.1648.3_Sgla	3e-33
4- 78:	evm.model.HIC_ASM_0.1528_Sgla	evm.model.HIC_ASM_1.1650_Sgla	4e-17
4- 79:	evm.model.HIC_ASM_0.1538_Sgla	evm.model.HIC_ASM_1.1651_Sgla	0
4- 80:	evm.model.HIC_ASM_0.1540_Sgla	evm.model.HIC_ASM_1.1652_Sgla	0
4- 81:	evm.model.HIC_ASM_0.1542_Sgla	evm.model.HIC_ASM_1.1654_Sgla	2e-33
4- 82:	evm.model.HIC_ASM_0.1543_Sgla	evm.model.HIC_ASM_1.1656_Sgla	0
4- 83:	evm.model.HIC_ASM_0.1553_Sgla	evm.model.HIC_ASM_1.1658_Sgla	2e-176
4- 84:	evm.model.HIC_ASM_0.1555_Sgla	evm.model.HIC_ASM_1.1659_Sgla	1e-62
4- 85:	evm.model.HIC_ASM_0.1557_Sgla	evm.model.HIC_ASM_1.1669.3_Sgla	0
4- 86:	evm.model.HIC_ASM_0.1562_Sgla	evm.model.HIC_ASM_1.1673_Sgla	6e-80
4- 87:	evm.model.HIC_ASM_0.1563_Sgla	evm.model.HIC_ASM_1.1676_Sgla	1e-54
4- 88:	evm.model.HIC_ASM_0.1566_Sgla	evm.model.HIC_ASM_1.1682_Sgla	5e-31
4- 89:	evm.model.HIC_ASM_0.1572_Sgla	evm.model.HIC_ASM_1.1685_Sgla	2e-81
4- 90:	evm.model.HIC_ASM_0.1575_Sgla	evm.model.HIC_ASM_1.1688_Sgla	0
4- 91:	evm.model.HIC_ASM_0.1576_Sgla	evm.model.HIC_ASM_1.1689_Sgla	3e-49
4- 92:	evm.model.HIC_ASM_0.1579_Sgla	evm.model.HIC_ASM_1.1694_Sgla	0
4- 93:	evm.model.HIC_ASM_0.1603_Sgla	evm.model.HIC_ASM_1.1696_Sgla	2e-132
4- 94:	evm.model.HIC_ASM_0.1605_Sgla	evm.model.HIC_ASM_1.1697_Sgla	8e-26
4- 95:	evm.model.HIC_ASM_0.1607_Sgla	evm.model.HIC_ASM_1.1699_Sgla	2e-54
4- 96:	evm.model.HIC_ASM_0.1608_Sgla	evm.model.HIC_ASM_1.1701_Sgla	3e-22
4- 97:	evm.model.HIC_ASM_0.1614_Sgla	evm.model.HIC_ASM_1.1704_Sgla	2e-137
4- 98:	evm.model.HIC_ASM_0.1623_Sgla	evm.model.HIC_ASM_1.1706_Sgla	0
4- 99:	evm.model.HIC_ASM_0.1635_Sgla	evm.model.HIC_ASM_1.1707_Sgla	5e-26
4-100:	evm.model.HIC_ASM_0.1637_Sgla	evm.model.HIC_ASM_1.1709_Sgla	2e-135
4-101:	evm.model.HIC_ASM_0.1638_Sgla	evm.model.HIC_ASM_1.1710_Sgla	6e-72
4-102:	evm.model.HIC_ASM_0.1639_Sgla	evm.model.HIC_ASM_1.1712_Sgla	0
4-103:	evm.model.HIC_ASM_0.1678_Sgla	evm.model.HIC_ASM_1.1721_Sgla	4e-110
4-104:	evm.model.HIC_ASM_0.1684_Sgla	evm.model.HIC_ASM_1.1727_Sgla	0
4-105:	evm.model.HIC_ASM_0.1689_Sgla	evm.model.HIC_ASM_1.1742_Sgla	5e-88
4-106:	evm.model.HIC_ASM_0.1693_Sgla	evm.model.HIC_ASM_1.1749_Sgla	6e-95
4-107:	evm.model.HIC_ASM_0.1697_Sgla	evm.model.HIC_ASM_1.1754_Sgla	5e-175
4-108:	evm.model.HIC_ASM_0.1712_Sgla	evm.model.HIC_ASM_1.1757_Sgla	2e-27
4-109:	evm.model.HIC_ASM_0.1727_Sgla	evm.model.HIC_ASM_1.1775_Sgla	5e-15
4-110:	evm.model.HIC_ASM_0.1740_Sgla	evm.model.HIC_ASM_1.1785_Sgla	5e-121
4-111:	evm.model.HIC_ASM_0.1741_Sgla	evm.model.HIC_ASM_1.1786_Sgla	1e-105
4-112:	evm.model.HIC_ASM_0.1749_Sgla	evm.model.HIC_ASM_1.1795_Sgla	0
4-113:	evm.model.HIC_ASM_0.1754_Sgla	evm.model.HIC_ASM_1.1797_Sgla	0
4-114:	evm.model.HIC_ASM_0.1759_Sgla	evm.model.HIC_ASM_1.1807_Sgla	2e-121
4-115:	evm.model.HIC_ASM_0.1762_Sgla	evm.model.HIC_ASM_1.1810_Sgla	0
4-116:	evm.model.HIC_ASM_0.1765_Sgla	evm.model.HIC_ASM_1.1814_Sgla	0
4-117:	evm.model.HIC_ASM_0.1766_Sgla	evm.model.HIC_ASM_1.1815_Sgla	9e-93
4-118:	evm.model.HIC_ASM_0.1770_Sgla	evm.model.HIC_ASM_1.1823_Sgla	1e-110
4-119:	evm.model.HIC_ASM_0.1772_Sgla	evm.model.HIC_ASM_1.1828_Sgla	0
4-120:	evm.model.HIC_ASM_0.1779_Sgla	evm.model.HIC_ASM_1.1834_Sgla	5e-55
4-121:	evm.model.HIC_ASM_0.1782_Sgla	evm.model.HIC_ASM_1.1836_Sgla	0
4-122:	evm.model.HIC_ASM_0.1783_Sgla	evm.model.HIC_ASM_1.1841_Sgla	4e-70
4-123:	evm.model.HIC_ASM_0.1816_Sgla	evm.model.HIC_ASM_1.1851_Sgla	0
4-124:	evm.model.HIC_ASM_0.1823_Sgla	evm.model.HIC_ASM_1.1856_Sgla	2e-105
4-125:	evm.model.HIC_ASM_0.1829_Sgla	evm.model.HIC_ASM_1.1858_Sgla	0
4-126:	evm.model.HIC_ASM_0.1833_Sgla	evm.model.HIC_ASM_1.1860_Sgla	1e-39
4-127:	evm.model.HIC_ASM_0.1835_Sgla	evm.model.HIC_ASM_1.1861.1_Sgla	0
4-128:	evm.model.HIC_ASM_0.1837_Sgla	evm.model.HIC_ASM_1.1863_Sgla	0
4-129:	evm.model.HIC_ASM_0.1841_Sgla	evm.model.HIC_ASM_1.1864_Sgla	1e-133
4-130:	evm.model.HIC_ASM_0.1842_Sgla	evm.model.HIC_ASM_1.1872_Sgla	0
4-131:	evm.model.HIC_ASM_0.1845_Sgla	evm.model.HIC_ASM_1.1873_Sgla	4e-52
4-132:	evm.model.HIC_ASM_0.1846_Sgla	evm.model.HIC_ASM_1.1874_Sgla	7e-61
4-133:	evm.model.HIC_ASM_0.1853_Sgla	evm.model.HIC_ASM_1.1880_Sgla	5e-82
4-134:	evm.model.HIC_ASM_0.1854_Sgla	evm.model.HIC_ASM_1.1882_Sgla	4e-154
4-135:	evm.model.HIC_ASM_0.1856_Sgla	evm.model.HIC_ASM_1.1883_Sgla	2e-101
4-136:	evm.model.HIC_ASM_0.1864_Sgla	evm.model.HIC_ASM_1.1884_Sgla	3e-08
4-137:	evm.model.HIC_ASM_0.1872_Sgla	evm.model.HIC_ASM_1.1885_Sgla	3e-152
4-138:	evm.model.HIC_ASM_0.1874_Sgla	evm.model.HIC_ASM_1.1887_Sgla	2e-163
4-139:	evm.model.HIC_ASM_0.1876.2_Sgla	evm.model.HIC_ASM_1.1888.2_Sgla	0
4-140:	evm.model.HIC_ASM_0.1877_Sgla	evm.model.HIC_ASM_1.1890_Sgla	1e-82
4-141:	evm.model.HIC_ASM_0.1881_Sgla	evm.model.HIC_ASM_1.1891_Sgla	3e-126
4-142:	evm.model.HIC_ASM_0.1891.2_Sgla	evm.model.HIC_ASM_1.1895_Sgla	5e-60
## Alignment 5: score=1416.0 e_value=1.1e-114 N=34 HIC_ASM_0&HIC_ASM_1 plus
5- 0:	evm.model.HIC_ASM_0.4394_Sgla	evm.model.HIC_ASM_1.403_Sgla	0
5- 1:	evm.model.HIC_ASM_0.4409_Sgla	evm.model.HIC_ASM_1.404_Sgla	2e-73
5- 2:	evm.model.HIC_ASM_0.4418_Sgla	evm.model.HIC_ASM_1.406_Sgla	2e-16
5- 3:	evm.model.HIC_ASM_0.4421_Sgla	evm.model.HIC_ASM_1.407_Sgla	3e-119
5- 4:	evm.model.HIC_ASM_0.4432_Sgla	evm.model.HIC_ASM_1.413_Sgla	2e-129
5- 5:	evm.model.HIC_ASM_0.4456_Sgla	evm.model.HIC_ASM_1.422_Sgla	3e-159
5- 6:	evm.model.HIC_ASM_0.4457_Sgla	evm.model.HIC_ASM_1.426_Sgla	3e-28
5- 7:	evm.model.HIC_ASM_0.4474_Sgla	evm.model.HIC_ASM_1.436_Sgla	0
5- 8:	evm.model.HIC_ASM_0.4481.1_Sgla	evm.model.HIC_ASM_1.454_Sgla	1e-85
5- 9:	evm.model.HIC_ASM_0.4496_Sgla	evm.model.HIC_ASM_1.462_Sgla	2e-37
5- 10:	evm.model.HIC_ASM_0.4501_Sgla	evm.model.HIC_ASM_1.464_Sgla	2e-73
5- 11:	evm.model.HIC_ASM_0.4512_Sgla	evm.model.HIC_ASM_1.476_Sgla	5e-107
5- 12:	evm.model.HIC_ASM_0.4520_Sgla	evm.model.HIC_ASM_1.479_Sgla	2e-21
5- 13:	evm.model.HIC_ASM_0.4523_Sgla	evm.model.HIC_ASM_1.481_Sgla	1e-35
5- 14:	evm.model.HIC_ASM_0.4534_Sgla	evm.model.HIC_ASM_1.484_Sgla	1e-35
5- 15:	evm.model.HIC_ASM_0.4536_Sgla	evm.model.HIC_ASM_1.489_Sgla	2e-45
5- 16:	evm.model.HIC_ASM_0.4558_Sgla	evm.model.HIC_ASM_1.512_Sgla	0
5- 17:	evm.model.HIC_ASM_0.4568_Sgla	evm.model.HIC_ASM_1.519_Sgla	2e-22
5- 18:	evm.model.HIC_ASM_0.4569_Sgla	evm.model.HIC_ASM_1.524_Sgla	6e-152
5- 19:	evm.model.HIC_ASM_0.4577_Sgla	evm.model.HIC_ASM_1.527_Sgla	3e-155
5- 20:	evm.model.HIC_ASM_0.4593_Sgla	evm.model.HIC_ASM_1.537_Sgla	1e-91
5- 21:	evm.model.HIC_ASM_0.4605_Sgla	evm.model.HIC_ASM_1.557_Sgla	0
5- 22:	evm.model.HIC_ASM_0.4612_Sgla	evm.model.HIC_ASM_1.568_Sgla	5e-06
5- 23:	evm.model.HIC_ASM_0.4626_Sgla	evm.model.HIC_ASM_1.595_Sgla	5e-13
5- 24:	evm.model.HIC_ASM_0.4627_Sgla	evm.model.HIC_ASM_1.596_Sgla	9e-50
5- 25:	evm.model.HIC_ASM_0.4629_Sgla	evm.model.HIC_ASM_1.601_Sgla	0
5- 26:	evm.model.HIC_ASM_0.4658_Sgla	evm.model.HIC_ASM_1.617_Sgla	3e-98
5- 27:	evm.model.HIC_ASM_0.4660_Sgla	evm.model.HIC_ASM_1.623_Sgla	1e-66
5- 28:	evm.model.HIC_ASM_0.4672_Sgla	evm.model.HIC_ASM_1.624_Sgla	0
5- 29:	evm.model.HIC_ASM_0.4683.1_Sgla	evm.model.HIC_ASM_1.642_Sgla	4e-117
5- 30:	evm.model.HIC_ASM_0.4690_Sgla	evm.model.HIC_ASM_1.659_Sgla	5e-86
5- 31:	evm.model.HIC_ASM_0.4701_Sgla	evm.model.HIC_ASM_1.661_Sgla	2e-60
5- 32:	evm.model.HIC_ASM_0.4718_Sgla	evm.model.HIC_ASM_1.670_Sgla	3e-12
5- 33:	evm.model.HIC_ASM_0.4743_Sgla	evm.model.HIC_ASM_1.686_Sgla	8e-20
## Alignment 6: score=812.0 e_value=9.8e-60 N=18 HIC_ASM_0&HIC_ASM_1 plus
6- 0:	evm.model.HIC_ASM_0.1249_Sgla	evm.model.HIC_ASM_1.3182_Sgla	2e-96
6- 1:	evm.model.HIC_ASM_0.1250_Sgla	evm.model.HIC_ASM_1.3183_Sgla	2e-49
6- 2:	evm.model.HIC_ASM_0.1251_Sgla	evm.model.HIC_ASM_1.3185_Sgla	0
6- 3:	evm.model.HIC_ASM_0.1254_Sgla	evm.model.HIC_ASM_1.3190_Sgla	1e-55
6- 4:	evm.model.HIC_ASM_0.1256_Sgla	evm.model.HIC_ASM_1.3192_Sgla	4e-19
6- 5:	evm.model.HIC_ASM_0.1257_Sgla	evm.model.HIC_ASM_1.3193_Sgla	2e-64
6- 6:	evm.model.HIC_ASM_0.1277_Sgla	evm.model.HIC_ASM_1.3220.2_Sgla	2e-58
6- 7:	evm.model.HIC_ASM_0.1282_Sgla	evm.model.HIC_ASM_1.3263_Sgla	8e-84
6- 8:	evm.model.HIC_ASM_0.1284_Sgla	evm.model.HIC_ASM_1.3265_Sgla	1e-108
6- 9:	evm.model.HIC_ASM_0.1286_Sgla	evm.model.HIC_ASM_1.3288_Sgla	4e-91
6- 10:	evm.model.HIC_ASM_0.1288_Sgla	evm.model.HIC_ASM_1.3321_Sgla	0
6- 11:	evm.model.HIC_ASM_0.1292.6_Sgla	evm.model.HIC_ASM_1.3325_Sgla	7e-08
6- 12:	evm.model.HIC_ASM_0.1307_Sgla	evm.model.HIC_ASM_1.3329_Sgla	3e-40
6- 13:	evm.model.HIC_ASM_0.1308_Sgla	evm.model.HIC_ASM_1.3330_Sgla	3e-30
6- 14:	evm.model.HIC_ASM_0.1309_Sgla	evm.model.HIC_ASM_1.3332_Sgla	2e-70
6- 15:	evm.model.HIC_ASM_0.1314_Sgla	evm.model.HIC_ASM_1.3337_Sgla	2e-23
6- 16:	evm.model.HIC_ASM_0.1321_Sgla	evm.model.HIC_ASM_1.3339_Sgla	0
6- 17:	evm.model.HIC_ASM_0.1322_Sgla	evm.model.HIC_ASM_1.3341_Sgla	4e-81
## Alignment 7: score=670.0 e_value=1.4e-40 N=15 HIC_ASM_0&HIC_ASM_1 plus
7- 0:	evm.model.HIC_ASM_0.1471_Sgla	evm.model.HIC_ASM_1.2975_Sgla	7e-105
7- 1:	evm.model.HIC_ASM_0.1486_Sgla	evm.model.HIC_ASM_1.2985_Sgla	4e-22
7- 2:	evm.model.HIC_ASM_0.1501_Sgla	evm.model.HIC_ASM_1.2997_Sgla	8e-39
7- 3:	evm.model.HIC_ASM_0.1506_Sgla	evm.model.HIC_ASM_1.2998.1_Sgla	9e-104
7- 4:	evm.model.HIC_ASM_0.1521_Sgla	evm.model.HIC_ASM_1.3002_Sgla	2e-32
7- 5:	evm.model.HIC_ASM_0.1525_Sgla	evm.model.HIC_ASM_1.3012_Sgla	4e-65
7- 6:	evm.model.HIC_ASM_0.1526_Sgla	evm.model.HIC_ASM_1.3014.1_Sgla	3e-27
7- 7:	evm.model.HIC_ASM_0.1535_Sgla	evm.model.HIC_ASM_1.3022_Sgla	0
7- 8:	evm.model.HIC_ASM_0.1538_Sgla	evm.model.HIC_ASM_1.3025_Sgla	0
7- 9:	evm.model.HIC_ASM_0.1553_Sgla	evm.model.HIC_ASM_1.3028_Sgla	4e-57
7- 10:	evm.model.HIC_ASM_0.1555_Sgla	evm.model.HIC_ASM_1.3031_Sgla	8e-50
7- 11:	evm.model.HIC_ASM_0.1563_Sgla	evm.model.HIC_ASM_1.3037_Sgla	2e-93
7- 12:	evm.model.HIC_ASM_0.1566_Sgla	evm.model.HIC_ASM_1.3040_Sgla	5e-25
7- 13:	evm.model.HIC_ASM_0.1574_Sgla	evm.model.HIC_ASM_1.3044_Sgla	9e-69
7- 14:	evm.model.HIC_ASM_0.1603_Sgla	evm.model.HIC_ASM_1.3051_Sgla	2e-133
## Alignment 8: score=581.0 e_value=2.6e-31 N=13 HIC_ASM_0&HIC_ASM_1 plus
8- 0:	evm.model.HIC_ASM_0.1249_Sgla	evm.model.HIC_ASM_1.2832_Sgla	3e-79
8- 1:	evm.model.HIC_ASM_0.1252_Sgla	evm.model.HIC_ASM_1.2838_Sgla	6e-42
8- 2:	evm.model.HIC_ASM_0.1262_Sgla	evm.model.HIC_ASM_1.2842.4_Sgla	5e-81
8- 3:	evm.model.HIC_ASM_0.1273_Sgla	evm.model.HIC_ASM_1.2844_Sgla	3e-62
8- 4:	evm.model.HIC_ASM_0.1292.6_Sgla	evm.model.HIC_ASM_1.2855_Sgla	5e-134
8- 5:	evm.model.HIC_ASM_0.1308_Sgla	evm.model.HIC_ASM_1.2857_Sgla	2e-28
8- 6:	evm.model.HIC_ASM_0.1309_Sgla	evm.model.HIC_ASM_1.2860_Sgla	2e-74
8- 7:	evm.model.HIC_ASM_0.1313_Sgla	evm.model.HIC_ASM_1.2870_Sgla	3e-54
8- 8:	evm.model.HIC_ASM_0.1314_Sgla	evm.model.HIC_ASM_1.2872_Sgla	4e-64
8- 9:	evm.model.HIC_ASM_0.1318_Sgla	evm.model.HIC_ASM_1.2874_Sgla	3e-104
8- 10:	evm.model.HIC_ASM_0.1322_Sgla	evm.model.HIC_ASM_1.2877_Sgla	2e-98
8- 11:	evm.model.HIC_ASM_0.1329_Sgla	evm.model.HIC_ASM_1.2885_Sgla	7e-103
8- 12:	evm.model.HIC_ASM_0.1338_Sgla	evm.model.HIC_ASM_1.2897_Sgla	0
## Alignment 9: score=379.0 e_value=3.3e-15 N=8 HIC_ASM_0&HIC_ASM_1 plus
9- 0:	evm.model.HIC_ASM_0.786_Sgla	evm.model.HIC_ASM_1.1412_Sgla	0
9- 1:	evm.model.HIC_ASM_0.790_Sgla	evm.model.HIC_ASM_1.1414.1_Sgla	0
9- 2:	evm.model.HIC_ASM_0.796.1_Sgla	evm.model.HIC_ASM_1.1415_Sgla	8e-54
9- 3:	evm.model.HIC_ASM_0.797_Sgla	evm.model.HIC_ASM_1.1416_Sgla	4e-128
9- 4:	evm.model.HIC_ASM_0.798_Sgla	evm.model.HIC_ASM_1.1421_Sgla	1e-165
9- 5:	evm.model.HIC_ASM_0.802_Sgla	evm.model.HIC_ASM_1.1427_Sgla	0
9- 6:	evm.model.HIC_ASM_0.803_Sgla	evm.model.HIC_ASM_1.1428_Sgla	4e-118
9- 7:	evm.model.HIC_ASM_0.805_Sgla	evm.model.HIC_ASM_1.1440_Sgla	7e-20
## Alignment 10: score=337.0 e_value=5.7e-15 N=8 HIC_ASM_0&HIC_ASM_1 plus
10- 0:	evm.model.HIC_ASM_0.1679_Sgla	evm.model.HIC_ASM_1.3084_Sgla	0
10- 1:	evm.model.HIC_ASM_0.1684_Sgla	evm.model.HIC_ASM_1.3086_Sgla	1e-161
10- 2:	evm.model.HIC_ASM_0.1717_Sgla	evm.model.HIC_ASM_1.3098_Sgla	1e-49
10- 3:	evm.model.HIC_ASM_0.1722_Sgla	evm.model.HIC_ASM_1.3109.1_Sgla	2e-87
10- 4:	evm.model.HIC_ASM_0.1739.4_Sgla	evm.model.HIC_ASM_1.3116_Sgla	6e-30
10- 5:	evm.model.HIC_ASM_0.1755_Sgla	evm.model.HIC_ASM_1.3130_Sgla	0
10- 6:	evm.model.HIC_ASM_0.1761_Sgla	evm.model.HIC_ASM_1.3132.1_Sgla	3e-75
10- 7:	evm.model.HIC_ASM_0.1770_Sgla	evm.model.HIC_ASM_1.3137_Sgla	6e-53
## Alignment 11: score=263.0 e_value=5.4e-10 N=6 HIC_ASM_0&HIC_ASM_1 plus
11- 0:	evm.model.HIC_ASM_0.3744_Sgla	evm.model.HIC_ASM_1.1403_Sgla	1e-18
11- 1:	evm.model.HIC_ASM_0.3746_Sgla	evm.model.HIC_ASM_1.1409_Sgla	0
11- 2:	evm.model.HIC_ASM_0.3758_Sgla	evm.model.HIC_ASM_1.1410_Sgla	5e-118
11- 3:	evm.model.HIC_ASM_0.3769_Sgla	evm.model.HIC_ASM_1.1412_Sgla	2e-94
11- 4:	evm.model.HIC_ASM_0.3773_Sgla	evm.model.HIC_ASM_1.1427_Sgla	0
11- 5:	evm.model.HIC_ASM_0.3784.2_Sgla	evm.model.HIC_ASM_1.1436_Sgla	2e-90
## Alignment 12: score=253.0 e_value=6.1e-09 N=6 HIC_ASM_0&HIC_ASM_1 plus
12- 0:	evm.model.HIC_ASM_0.4311_Sgla	evm.model.HIC_ASM_1.323_Sgla	2e-40
12- 1:	evm.model.HIC_ASM_0.4324_Sgla	evm.model.HIC_ASM_1.342_Sgla	2e-161
12- 2:	evm.model.HIC_ASM_0.4327_Sgla	evm.model.HIC_ASM_1.345_Sgla	4e-157
12- 3:	evm.model.HIC_ASM_0.4341_Sgla	evm.model.HIC_ASM_1.349_Sgla	5e-43
12- 4:	evm.model.HIC_ASM_0.4351_evm.model.HIC_ASM_0.4352_Sgla	evm.model.HIC_ASM_1.366_Sgla	9e-143
12- 5:	evm.model.HIC_ASM_0.4364_Sgla	evm.model.HIC_ASM_1.371_Sgla	8e-30
## Alignment 13: score=3684.0 e_value=0 N=79 HIC_ASM_0&HIC_ASM_1 minus
13- 0:	evm.model.HIC_ASM_0.797_Sgla	evm.model.HIC_ASM_1.1416_Sgla	4e-128
13- 1:	evm.model.HIC_ASM_0.811_Sgla	evm.model.HIC_ASM_1.1408_Sgla	2e-33
13- 2:	evm.model.HIC_ASM_0.826.2_Sgla	evm.model.HIC_ASM_1.1401_Sgla	2e-158
13- 3:	evm.model.HIC_ASM_0.828_Sgla	evm.model.HIC_ASM_1.1398_Sgla	2e-11
13- 4:	evm.model.HIC_ASM_0.832_Sgla	evm.model.HIC_ASM_1.1393_Sgla	2e-27
13- 5:	evm.model.HIC_ASM_0.834_Sgla	evm.model.HIC_ASM_1.1391_Sgla	0
13- 6:	evm.model.HIC_ASM_0.836.1_Sgla	evm.model.HIC_ASM_1.1388_Sgla	2e-89
13- 7:	evm.model.HIC_ASM_0.837_Sgla	evm.model.HIC_ASM_1.1387_Sgla	0
13- 8:	evm.model.HIC_ASM_0.843_Sgla	evm.model.HIC_ASM_1.1383_Sgla	3e-24
13- 9:	evm.model.HIC_ASM_0.845_Sgla	evm.model.HIC_ASM_1.1382_Sgla	0
13- 10:	evm.model.HIC_ASM_0.859_Sgla	evm.model.HIC_ASM_1.1381_Sgla	9e-92
13- 11:	evm.model.HIC_ASM_0.863_Sgla	evm.model.HIC_ASM_1.1379_Sgla	0
13- 12:	evm.model.HIC_ASM_0.866_Sgla	evm.model.HIC_ASM_1.1376_Sgla	0
13- 13:	evm.model.HIC_ASM_0.869_Sgla	evm.model.HIC_ASM_1.1369_Sgla	4e-40
13- 14:	evm.model.HIC_ASM_0.872_evm.model.HIC_ASM_0.873_Sgla	evm.model.HIC_ASM_1.1367_Sgla	5e-117
13- 15:	evm.model.HIC_ASM_0.874_Sgla	evm.model.HIC_ASM_1.1366_Sgla	0
13- 16:	evm.model.HIC_ASM_0.876_Sgla	evm.model.HIC_ASM_1.1362_Sgla	3e-77
13- 17:	evm.model.HIC_ASM_0.891_Sgla	evm.model.HIC_ASM_1.1347_Sgla	3e-19
13- 18:	evm.model.HIC_ASM_0.893_Sgla	evm.model.HIC_ASM_1.1342_Sgla	6e-166
13- 19:	evm.model.HIC_ASM_0.894_Sgla	evm.model.HIC_ASM_1.1340_Sgla	7e-18
13- 20:	evm.model.HIC_ASM_0.895_Sgla	evm.model.HIC_ASM_1.1338_Sgla	0
13- 21:	evm.model.HIC_ASM_0.899_Sgla	evm.model.HIC_ASM_1.1336_Sgla	0
13- 22:	evm.model.HIC_ASM_0.900.8_Sgla	evm.model.HIC_ASM_1.1335_Sgla	4e-70
13- 23:	evm.model.HIC_ASM_0.901_Sgla	evm.model.HIC_ASM_1.1333_Sgla	2e-179
13- 24:	evm.model.HIC_ASM_0.905_Sgla	evm.model.HIC_ASM_1.1330.5_Sgla	0
13- 25:	evm.model.HIC_ASM_0.907_Sgla	evm.model.HIC_ASM_1.1328_Sgla	0
13- 26:	evm.model.HIC_ASM_0.945_Sgla	evm.model.HIC_ASM_1.1312_Sgla	0
13- 27:	evm.model.HIC_ASM_0.946_Sgla	evm.model.HIC_ASM_1.1311_Sgla	1e-129
13- 28:	evm.model.HIC_ASM_0.947_Sgla	evm.model.HIC_ASM_1.1310_Sgla	1e-161
13- 29:	evm.model.HIC_ASM_0.950_Sgla	evm.model.HIC_ASM_1.1308.1_Sgla	2e-58
13- 30:	evm.model.HIC_ASM_0.951_Sgla	evm.model.HIC_ASM_1.1306_Sgla	1e-57
13- 31:	evm.model.HIC_ASM_0.953_Sgla	evm.model.HIC_ASM_1.1301_Sgla	4e-10
13- 32:	evm.model.HIC_ASM_0.955_Sgla	evm.model.HIC_ASM_1.1300_Sgla	3e-81
13- 33:	evm.model.HIC_ASM_0.959_Sgla	evm.model.HIC_ASM_1.1279_Sgla	0
13- 34:	evm.model.HIC_ASM_0.961_Sgla	evm.model.HIC_ASM_1.1278_Sgla	0
13- 35:	evm.model.HIC_ASM_0.968_Sgla	evm.model.HIC_ASM_1.1276_Sgla	2e-108
13- 36:	evm.model.HIC_ASM_0.970_evm.model.HIC_ASM_0.971_Sgla	evm.model.HIC_ASM_1.1274_Sgla	7e-72
13- 37:	evm.model.HIC_ASM_0.972_Sgla	evm.model.HIC_ASM_1.1269_Sgla	0
13- 38:	evm.model.HIC_ASM_0.975_Sgla	evm.model.HIC_ASM_1.1267_Sgla	1e-80
13- 39:	evm.model.HIC_ASM_0.985_Sgla	evm.model.HIC_ASM_1.1265_Sgla	3e-42
13- 40:	evm.model.HIC_ASM_0.987_Sgla	evm.model.HIC_ASM_1.1263_Sgla	0
13- 41:	evm.model.HIC_ASM_0.988_Sgla	evm.model.HIC_ASM_1.1258_Sgla	8e-152
13- 42:	evm.model.HIC_ASM_0.989_Sgla	evm.model.HIC_ASM_1.1257_Sgla	4e-88
13- 43:	evm.model.HIC_ASM_0.1000_Sgla	evm.model.HIC_ASM_1.1254.1_Sgla	9e-100
13- 44:	evm.model.HIC_ASM_0.1004.4_Sgla	evm.model.HIC_ASM_1.1248.1_Sgla	3e-78
13- 45:	evm.model.HIC_ASM_0.1005_Sgla	evm.model.HIC_ASM_1.1247_Sgla	0
13- 46:	evm.model.HIC_ASM_0.1016_Sgla	evm.model.HIC_ASM_1.1244_Sgla	2e-166
13- 47:	evm.model.HIC_ASM_0.1030_Sgla	evm.model.HIC_ASM_1.1224_Sgla	6e-158
13- 48:	evm.model.HIC_ASM_0.1032_Sgla	evm.model.HIC_ASM_1.1223_Sgla	1e-33
13- 49:	evm.model.HIC_ASM_0.1033_Sgla	evm.model.HIC_ASM_1.1222.1_Sgla	2e-14
13- 50:	evm.model.HIC_ASM_0.1036_Sgla	evm.model.HIC_ASM_1.1221.1_Sgla	1e-71
13- 51:	evm.model.HIC_ASM_0.1040_Sgla	evm.model.HIC_ASM_1.1219_Sgla	2e-171
13- 52:	evm.model.HIC_ASM_0.1041_Sgla	evm.model.HIC_ASM_1.1210_Sgla	0
13- 53:	evm.model.HIC_ASM_0.1042_Sgla	evm.model.HIC_ASM_1.1209_Sgla	8e-107
13- 54:	evm.model.HIC_ASM_0.1049_Sgla	evm.model.HIC_ASM_1.1201_Sgla	9e-174
13- 55:	evm.model.HIC_ASM_0.1050_Sgla	evm.model.HIC_ASM_1.1199_Sgla	5e-33
13- 56:	evm.model.HIC_ASM_0.1052_Sgla	evm.model.HIC_ASM_1.1196_Sgla	1e-91
13- 57:	evm.model.HIC_ASM_0.1055_Sgla	evm.model.HIC_ASM_1.1195_Sgla	1e-171
13- 58:	evm.model.HIC_ASM_0.1057_Sgla	evm.model.HIC_ASM_1.1194.1_Sgla	0
13- 59:	evm.model.HIC_ASM_0.1058_Sgla	evm.model.HIC_ASM_1.1175_Sgla	0
13- 60:	evm.model.HIC_ASM_0.1059_Sgla	evm.model.HIC_ASM_1.1173_Sgla	0
13- 61:	evm.model.HIC_ASM_0.1063_Sgla	evm.model.HIC_ASM_1.1169_Sgla	5e-80
13- 62:	evm.model.HIC_ASM_0.1089_Sgla	evm.model.HIC_ASM_1.1168_Sgla	0
13- 63:	evm.model.HIC_ASM_0.1091_Sgla	evm.model.HIC_ASM_1.1163_Sgla	0
13- 64:	evm.model.HIC_ASM_0.1095_Sgla	evm.model.HIC_ASM_1.1160_Sgla	0
13- 65:	evm.model.HIC_ASM_0.1096_Sgla	evm.model.HIC_ASM_1.1159_Sgla	0
13- 66:	evm.model.HIC_ASM_0.1122_Sgla	evm.model.HIC_ASM_1.1107_Sgla	2e-12
13- 67:	evm.model.HIC_ASM_0.1123_Sgla	evm.model.HIC_ASM_1.1106_Sgla	3e-88
13- 68:	evm.model.HIC_ASM_0.1124_Sgla	evm.model.HIC_ASM_1.1103_Sgla	0
13- 69:	evm.model.HIC_ASM_0.1125_evm.model.HIC_ASM_0.1126_Sgla	evm.model.HIC_ASM_1.1100_Sgla	2e-179
13- 70:	evm.model.HIC_ASM_0.1127_Sgla	evm.model.HIC_ASM_1.1098_Sgla	0
13- 71:	evm.model.HIC_ASM_0.1130_Sgla	evm.model.HIC_ASM_1.1090_Sgla	0
13- 72:	evm.model.HIC_ASM_0.1131.1_Sgla	evm.model.HIC_ASM_1.1084_Sgla	2e-120
13- 73:	evm.model.HIC_ASM_0.1133_Sgla	evm.model.HIC_ASM_1.1082_Sgla	0
13- 74:	evm.model.HIC_ASM_0.1138_Sgla	evm.model.HIC_ASM_1.1074_Sgla	7e-97
13- 75:	evm.model.HIC_ASM_0.1139_Sgla	evm.model.HIC_ASM_1.1073_Sgla	0
13- 76:	evm.model.HIC_ASM_0.1140_Sgla	evm.model.HIC_ASM_1.1071_Sgla	5e-70
13- 77:	evm.model.HIC_ASM_0.1141_Sgla	evm.model.HIC_ASM_1.1070_Sgla	6e-64
13- 78:	evm.model.HIC_ASM_0.1174_Sgla	evm.model.HIC_ASM_1.1059_Sgla	2e-48
## Alignment 14: score=525.0 e_value=1.3e-29 N=12 HIC_ASM_0&HIC_ASM_1 minus
14- 0:	evm.model.HIC_ASM_0.1405_Sgla	evm.model.HIC_ASM_1.4851_Sgla	2e-113
14- 1:	evm.model.HIC_ASM_0.1410_Sgla	evm.model.HIC_ASM_1.4843_Sgla	2e-72
14- 2:	evm.model.HIC_ASM_0.1412_Sgla	evm.model.HIC_ASM_1.4841_Sgla	6e-149
14- 3:	evm.model.HIC_ASM_0.1418_Sgla	evm.model.HIC_ASM_1.4839_Sgla	2e-60
14- 4:	evm.model.HIC_ASM_0.1443_Sgla	evm.model.HIC_ASM_1.4834_Sgla	1e-120
14- 5:	evm.model.HIC_ASM_0.1454_Sgla	evm.model.HIC_ASM_1.4814_Sgla	3e-48
14- 6:	evm.model.HIC_ASM_0.1460_Sgla	evm.model.HIC_ASM_1.4808_Sgla	2e-142
14- 7:	evm.model.HIC_ASM_0.1461_Sgla	evm.model.HIC_ASM_1.4807_Sgla	7e-31
14- 8:	evm.model.HIC_ASM_0.1465_Sgla	evm.model.HIC_ASM_1.4802_Sgla	2e-132
14- 9:	evm.model.HIC_ASM_0.1485_Sgla	evm.model.HIC_ASM_1.4794_Sgla	8e-51
14- 10:	evm.model.HIC_ASM_0.1519_Sgla	evm.model.HIC_ASM_1.4771.1_Sgla	1e-54
14- 11:	evm.model.HIC_ASM_0.1521_Sgla	evm.model.HIC_ASM_1.4770_Sgla	5e-25
## Alignment 15: score=394.0 e_value=6.8e-18 N=9 HIC_ASM_0&HIC_ASM_1 minus
15- 0:	evm.model.HIC_ASM_0.458_Sgla	evm.model.HIC_ASM_1.107.1_Sgla	0
15- 1:	evm.model.HIC_ASM_0.472_Sgla	evm.model.HIC_ASM_1.85_Sgla	2e-160
15- 2:	evm.model.HIC_ASM_0.473_Sgla	evm.model.HIC_ASM_1.80_Sgla	4e-23
15- 3:	evm.model.HIC_ASM_0.477_Sgla	evm.model.HIC_ASM_1.76_Sgla	1e-07
15- 4:	evm.model.HIC_ASM_0.480_Sgla	evm.model.HIC_ASM_1.71_Sgla	1e-155
15- 5:	evm.model.HIC_ASM_0.484_Sgla	evm.model.HIC_ASM_1.65_Sgla	0
15- 6:	evm.model.HIC_ASM_0.494.3_Sgla	evm.model.HIC_ASM_1.64_Sgla	1e-30
15- 7:	evm.model.HIC_ASM_0.520_Sgla	evm.model.HIC_ASM_1.59_Sgla	1e-92
15- 8:	evm.model.HIC_ASM_0.525_Sgla	evm.model.HIC_ASM_1.54_Sgla	4e-36
## Alignment 16: score=391.0 e_value=1.4e-18 N=9 HIC_ASM_0&HIC_ASM_1 minus
16- 0:	evm.model.HIC_ASM_0.444_Sgla	evm.model.HIC_ASM_1.2819_Sgla	7e-29
16- 1:	evm.model.HIC_ASM_0.475_Sgla	evm.model.HIC_ASM_1.2810_Sgla	8e-126
16- 2:	evm.model.HIC_ASM_0.485_Sgla	evm.model.HIC_ASM_1.2807_Sgla	1e-08
16- 3:	evm.model.HIC_ASM_0.495_Sgla	evm.model.HIC_ASM_1.2804_Sgla	0
16- 4:	evm.model.HIC_ASM_0.496_Sgla	evm.model.HIC_ASM_1.2803_Sgla	3e-69
16- 5:	evm.model.HIC_ASM_0.511_Sgla	evm.model.HIC_ASM_1.2792_Sgla	1e-19
16- 6:	evm.model.HIC_ASM_0.527_Sgla	evm.model.HIC_ASM_1.2786_Sgla	4e-119
16- 7:	evm.model.HIC_ASM_0.528_Sgla	evm.model.HIC_ASM_1.2784_Sgla	0
16- 8:	evm.model.HIC_ASM_0.529_Sgla	evm.model.HIC_ASM_1.2783_Sgla	1e-128
## Alignment 17: score=287.0 e_value=9.9e-09 N=6 HIC_ASM_0&HIC_ASM_1 minus
17- 0:	evm.model.HIC_ASM_0.606_Sgla	evm.model.HIC_ASM_1.946_Sgla	3e-34
17- 1:	evm.model.HIC_ASM_0.610_Sgla	evm.model.HIC_ASM_1.939_Sgla	0
17- 2:	evm.model.HIC_ASM_0.613_Sgla	evm.model.HIC_ASM_1.937_Sgla	1e-35
17- 3:	evm.model.HIC_ASM_0.617_Sgla	evm.model.HIC_ASM_1.934_Sgla	9e-90
17- 4:	evm.model.HIC_ASM_0.623_Sgla	evm.model.HIC_ASM_1.927_Sgla	3e-21
17- 5:	evm.model.HIC_ASM_0.625_Sgla	evm.model.HIC_ASM_1.924_Sgla	5e-33
## Alignment 18: score=466.0 e_value=9.8e-25 N=11 HIC_ASM_0&HIC_ASM_10 plus
18- 0:	evm.model.HIC_ASM_0.1920_Sgla	evm.model.HIC_ASM_10.2387_Sgla	0
18- 1:	evm.model.HIC_ASM_0.1947_Sgla	evm.model.HIC_ASM_10.2391_evm.model.HIC_ASM_10.2393_Sgla	3e-19
18- 2:	evm.model.HIC_ASM_0.1973_Sgla	evm.model.HIC_ASM_10.2403_Sgla	0
18- 3:	evm.model.HIC_ASM_0.1978_Sgla	evm.model.HIC_ASM_10.2404_Sgla	0
18- 4:	evm.model.HIC_ASM_0.1980_Sgla	evm.model.HIC_ASM_10.2411_Sgla	0
18- 5:	evm.model.HIC_ASM_0.1982_Sgla	evm.model.HIC_ASM_10.2416_Sgla	3e-65
18- 6:	evm.model.HIC_ASM_0.1993_Sgla	evm.model.HIC_ASM_10.2424_Sgla	7e-20
18- 7:	evm.model.HIC_ASM_0.1996_evm.model.HIC_ASM_0.1997_Sgla	evm.model.HIC_ASM_10.2427_Sgla	0
18- 8:	evm.model.HIC_ASM_0.1999_Sgla	evm.model.HIC_ASM_10.2428_Sgla	9e-157
18- 9:	evm.model.HIC_ASM_0.2003_Sgla	evm.model.HIC_ASM_10.2433_Sgla	6e-44
18- 10:	evm.model.HIC_ASM_0.2012_Sgla	evm.model.HIC_ASM_10.2464_Sgla	2e-37
## Alignment 19: score=596.0 e_value=1.6e-31 N=14 HIC_ASM_0&HIC_ASM_10 minus
19- 0:	evm.model.HIC_ASM_0.5057_Sgla	evm.model.HIC_ASM_10.1640_Sgla	6e-163
19- 1:	evm.model.HIC_ASM_0.5059.1_Sgla	evm.model.HIC_ASM_10.1628_Sgla	6e-17
19- 2:	evm.model.HIC_ASM_0.5063_Sgla	evm.model.HIC_ASM_10.1618_Sgla	2e-43
19- 3:	evm.model.HIC_ASM_0.5064_Sgla	evm.model.HIC_ASM_10.1616_Sgla	0
19- 4:	evm.model.HIC_ASM_0.5071_Sgla	evm.model.HIC_ASM_10.1606_Sgla	3e-32
19- 5:	evm.model.HIC_ASM_0.5075_Sgla	evm.model.HIC_ASM_10.1599_Sgla	2e-77
19- 6:	evm.model.HIC_ASM_0.5079_Sgla	evm.model.HIC_ASM_10.1590_Sgla	0
19- 7:	evm.model.HIC_ASM_0.5082_Sgla	evm.model.HIC_ASM_10.1578_Sgla	0
19- 8:	evm.model.HIC_ASM_0.5087_Sgla	evm.model.HIC_ASM_10.1566_Sgla	0
19- 9:	evm.model.HIC_ASM_0.5096_Sgla	evm.model.HIC_ASM_10.1546_Sgla	2e-16
19- 10:	evm.model.HIC_ASM_0.5099_Sgla	evm.model.HIC_ASM_10.1532_Sgla	5e-97
19- 11:	evm.model.HIC_ASM_0.5106_Sgla	evm.model.HIC_ASM_10.1509_Sgla	3e-147
19- 12:	evm.model.HIC_ASM_0.5117_Sgla	evm.model.HIC_ASM_10.1493_Sgla	2e-167
19- 13:	evm.model.HIC_ASM_0.5125_Sgla	evm.model.HIC_ASM_10.1483_Sgla	0
## Alignment 20: score=296.0 e_value=5.8e-11 N=7 HIC_ASM_0&HIC_ASM_10 minus
20- 0:	evm.model.HIC_ASM_0.1986_Sgla	evm.model.HIC_ASM_10.2495_Sgla	4e-124
20- 1:	evm.model.HIC_ASM_0.2004_Sgla	evm.model.HIC_ASM_10.2473_Sgla	0
20- 2:	evm.model.HIC_ASM_0.2012_Sgla	evm.model.HIC_ASM_10.2464_Sgla	2e-37
20- 3:	evm.model.HIC_ASM_0.2039_Sgla	evm.model.HIC_ASM_10.2458_Sgla	1e-119
20- 4:	evm.model.HIC_ASM_0.2044_Sgla	evm.model.HIC_ASM_10.2455_Sgla	0
20- 5:	evm.model.HIC_ASM_0.2056_Sgla	evm.model.HIC_ASM_10.2446_Sgla	0
20- 6:	evm.model.HIC_ASM_0.2060_Sgla	evm.model.HIC_ASM_10.2443_Sgla	0
## Alignment 21: score=282.0 e_value=2.6e-09 N=6 HIC_ASM_0&HIC_ASM_10 minus
21- 0:	evm.model.HIC_ASM_0.2110_Sgla	evm.model.HIC_ASM_10.2517_Sgla	1e-59
21- 1:	evm.model.HIC_ASM_0.2111_Sgla	evm.model.HIC_ASM_10.2515_Sgla	0
21- 2:	evm.model.HIC_ASM_0.2119_Sgla	evm.model.HIC_ASM_10.2514_Sgla	5e-167
21- 3:	evm.model.HIC_ASM_0.2121_Sgla	evm.model.HIC_ASM_10.2511_Sgla	3e-50
21- 4:	evm.model.HIC_ASM_0.2122_Sgla	evm.model.HIC_ASM_10.2509_Sgla	1e-13
21- 5:	evm.model.HIC_ASM_0.2134_evm.model.HIC_ASM_0.2138_Sgla	evm.model.HIC_ASM_10.2494_Sgla	0
## Alignment 22: score=280.0 e_value=3.9e-10 N=6 HIC_ASM_0&HIC_ASM_10 minus
22- 0:	evm.model.HIC_ASM_0.1913_Sgla	evm.model.HIC_ASM_10.2399_Sgla	7e-55
22- 1:	evm.model.HIC_ASM_0.1939_Sgla	evm.model.HIC_ASM_10.2398_Sgla	0
22- 2:	evm.model.HIC_ASM_0.1941_Sgla	evm.model.HIC_ASM_10.2397_Sgla	0
22- 3:	evm.model.HIC_ASM_0.1942_Sgla	evm.model.HIC_ASM_10.2396_Sgla	6e-71
22- 4:	evm.model.HIC_ASM_0.1946_Sgla	evm.model.HIC_ASM_10.2394_Sgla	0
22- 5:	evm.model.HIC_ASM_0.1947_Sgla	evm.model.HIC_ASM_10.2391_evm.model.HIC_ASM_10.2393_Sgla	3e-19
## Alignment 23: score=2184.0 e_value=5.1e-167 N=45 HIC_ASM_0&HIC_ASM_11 plus
23- 0:	evm.model.HIC_ASM_0.3665_Sgla	evm.model.HIC_ASM_11.1361_Sgla	3e-15
23- 1:	evm.model.HIC_ASM_0.3668.1_Sgla	evm.model.HIC_ASM_11.1381_Sgla	2e-53
23- 2:	evm.model.HIC_ASM_0.3669_Sgla	evm.model.HIC_ASM_11.1382.1_Sgla	7e-105
23- 3:	evm.model.HIC_ASM_0.3671_Sgla	evm.model.HIC_ASM_11.1385_Sgla	6e-33
23- 4:	evm.model.HIC_ASM_0.3673_Sgla	evm.model.HIC_ASM_11.1387_Sgla	5e-70
23- 5:	evm.model.HIC_ASM_0.3674_Sgla	evm.model.HIC_ASM_11.1388_Sgla	9e-132
23- 6:	evm.model.HIC_ASM_0.3675_Sgla	evm.model.HIC_ASM_11.1389_Sgla	8e-170
23- 7:	evm.model.HIC_ASM_0.3677_Sgla	evm.model.HIC_ASM_11.1391_Sgla	0
23- 8:	evm.model.HIC_ASM_0.3683_evm.model.HIC_ASM_0.3686_Sgla	evm.model.HIC_ASM_11.1394_Sgla	0
23- 9:	evm.model.HIC_ASM_0.3692_Sgla	evm.model.HIC_ASM_11.1396_Sgla	0
23- 10:	evm.model.HIC_ASM_0.3695_Sgla	evm.model.HIC_ASM_11.1399_Sgla	0
23- 11:	evm.model.HIC_ASM_0.3696_Sgla	evm.model.HIC_ASM_11.1402_Sgla	0
23- 12:	evm.model.HIC_ASM_0.3699_Sgla	evm.model.HIC_ASM_11.1403_Sgla	0
23- 13:	evm.model.HIC_ASM_0.3702_Sgla	evm.model.HIC_ASM_11.1404_Sgla	8e-111
23- 14:	evm.model.HIC_ASM_0.3703_Sgla	evm.model.HIC_ASM_11.1407_Sgla	0
23- 15:	evm.model.HIC_ASM_0.3704_Sgla	evm.model.HIC_ASM_11.1408_Sgla	0
23- 16:	evm.model.HIC_ASM_0.3706_Sgla	evm.model.HIC_ASM_11.1409_Sgla	1e-43
23- 17:	evm.model.HIC_ASM_0.3712_Sgla	evm.model.HIC_ASM_11.1414_Sgla	8e-104
23- 18:	evm.model.HIC_ASM_0.3713_Sgla	evm.model.HIC_ASM_11.1415_Sgla	1e-159
23- 19:	evm.model.HIC_ASM_0.3714_Sgla	evm.model.HIC_ASM_11.1418_Sgla	1e-38
23- 20:	evm.model.HIC_ASM_0.3715_Sgla	evm.model.HIC_ASM_11.1419_Sgla	0
23- 21:	evm.model.HIC_ASM_0.3716_Sgla	evm.model.HIC_ASM_11.1420_Sgla	2e-76
23- 22:	evm.model.HIC_ASM_0.3722_Sgla	evm.model.HIC_ASM_11.1428_Sgla	4e-82
23- 23:	evm.model.HIC_ASM_0.3723_Sgla	evm.model.HIC_ASM_11.1430_Sgla	3e-17
23- 24:	evm.model.HIC_ASM_0.3724_Sgla	evm.model.HIC_ASM_11.1431_Sgla	0
23- 25:	evm.model.HIC_ASM_0.3725_Sgla	evm.model.HIC_ASM_11.1432_Sgla	7e-163
23- 26:	evm.model.HIC_ASM_0.3729_Sgla	evm.model.HIC_ASM_11.1434_Sgla	5e-89
23- 27:	evm.model.HIC_ASM_0.3731_Sgla	evm.model.HIC_ASM_11.1435_Sgla	4e-121
23- 28:	evm.model.HIC_ASM_0.3734_Sgla	evm.model.HIC_ASM_11.1436_Sgla	4e-104
23- 29:	evm.model.HIC_ASM_0.3735_Sgla	evm.model.HIC_ASM_11.1439.2_Sgla	0
23- 30:	evm.model.HIC_ASM_0.3736_Sgla	evm.model.HIC_ASM_11.1440_Sgla	8e-154
23- 31:	evm.model.HIC_ASM_0.3738_Sgla	evm.model.HIC_ASM_11.1441_Sgla	8e-11
23- 32:	evm.model.HIC_ASM_0.3746_Sgla	evm.model.HIC_ASM_11.1447_Sgla	3e-101
23- 33:	evm.model.HIC_ASM_0.3747_Sgla	evm.model.HIC_ASM_11.1448_Sgla	1e-111
23- 34:	evm.model.HIC_ASM_0.3750_Sgla	evm.model.HIC_ASM_11.1449_Sgla	0
23- 35:	evm.model.HIC_ASM_0.3756_Sgla	evm.model.HIC_ASM_11.1451.1_Sgla	2e-57
23- 36:	evm.model.HIC_ASM_0.3757_Sgla	evm.model.HIC_ASM_11.1453_Sgla	1e-139
23- 37:	evm.model.HIC_ASM_0.3758_Sgla	evm.model.HIC_ASM_11.1454_Sgla	3e-101
23- 38:	evm.model.HIC_ASM_0.3761_Sgla	evm.model.HIC_ASM_11.1459_Sgla	0
23- 39:	evm.model.HIC_ASM_0.3763_Sgla	evm.model.HIC_ASM_11.1460_Sgla	0
23- 40:	evm.model.HIC_ASM_0.3771_Sgla	evm.model.HIC_ASM_11.1464_Sgla	0
23- 41:	evm.model.HIC_ASM_0.3774_Sgla	evm.model.HIC_ASM_11.1466_Sgla	0
23- 42:	evm.model.HIC_ASM_0.3775_Sgla	evm.model.HIC_ASM_11.1468_Sgla	3e-123
23- 43:	evm.model.HIC_ASM_0.3779_Sgla	evm.model.HIC_ASM_11.1469_Sgla	4e-23
23- 44:	evm.model.HIC_ASM_0.3782_Sgla	evm.model.HIC_ASM_11.1470_Sgla	3e-124
## Alignment 24: score=633.0 e_value=5.7e-30 N=13 HIC_ASM_0&HIC_ASM_11 plus
24- 0:	evm.model.HIC_ASM_0.4846_Sgla	evm.model.HIC_ASM_11.336_Sgla	5e-14
24- 1:	evm.model.HIC_ASM_0.4847_Sgla	evm.model.HIC_ASM_11.337_Sgla	5e-148
24- 2:	evm.model.HIC_ASM_0.4848_Sgla	evm.model.HIC_ASM_11.339_Sgla	0
24- 3:	evm.model.HIC_ASM_0.4849_Sgla	evm.model.HIC_ASM_11.340_Sgla	3e-175
24- 4:	evm.model.HIC_ASM_0.4850_Sgla	evm.model.HIC_ASM_11.343_Sgla	3e-137
24- 5:	evm.model.HIC_ASM_0.4854_Sgla	evm.model.HIC_ASM_11.344_Sgla	5e-118
24- 6:	evm.model.HIC_ASM_0.4855_Sgla	evm.model.HIC_ASM_11.345_Sgla	5e-119
24- 7:	evm.model.HIC_ASM_0.4856_Sgla	evm.model.HIC_ASM_11.348_Sgla	8e-119
24- 8:	evm.model.HIC_ASM_0.4857_Sgla	evm.model.HIC_ASM_11.351_Sgla	0
24- 9:	evm.model.HIC_ASM_0.4859_Sgla	evm.model.HIC_ASM_11.353_Sgla	4e-102
24- 10:	evm.model.HIC_ASM_0.4860_Sgla	evm.model.HIC_ASM_11.354_Sgla	2e-141
24- 11:	evm.model.HIC_ASM_0.4869_Sgla	evm.model.HIC_ASM_11.357_Sgla	0
24- 12:	evm.model.HIC_ASM_0.4872_Sgla	evm.model.HIC_ASM_11.358_Sgla	2e-91
## Alignment 25: score=332.0 e_value=1.1e-11 N=7 HIC_ASM_0&HIC_ASM_11 plus
25- 0:	evm.model.HIC_ASM_0.3104_Sgla	evm.model.HIC_ASM_11.1993_Sgla	4e-27
25- 1:	evm.model.HIC_ASM_0.3107_evm.model.HIC_ASM_0.3108_Sgla	evm.model.HIC_ASM_11.1997_Sgla	0
25- 2:	evm.model.HIC_ASM_0.3110_Sgla	evm.model.HIC_ASM_11.2012_Sgla	6e-160
25- 3:	evm.model.HIC_ASM_0.3111.1_Sgla	evm.model.HIC_ASM_11.2015_Sgla	0
25- 4:	evm.model.HIC_ASM_0.3113_Sgla	evm.model.HIC_ASM_11.2017_Sgla	6e-15
25- 5:	evm.model.HIC_ASM_0.3124_Sgla	evm.model.HIC_ASM_11.2018_Sgla	3e-113
25- 6:	evm.model.HIC_ASM_0.3129_Sgla	evm.model.HIC_ASM_11.2019_Sgla	0
## Alignment 26: score=283.0 e_value=3.1e-08 N=6 HIC_ASM_0&HIC_ASM_11 plus
26- 0:	evm.model.HIC_ASM_0.3142_Sgla	evm.model.HIC_ASM_11.1938_Sgla	2e-45
26- 1:	evm.model.HIC_ASM_0.3155_Sgla	evm.model.HIC_ASM_11.1943_Sgla	0
26- 2:	evm.model.HIC_ASM_0.3158_Sgla	evm.model.HIC_ASM_11.1944_Sgla	3e-120
26- 3:	evm.model.HIC_ASM_0.3160_Sgla	evm.model.HIC_ASM_11.1947_Sgla	6e-92
26- 4:	evm.model.HIC_ASM_0.3162_Sgla	evm.model.HIC_ASM_11.1948_Sgla	0
26- 5:	evm.model.HIC_ASM_0.3175_Sgla	evm.model.HIC_ASM_11.1950_Sgla	0
## Alignment 27: score=21855.0 e_value=0 N=456 HIC_ASM_0&HIC_ASM_11 minus
27- 0:	evm.model.HIC_ASM_0.3779_Sgla	evm.model.HIC_ASM_11.1346_Sgla	1e-22
27- 1:	evm.model.HIC_ASM_0.3783_Sgla	evm.model.HIC_ASM_11.1344_Sgla	0
27- 2:	evm.model.HIC_ASM_0.3784.2_Sgla	evm.model.HIC_ASM_11.1333_Sgla	5e-107
27- 3:	evm.model.HIC_ASM_0.3790_Sgla	evm.model.HIC_ASM_11.1332_Sgla	1e-21
27- 4:	evm.model.HIC_ASM_0.3799_Sgla	evm.model.HIC_ASM_11.1324_Sgla	5e-42
27- 5:	evm.model.HIC_ASM_0.3806_Sgla	evm.model.HIC_ASM_11.1321_Sgla	0
27- 6:	evm.model.HIC_ASM_0.3808_Sgla	evm.model.HIC_ASM_11.1320_Sgla	0
27- 7:	evm.model.HIC_ASM_0.3813_Sgla	evm.model.HIC_ASM_11.1314_Sgla	8e-27
27- 8:	evm.model.HIC_ASM_0.3815_Sgla	evm.model.HIC_ASM_11.1311_Sgla	9e-138
27- 9:	evm.model.HIC_ASM_0.3816_Sgla	evm.model.HIC_ASM_11.1307_Sgla	7e-21
27- 10:	evm.model.HIC_ASM_0.3818_Sgla	evm.model.HIC_ASM_11.1306_Sgla	0
27- 11:	evm.model.HIC_ASM_0.3820.1_Sgla	evm.model.HIC_ASM_11.1304_Sgla	0
27- 12:	evm.model.HIC_ASM_0.3825_Sgla	evm.model.HIC_ASM_11.1295_Sgla	3e-85
27- 13:	evm.model.HIC_ASM_0.3827_Sgla	evm.model.HIC_ASM_11.1294_Sgla	5e-130
27- 14:	evm.model.HIC_ASM_0.3829_Sgla	evm.model.HIC_ASM_11.1293_Sgla	2e-135
27- 15:	evm.model.HIC_ASM_0.3830_Sgla	evm.model.HIC_ASM_11.1292_Sgla	1e-96
27- 16:	evm.model.HIC_ASM_0.3831_Sgla	evm.model.HIC_ASM_11.1291_Sgla	5e-83
27- 17:	evm.model.HIC_ASM_0.3833_Sgla	evm.model.HIC_ASM_11.1290_Sgla	3e-103
27- 18:	evm.model.HIC_ASM_0.3835_Sgla	evm.model.HIC_ASM_11.1289_Sgla	6e-78
27- 19:	evm.model.HIC_ASM_0.3836_Sgla	evm.model.HIC_ASM_11.1287_Sgla	0
27- 20:	evm.model.HIC_ASM_0.3838_Sgla	evm.model.HIC_ASM_11.1285_Sgla	1e-109
27- 21:	evm.model.HIC_ASM_0.3839_Sgla	evm.model.HIC_ASM_11.1282_Sgla	2e-78
27- 22:	evm.model.HIC_ASM_0.3840_Sgla	evm.model.HIC_ASM_11.1280_Sgla	0
27- 23:	evm.model.HIC_ASM_0.3842_Sgla	evm.model.HIC_ASM_11.1279_Sgla	3e-14
27- 24:	evm.model.HIC_ASM_0.3844_Sgla	evm.model.HIC_ASM_11.1278_Sgla	0
27- 25:	evm.model.HIC_ASM_0.3846_Sgla	evm.model.HIC_ASM_11.1276_Sgla	0
27- 26:	evm.model.HIC_ASM_0.3865_Sgla	evm.model.HIC_ASM_11.1275_Sgla	0
27- 27:	evm.model.HIC_ASM_0.3866_Sgla	evm.model.HIC_ASM_11.1273_Sgla	0
27- 28:	evm.model.HIC_ASM_0.3870_Sgla	evm.model.HIC_ASM_11.1272_Sgla	6e-154
27- 29:	evm.model.HIC_ASM_0.3871_Sgla	evm.model.HIC_ASM_11.1271_Sgla	6e-163
27- 30:	evm.model.HIC_ASM_0.3872_Sgla	evm.model.HIC_ASM_11.1270_Sgla	3e-14
27- 31:	evm.model.HIC_ASM_0.3873_Sgla	evm.model.HIC_ASM_11.1269.1_Sgla	3e-88
27- 32:	evm.model.HIC_ASM_0.3874_Sgla	evm.model.HIC_ASM_11.1266_Sgla	9e-70
27- 33:	evm.model.HIC_ASM_0.3877_Sgla	evm.model.HIC_ASM_11.1263_Sgla	0
27- 34:	evm.model.HIC_ASM_0.3883_Sgla	evm.model.HIC_ASM_11.1259_Sgla	4e-78
27- 35:	evm.model.HIC_ASM_0.3893_Sgla	evm.model.HIC_ASM_11.1258_Sgla	0
27- 36:	evm.model.HIC_ASM_0.3903_Sgla	evm.model.HIC_ASM_11.1250_Sgla	0
27- 37:	evm.model.HIC_ASM_0.3943_Sgla	evm.model.HIC_ASM_11.1244_Sgla	0
27- 38:	evm.model.HIC_ASM_0.3945_Sgla	evm.model.HIC_ASM_11.1243_Sgla	6e-73
27- 39:	evm.model.HIC_ASM_0.3946_Sgla	evm.model.HIC_ASM_11.1239_Sgla	0
27- 40:	evm.model.HIC_ASM_0.3948_Sgla	evm.model.HIC_ASM_11.1238_Sgla	3e-34
27- 41:	evm.model.HIC_ASM_0.3949_Sgla	evm.model.HIC_ASM_11.1237_Sgla	0
27- 42:	evm.model.HIC_ASM_0.3950_Sgla	evm.model.HIC_ASM_11.1236_Sgla	6e-35
27- 43:	evm.model.HIC_ASM_0.3959_Sgla	evm.model.HIC_ASM_11.1229_Sgla	2e-100
27- 44:	evm.model.HIC_ASM_0.3970_Sgla	evm.model.HIC_ASM_11.1223_Sgla	0
27- 45:	evm.model.HIC_ASM_0.3971_Sgla	evm.model.HIC_ASM_11.1222.4_Sgla	0
27- 46:	evm.model.HIC_ASM_0.3972_Sgla	evm.model.HIC_ASM_11.1218_Sgla	0
27- 47:	evm.model.HIC_ASM_0.3980_Sgla	evm.model.HIC_ASM_11.1210_evm.model.HIC_ASM_11.1211_Sgla	5e-63
27- 48:	evm.model.HIC_ASM_0.3982_Sgla	evm.model.HIC_ASM_11.1209_Sgla	2e-45
27- 49:	evm.model.HIC_ASM_0.3987_Sgla	evm.model.HIC_ASM_11.1208_Sgla	4e-141
27- 50:	evm.model.HIC_ASM_0.3993_Sgla	evm.model.HIC_ASM_11.1204_Sgla	1e-161
27- 51:	evm.model.HIC_ASM_0.3997_Sgla	evm.model.HIC_ASM_11.1202_Sgla	0
27- 52:	evm.model.HIC_ASM_0.3999_Sgla	evm.model.HIC_ASM_11.1200_Sgla	0
27- 53:	evm.model.HIC_ASM_0.4000_Sgla	evm.model.HIC_ASM_11.1198_Sgla	0
27- 54:	evm.model.HIC_ASM_0.4001_Sgla	evm.model.HIC_ASM_11.1197_Sgla	4e-103
27- 55:	evm.model.HIC_ASM_0.4002_Sgla	evm.model.HIC_ASM_11.1196_Sgla	1e-42
27- 56:	evm.model.HIC_ASM_0.4019_Sgla	evm.model.HIC_ASM_11.1195_Sgla	6e-118
27- 57:	evm.model.HIC_ASM_0.4021_Sgla	evm.model.HIC_ASM_11.1194_Sgla	0
27- 58:	evm.model.HIC_ASM_0.4024_Sgla	evm.model.HIC_ASM_11.1192_Sgla	2e-75
27- 59:	evm.model.HIC_ASM_0.4026_Sgla	evm.model.HIC_ASM_11.1190_Sgla	0
27- 60:	evm.model.HIC_ASM_0.4028_Sgla	evm.model.HIC_ASM_11.1188_Sgla	5e-51
27- 61:	evm.model.HIC_ASM_0.4030_Sgla	evm.model.HIC_ASM_11.1186_Sgla	0
27- 62:	evm.model.HIC_ASM_0.4044_Sgla	evm.model.HIC_ASM_11.1172_Sgla	2e-36
27- 63:	evm.model.HIC_ASM_0.4050_Sgla	evm.model.HIC_ASM_11.1171_Sgla	3e-54
27- 64:	evm.model.HIC_ASM_0.4051_Sgla	evm.model.HIC_ASM_11.1169_Sgla	0
27- 65:	evm.model.HIC_ASM_0.4052_Sgla	evm.model.HIC_ASM_11.1168_Sgla	4e-13
27- 66:	evm.model.HIC_ASM_0.4053_Sgla	evm.model.HIC_ASM_11.1167_Sgla	2e-08
27- 67:	evm.model.HIC_ASM_0.4054_Sgla	evm.model.HIC_ASM_11.1165_Sgla	0
27- 68:	evm.model.HIC_ASM_0.4055_Sgla	evm.model.HIC_ASM_11.1164_Sgla	0
27- 69:	evm.model.HIC_ASM_0.4065_Sgla	evm.model.HIC_ASM_11.1159_Sgla	0
27- 70:	evm.model.HIC_ASM_0.4067.1_Sgla	evm.model.HIC_ASM_11.1158_Sgla	0
27- 71:	evm.model.HIC_ASM_0.4078_Sgla	evm.model.HIC_ASM_11.1154_Sgla	0
27- 72:	evm.model.HIC_ASM_0.4083_Sgla	evm.model.HIC_ASM_11.1151_Sgla	5e-95
27- 73:	evm.model.HIC_ASM_0.4085_Sgla	evm.model.HIC_ASM_11.1150_Sgla	2e-110
27- 74:	evm.model.HIC_ASM_0.4086_Sgla	evm.model.HIC_ASM_11.1149_Sgla	7e-13
27- 75:	evm.model.HIC_ASM_0.4087_Sgla	evm.model.HIC_ASM_11.1145_Sgla	0
27- 76:	evm.model.HIC_ASM_0.4088_Sgla	evm.model.HIC_ASM_11.1144_Sgla	1e-69
27- 77:	evm.model.HIC_ASM_0.4090_Sgla	evm.model.HIC_ASM_11.1143_Sgla	0
27- 78:	evm.model.HIC_ASM_0.4091.3_Sgla	evm.model.HIC_ASM_11.1141_Sgla	0
27- 79:	evm.model.HIC_ASM_0.4094_Sgla	evm.model.HIC_ASM_11.1138_Sgla	0
27- 80:	evm.model.HIC_ASM_0.4097_Sgla	evm.model.HIC_ASM_11.1137_Sgla	0
27- 81:	evm.model.HIC_ASM_0.4102_Sgla	evm.model.HIC_ASM_11.1133_Sgla	1e-48
27- 82:	evm.model.HIC_ASM_0.4104_Sgla	evm.model.HIC_ASM_11.1131_Sgla	0
27- 83:	evm.model.HIC_ASM_0.4106_Sgla	evm.model.HIC_ASM_11.1118_Sgla	0
27- 84:	evm.model.HIC_ASM_0.4112_Sgla	evm.model.HIC_ASM_11.1117_Sgla	0
27- 85:	evm.model.HIC_ASM_0.4114_Sgla	evm.model.HIC_ASM_11.1116_Sgla	3e-54
27- 86:	evm.model.HIC_ASM_0.4115.2_Sgla	evm.model.HIC_ASM_11.1115_Sgla	0
27- 87:	evm.model.HIC_ASM_0.4119_Sgla	evm.model.HIC_ASM_11.1114_Sgla	2e-176
27- 88:	evm.model.HIC_ASM_0.4120_Sgla	evm.model.HIC_ASM_11.1113_Sgla	6e-75
27- 89:	evm.model.HIC_ASM_0.4123_Sgla	evm.model.HIC_ASM_11.1111_Sgla	2e-19
27- 90:	evm.model.HIC_ASM_0.4125_Sgla	evm.model.HIC_ASM_11.1110_Sgla	0
27- 91:	evm.model.HIC_ASM_0.4126_Sgla	evm.model.HIC_ASM_11.1107_Sgla	0
27- 92:	evm.model.HIC_ASM_0.4135_Sgla	evm.model.HIC_ASM_11.1100_Sgla	0
27- 93:	evm.model.HIC_ASM_0.4136_Sgla	evm.model.HIC_ASM_11.1098_Sgla	0
27- 94:	evm.model.HIC_ASM_0.4138_Sgla	evm.model.HIC_ASM_11.1097_Sgla	3e-64
27- 95:	evm.model.HIC_ASM_0.4139_Sgla	evm.model.HIC_ASM_11.1096_Sgla	1e-79
27- 96:	evm.model.HIC_ASM_0.4140_Sgla	evm.model.HIC_ASM_11.1095_Sgla	0
27- 97:	evm.model.HIC_ASM_0.4150_Sgla	evm.model.HIC_ASM_11.1069_Sgla	0
27- 98:	evm.model.HIC_ASM_0.4161_Sgla	evm.model.HIC_ASM_11.1065_Sgla	0
27- 99:	evm.model.HIC_ASM_0.4162_Sgla	evm.model.HIC_ASM_11.1064_Sgla	1e-131
27-100:	evm.model.HIC_ASM_0.4164_Sgla	evm.model.HIC_ASM_11.1062.3_Sgla	7e-87
27-101:	evm.model.HIC_ASM_0.4166_Sgla	evm.model.HIC_ASM_11.1061_Sgla	0
27-102:	evm.model.HIC_ASM_0.4171.3_Sgla	evm.model.HIC_ASM_11.1058.1_Sgla	9e-57
27-103:	evm.model.HIC_ASM_0.4174_Sgla	evm.model.HIC_ASM_11.1056_Sgla	3e-11
27-104:	evm.model.HIC_ASM_0.4177_Sgla	evm.model.HIC_ASM_11.1049_Sgla	9e-89
27-105:	evm.model.HIC_ASM_0.4178_Sgla	evm.model.HIC_ASM_11.1041_Sgla	3e-105
27-106:	evm.model.HIC_ASM_0.4179_Sgla	evm.model.HIC_ASM_11.1040_Sgla	0
27-107:	evm.model.HIC_ASM_0.4181_Sgla	evm.model.HIC_ASM_11.1038_Sgla	0
27-108:	evm.model.HIC_ASM_0.4183_Sgla	evm.model.HIC_ASM_11.1037_Sgla	0
27-109:	evm.model.HIC_ASM_0.4185_Sgla	evm.model.HIC_ASM_11.1035_Sgla	3e-115
27-110:	evm.model.HIC_ASM_0.4191_Sgla	evm.model.HIC_ASM_11.1033_Sgla	0
27-111:	evm.model.HIC_ASM_0.4192_Sgla	evm.model.HIC_ASM_11.1027_Sgla	0
27-112:	evm.model.HIC_ASM_0.4195_Sgla	evm.model.HIC_ASM_11.1019_Sgla	3e-17
27-113:	evm.model.HIC_ASM_0.4201_Sgla	evm.model.HIC_ASM_11.1017_Sgla	2e-156
27-114:	evm.model.HIC_ASM_0.4204.4_Sgla	evm.model.HIC_ASM_11.1000_Sgla	4e-26
27-115:	evm.model.HIC_ASM_0.4207_Sgla	evm.model.HIC_ASM_11.996_Sgla	0
27-116:	evm.model.HIC_ASM_0.4208_Sgla	evm.model.HIC_ASM_11.990_Sgla	2e-109
27-117:	evm.model.HIC_ASM_0.4212_Sgla	evm.model.HIC_ASM_11.974_Sgla	4e-07
27-118:	evm.model.HIC_ASM_0.4215_Sgla	evm.model.HIC_ASM_11.967_evm.model.HIC_ASM_11.968_Sgla	1e-20
27-119:	evm.model.HIC_ASM_0.4219_Sgla	evm.model.HIC_ASM_11.963_Sgla	2e-107
27-120:	evm.model.HIC_ASM_0.4220_Sgla	evm.model.HIC_ASM_11.960_Sgla	5e-130
27-121:	evm.model.HIC_ASM_0.4230_Sgla	evm.model.HIC_ASM_11.957_Sgla	9e-160
27-122:	evm.model.HIC_ASM_0.4231.2_Sgla	evm.model.HIC_ASM_11.956_Sgla	0
27-123:	evm.model.HIC_ASM_0.4232_Sgla	evm.model.HIC_ASM_11.955_Sgla	5e-69
27-124:	evm.model.HIC_ASM_0.4233_Sgla	evm.model.HIC_ASM_11.954_Sgla	0
27-125:	evm.model.HIC_ASM_0.4249_Sgla	evm.model.HIC_ASM_11.942_Sgla	5e-82
27-126:	evm.model.HIC_ASM_0.4252.2_Sgla	evm.model.HIC_ASM_11.939_Sgla	0
27-127:	evm.model.HIC_ASM_0.4253_Sgla	evm.model.HIC_ASM_11.938_Sgla	0
27-128:	evm.model.HIC_ASM_0.4254_Sgla	evm.model.HIC_ASM_11.937_Sgla	3e-75
27-129:	evm.model.HIC_ASM_0.4255_Sgla	evm.model.HIC_ASM_11.934_Sgla	0
27-130:	evm.model.HIC_ASM_0.4258.1_Sgla	evm.model.HIC_ASM_11.933_Sgla	0
27-131:	evm.model.HIC_ASM_0.4262_Sgla	evm.model.HIC_ASM_11.932_Sgla	5e-134
27-132:	evm.model.HIC_ASM_0.4263.1_Sgla	evm.model.HIC_ASM_11.921.1_Sgla	0
27-133:	evm.model.HIC_ASM_0.4266_Sgla	evm.model.HIC_ASM_11.920_Sgla	2e-61
27-134:	evm.model.HIC_ASM_0.4268_Sgla	evm.model.HIC_ASM_11.919_Sgla	0
27-135:	evm.model.HIC_ASM_0.4269_Sgla	evm.model.HIC_ASM_11.918_Sgla	5e-102
27-136:	evm.model.HIC_ASM_0.4271_Sgla	evm.model.HIC_ASM_11.916_Sgla	1e-170
27-137:	evm.model.HIC_ASM_0.4272_Sgla	evm.model.HIC_ASM_11.914_Sgla	0
27-138:	evm.model.HIC_ASM_0.4273_Sgla	evm.model.HIC_ASM_11.913_Sgla	2e-40
27-139:	evm.model.HIC_ASM_0.4275_Sgla	evm.model.HIC_ASM_11.910_Sgla	7e-150
27-140:	evm.model.HIC_ASM_0.4279_Sgla	evm.model.HIC_ASM_11.909_Sgla	9e-76
27-141:	evm.model.HIC_ASM_0.4280_Sgla	evm.model.HIC_ASM_11.908_Sgla	0
27-142:	evm.model.HIC_ASM_0.4282_Sgla	evm.model.HIC_ASM_11.902_Sgla	0
27-143:	evm.model.HIC_ASM_0.4284_Sgla	evm.model.HIC_ASM_11.899_Sgla	1e-113
27-144:	evm.model.HIC_ASM_0.4285_Sgla	evm.model.HIC_ASM_11.897_Sgla	0
27-145:	evm.model.HIC_ASM_0.4288_Sgla	evm.model.HIC_ASM_11.894_Sgla	5e-19
27-146:	evm.model.HIC_ASM_0.4290_Sgla	evm.model.HIC_ASM_11.890_Sgla	0
27-147:	evm.model.HIC_ASM_0.4292_Sgla	evm.model.HIC_ASM_11.889_Sgla	5e-149
27-148:	evm.model.HIC_ASM_0.4296_Sgla	evm.model.HIC_ASM_11.887_Sgla	4e-108
27-149:	evm.model.HIC_ASM_0.4297.1_Sgla	evm.model.HIC_ASM_11.885_Sgla	2e-98
27-150:	evm.model.HIC_ASM_0.4303_Sgla	evm.model.HIC_ASM_11.884_Sgla	4e-25
27-151:	evm.model.HIC_ASM_0.4304_Sgla	evm.model.HIC_ASM_11.880_Sgla	0
27-152:	evm.model.HIC_ASM_0.4305_Sgla	evm.model.HIC_ASM_11.879_Sgla	3e-23
27-153:	evm.model.HIC_ASM_0.4311_Sgla	evm.model.HIC_ASM_11.878_Sgla	1e-125
27-154:	evm.model.HIC_ASM_0.4316_Sgla	evm.model.HIC_ASM_11.877_Sgla	0
27-155:	evm.model.HIC_ASM_0.4319_Sgla	evm.model.HIC_ASM_11.874.1_Sgla	0
27-156:	evm.model.HIC_ASM_0.4321_Sgla	evm.model.HIC_ASM_11.871_Sgla	0
27-157:	evm.model.HIC_ASM_0.4324_Sgla	evm.model.HIC_ASM_11.869_Sgla	0
27-158:	evm.model.HIC_ASM_0.4326_Sgla	evm.model.HIC_ASM_11.862_Sgla	4e-170
27-159:	evm.model.HIC_ASM_0.4341_Sgla	evm.model.HIC_ASM_11.858_Sgla	4e-116
27-160:	evm.model.HIC_ASM_0.4342_Sgla	evm.model.HIC_ASM_11.857_Sgla	1e-111
27-161:	evm.model.HIC_ASM_0.4345_Sgla	evm.model.HIC_ASM_11.856_Sgla	0
27-162:	evm.model.HIC_ASM_0.4346_Sgla	evm.model.HIC_ASM_11.855_Sgla	3e-46
27-163:	evm.model.HIC_ASM_0.4349_Sgla	evm.model.HIC_ASM_11.854_Sgla	0
27-164:	evm.model.HIC_ASM_0.4350_Sgla	evm.model.HIC_ASM_11.853_Sgla	5e-42
27-165:	evm.model.HIC_ASM_0.4351_evm.model.HIC_ASM_0.4352_Sgla	evm.model.HIC_ASM_11.849_Sgla	2e-125
27-166:	evm.model.HIC_ASM_0.4353_Sgla	evm.model.HIC_ASM_11.848.2_Sgla	1e-173
27-167:	evm.model.HIC_ASM_0.4355_Sgla	evm.model.HIC_ASM_11.847_Sgla	2e-109
27-168:	evm.model.HIC_ASM_0.4361_Sgla	evm.model.HIC_ASM_11.845_Sgla	3e-16
27-169:	evm.model.HIC_ASM_0.4363_Sgla	evm.model.HIC_ASM_11.844_Sgla	0
27-170:	evm.model.HIC_ASM_0.4364_Sgla	evm.model.HIC_ASM_11.840_Sgla	6e-37
27-171:	evm.model.HIC_ASM_0.4365_Sgla	evm.model.HIC_ASM_11.839_Sgla	1e-09
27-172:	evm.model.HIC_ASM_0.4367_Sgla	evm.model.HIC_ASM_11.837_Sgla	8e-17
27-173:	evm.model.HIC_ASM_0.4368_Sgla	evm.model.HIC_ASM_11.836_Sgla	5e-33
27-174:	evm.model.HIC_ASM_0.4369_Sgla	evm.model.HIC_ASM_11.835.1_Sgla	3e-06
27-175:	evm.model.HIC_ASM_0.4370_Sgla	evm.model.HIC_ASM_11.834_Sgla	6e-89
27-176:	evm.model.HIC_ASM_0.4371_Sgla	evm.model.HIC_ASM_11.832_Sgla	0
27-177:	evm.model.HIC_ASM_0.4372_Sgla	evm.model.HIC_ASM_11.831_Sgla	0
27-178:	evm.model.HIC_ASM_0.4373_Sgla	evm.model.HIC_ASM_11.830_Sgla	3e-113
27-179:	evm.model.HIC_ASM_0.4382_Sgla	evm.model.HIC_ASM_11.826_Sgla	9e-30
27-180:	evm.model.HIC_ASM_0.4385.1_Sgla	evm.model.HIC_ASM_11.823_Sgla	5e-12
27-181:	evm.model.HIC_ASM_0.4386_Sgla	evm.model.HIC_ASM_11.822_Sgla	0
27-182:	evm.model.HIC_ASM_0.4387_Sgla	evm.model.HIC_ASM_11.821_Sgla	0
27-183:	evm.model.HIC_ASM_0.4389_Sgla	evm.model.HIC_ASM_11.819.3_Sgla	0
27-184:	evm.model.HIC_ASM_0.4391_Sgla	evm.model.HIC_ASM_11.818_Sgla	1e-132
27-185:	evm.model.HIC_ASM_0.4392_Sgla	evm.model.HIC_ASM_11.817_Sgla	0
27-186:	evm.model.HIC_ASM_0.4393_Sgla	evm.model.HIC_ASM_11.812.1_Sgla	3e-71
27-187:	evm.model.HIC_ASM_0.4395_Sgla	evm.model.HIC_ASM_11.807_Sgla	0
27-188:	evm.model.HIC_ASM_0.4404_Sgla	evm.model.HIC_ASM_11.799_Sgla	0
27-189:	evm.model.HIC_ASM_0.4406_Sgla	evm.model.HIC_ASM_11.798_Sgla	0
27-190:	evm.model.HIC_ASM_0.4418_Sgla	evm.model.HIC_ASM_11.797.3_Sgla	2e-165
27-191:	evm.model.HIC_ASM_0.4419_Sgla	evm.model.HIC_ASM_11.796_Sgla	8e-102
27-192:	evm.model.HIC_ASM_0.4421_Sgla	evm.model.HIC_ASM_11.795_Sgla	1e-142
27-193:	evm.model.HIC_ASM_0.4425_Sgla	evm.model.HIC_ASM_11.794_Sgla	0
27-194:	evm.model.HIC_ASM_0.4429_Sgla	evm.model.HIC_ASM_11.781_Sgla	8e-122
27-195:	evm.model.HIC_ASM_0.4430_Sgla	evm.model.HIC_ASM_11.780_Sgla	0
27-196:	evm.model.HIC_ASM_0.4432_Sgla	evm.model.HIC_ASM_11.779_Sgla	0
27-197:	evm.model.HIC_ASM_0.4435_Sgla	evm.model.HIC_ASM_11.778_Sgla	8e-144
27-198:	evm.model.HIC_ASM_0.4437_Sgla	evm.model.HIC_ASM_11.777_Sgla	4e-157
27-199:	evm.model.HIC_ASM_0.4440_Sgla	evm.model.HIC_ASM_11.776_Sgla	3e-89
27-200:	evm.model.HIC_ASM_0.4441_Sgla	evm.model.HIC_ASM_11.775_Sgla	0
27-201:	evm.model.HIC_ASM_0.4443_Sgla	evm.model.HIC_ASM_11.771_Sgla	2e-159
27-202:	evm.model.HIC_ASM_0.4444_Sgla	evm.model.HIC_ASM_11.770_Sgla	1e-46
27-203:	evm.model.HIC_ASM_0.4446_Sgla	evm.model.HIC_ASM_11.769_Sgla	0
27-204:	evm.model.HIC_ASM_0.4449_Sgla	evm.model.HIC_ASM_11.768_Sgla	0
27-205:	evm.model.HIC_ASM_0.4453_Sgla	evm.model.HIC_ASM_11.766_Sgla	0
27-206:	evm.model.HIC_ASM_0.4456_Sgla	evm.model.HIC_ASM_11.764.1_Sgla	0
27-207:	evm.model.HIC_ASM_0.4457_Sgla	evm.model.HIC_ASM_11.758_Sgla	3e-19
27-208:	evm.model.HIC_ASM_0.4461_Sgla	evm.model.HIC_ASM_11.756_Sgla	4e-37
27-209:	evm.model.HIC_ASM_0.4463_Sgla	evm.model.HIC_ASM_11.749_Sgla	0
27-210:	evm.model.HIC_ASM_0.4464_Sgla	evm.model.HIC_ASM_11.746_Sgla	6e-101
27-211:	evm.model.HIC_ASM_0.4467_Sgla	evm.model.HIC_ASM_11.744_Sgla	0
27-212:	evm.model.HIC_ASM_0.4475_Sgla	evm.model.HIC_ASM_11.729_Sgla	0
27-213:	evm.model.HIC_ASM_0.4478_Sgla	evm.model.HIC_ASM_11.725_Sgla	4e-106
27-214:	evm.model.HIC_ASM_0.4479_Sgla	evm.model.HIC_ASM_11.724_Sgla	3e-135
27-215:	evm.model.HIC_ASM_0.4480_Sgla	evm.model.HIC_ASM_11.714_Sgla	7e-61
27-216:	evm.model.HIC_ASM_0.4483_Sgla	evm.model.HIC_ASM_11.713_Sgla	4e-16
27-217:	evm.model.HIC_ASM_0.4484_Sgla	evm.model.HIC_ASM_11.712_Sgla	3e-100
27-218:	evm.model.HIC_ASM_0.4489_Sgla	evm.model.HIC_ASM_11.705_Sgla	5e-07
27-219:	evm.model.HIC_ASM_0.4490_Sgla	evm.model.HIC_ASM_11.703_Sgla	2e-07
27-220:	evm.model.HIC_ASM_0.4493_Sgla	evm.model.HIC_ASM_11.701_Sgla	4e-08
27-221:	evm.model.HIC_ASM_0.4495_Sgla	evm.model.HIC_ASM_11.699_Sgla	4e-41
27-222:	evm.model.HIC_ASM_0.4500_Sgla	evm.model.HIC_ASM_11.698_Sgla	4e-150
27-223:	evm.model.HIC_ASM_0.4501_Sgla	evm.model.HIC_ASM_11.697_Sgla	1e-143
27-224:	evm.model.HIC_ASM_0.4509_Sgla	evm.model.HIC_ASM_11.679_Sgla	8e-37
27-225:	evm.model.HIC_ASM_0.4510_Sgla	evm.model.HIC_ASM_11.670_Sgla	4e-29
27-226:	evm.model.HIC_ASM_0.4512_Sgla	evm.model.HIC_ASM_11.668.2_Sgla	4e-57
27-227:	evm.model.HIC_ASM_0.4520_Sgla	evm.model.HIC_ASM_11.666_Sgla	6e-79
27-228:	evm.model.HIC_ASM_0.4521_evm.model.HIC_ASM_0.4531_Sgla	evm.model.HIC_ASM_11.665_Sgla	0
27-229:	evm.model.HIC_ASM_0.4534_Sgla	evm.model.HIC_ASM_11.663_Sgla	1e-69
27-230:	evm.model.HIC_ASM_0.4536_Sgla	evm.model.HIC_ASM_11.661_Sgla	8e-104
27-231:	evm.model.HIC_ASM_0.4544_Sgla	evm.model.HIC_ASM_11.659_Sgla	6e-115
27-232:	evm.model.HIC_ASM_0.4545_Sgla	evm.model.HIC_ASM_11.658_Sgla	8e-84
27-233:	evm.model.HIC_ASM_0.4547_Sgla	evm.model.HIC_ASM_11.655_Sgla	0
27-234:	evm.model.HIC_ASM_0.4550_Sgla	evm.model.HIC_ASM_11.654_Sgla	2e-123
27-235:	evm.model.HIC_ASM_0.4552_Sgla	evm.model.HIC_ASM_11.650_Sgla	6e-20
27-236:	evm.model.HIC_ASM_0.4553_Sgla	evm.model.HIC_ASM_11.648_Sgla	2e-74
27-237:	evm.model.HIC_ASM_0.4554_Sgla	evm.model.HIC_ASM_11.645_Sgla	0
27-238:	evm.model.HIC_ASM_0.4555_Sgla	evm.model.HIC_ASM_11.644_Sgla	1e-93
27-239:	evm.model.HIC_ASM_0.4565_Sgla	evm.model.HIC_ASM_11.639_Sgla	0
27-240:	evm.model.HIC_ASM_0.4568_Sgla	evm.model.HIC_ASM_11.636_Sgla	1e-40
27-241:	evm.model.HIC_ASM_0.4573_Sgla	evm.model.HIC_ASM_11.635_Sgla	0
27-242:	evm.model.HIC_ASM_0.4576_Sgla	evm.model.HIC_ASM_11.634_Sgla	7e-92
27-243:	evm.model.HIC_ASM_0.4577_Sgla	evm.model.HIC_ASM_11.633_Sgla	0
27-244:	evm.model.HIC_ASM_0.4584_Sgla	evm.model.HIC_ASM_11.630.1_Sgla	0
27-245:	evm.model.HIC_ASM_0.4588.1_Sgla	evm.model.HIC_ASM_11.628_Sgla	1e-89
27-246:	evm.model.HIC_ASM_0.4589_Sgla	evm.model.HIC_ASM_11.627_Sgla	6e-74
27-247:	evm.model.HIC_ASM_0.4591_Sgla	evm.model.HIC_ASM_11.625_Sgla	8e-65
27-248:	evm.model.HIC_ASM_0.4593_Sgla	evm.model.HIC_ASM_11.622_Sgla	0
27-249:	evm.model.HIC_ASM_0.4599_Sgla	evm.model.HIC_ASM_11.620_Sgla	1e-160
27-250:	evm.model.HIC_ASM_0.4600_evm.model.HIC_ASM_0.4601_Sgla	evm.model.HIC_ASM_11.619_Sgla	0
27-251:	evm.model.HIC_ASM_0.4602_Sgla	evm.model.HIC_ASM_11.618_Sgla	4e-36
27-252:	evm.model.HIC_ASM_0.4605_Sgla	evm.model.HIC_ASM_11.600_Sgla	0
27-253:	evm.model.HIC_ASM_0.4608_Sgla	evm.model.HIC_ASM_11.597_Sgla	3e-169
27-254:	evm.model.HIC_ASM_0.4612_Sgla	evm.model.HIC_ASM_11.596_Sgla	6e-08
27-255:	evm.model.HIC_ASM_0.4616_Sgla	evm.model.HIC_ASM_11.588_Sgla	0
27-256:	evm.model.HIC_ASM_0.4617_Sgla	evm.model.HIC_ASM_11.581_Sgla	2e-127
27-257:	evm.model.HIC_ASM_0.4625_Sgla	evm.model.HIC_ASM_11.580_Sgla	0
27-258:	evm.model.HIC_ASM_0.4629_Sgla	evm.model.HIC_ASM_11.567_Sgla	2e-173
27-259:	evm.model.HIC_ASM_0.4631_Sgla	evm.model.HIC_ASM_11.564_Sgla	0
27-260:	evm.model.HIC_ASM_0.4632_Sgla	evm.model.HIC_ASM_11.563_Sgla	0
27-261:	evm.model.HIC_ASM_0.4633_Sgla	evm.model.HIC_ASM_11.562_Sgla	5e-13
27-262:	evm.model.HIC_ASM_0.4634_Sgla	evm.model.HIC_ASM_11.559.1_Sgla	5e-166
27-263:	evm.model.HIC_ASM_0.4635_Sgla	evm.model.HIC_ASM_11.554_Sgla	6e-92
27-264:	evm.model.HIC_ASM_0.4640_Sgla	evm.model.HIC_ASM_11.548.1_Sgla	1e-60
27-265:	evm.model.HIC_ASM_0.4650_Sgla	evm.model.HIC_ASM_11.546_Sgla	3e-23
27-266:	evm.model.HIC_ASM_0.4651_Sgla	evm.model.HIC_ASM_11.544_Sgla	1e-18
27-267:	evm.model.HIC_ASM_0.4652_Sgla	evm.model.HIC_ASM_11.543_Sgla	0
27-268:	evm.model.HIC_ASM_0.4654_Sgla	evm.model.HIC_ASM_11.542_Sgla	0
27-269:	evm.model.HIC_ASM_0.4655_Sgla	evm.model.HIC_ASM_11.541_Sgla	2e-60
27-270:	evm.model.HIC_ASM_0.4657_Sgla	evm.model.HIC_ASM_11.540_Sgla	0
27-271:	evm.model.HIC_ASM_0.4658_Sgla	evm.model.HIC_ASM_11.539_Sgla	4e-167
27-272:	evm.model.HIC_ASM_0.4660_Sgla	evm.model.HIC_ASM_11.533_Sgla	3e-142
27-273:	evm.model.HIC_ASM_0.4664_Sgla	evm.model.HIC_ASM_11.532_Sgla	5e-133
27-274:	evm.model.HIC_ASM_0.4670_Sgla	evm.model.HIC_ASM_11.531_Sgla	0
27-275:	evm.model.HIC_ASM_0.4671_Sgla	evm.model.HIC_ASM_11.530_Sgla	0
27-276:	evm.model.HIC_ASM_0.4672_Sgla	evm.model.HIC_ASM_11.529_Sgla	0
27-277:	evm.model.HIC_ASM_0.4676_Sgla	evm.model.HIC_ASM_11.524_Sgla	0
27-278:	evm.model.HIC_ASM_0.4677_Sgla	evm.model.HIC_ASM_11.522_Sgla	1e-36
27-279:	evm.model.HIC_ASM_0.4680_Sgla	evm.model.HIC_ASM_11.516_Sgla	7e-23
27-280:	evm.model.HIC_ASM_0.4681_Sgla	evm.model.HIC_ASM_11.515_Sgla	4e-165
27-281:	evm.model.HIC_ASM_0.4682_Sgla	evm.model.HIC_ASM_11.512_Sgla	9e-08
27-282:	evm.model.HIC_ASM_0.4685_Sgla	evm.model.HIC_ASM_11.508_Sgla	0
27-283:	evm.model.HIC_ASM_0.4686_Sgla	evm.model.HIC_ASM_11.506_Sgla	2e-145
27-284:	evm.model.HIC_ASM_0.4688_Sgla	evm.model.HIC_ASM_11.504_Sgla	2e-129
27-285:	evm.model.HIC_ASM_0.4690_Sgla	evm.model.HIC_ASM_11.502_Sgla	1e-132
27-286:	evm.model.HIC_ASM_0.4692.1_Sgla	evm.model.HIC_ASM_11.500.3_Sgla	0
27-287:	evm.model.HIC_ASM_0.4701_Sgla	evm.model.HIC_ASM_11.499.3_Sgla	2e-121
27-288:	evm.model.HIC_ASM_0.4704_Sgla	evm.model.HIC_ASM_11.496_Sgla	0
27-289:	evm.model.HIC_ASM_0.4711_Sgla	evm.model.HIC_ASM_11.492_Sgla	6e-27
27-290:	evm.model.HIC_ASM_0.4715_Sgla	evm.model.HIC_ASM_11.490_Sgla	2e-61
27-291:	evm.model.HIC_ASM_0.4718_Sgla	evm.model.HIC_ASM_11.488_Sgla	1e-18
27-292:	evm.model.HIC_ASM_0.4722_Sgla	evm.model.HIC_ASM_11.487_Sgla	4e-67
27-293:	evm.model.HIC_ASM_0.4724_Sgla	evm.model.HIC_ASM_11.478_Sgla	9e-43
27-294:	evm.model.HIC_ASM_0.4726_Sgla	evm.model.HIC_ASM_11.477_Sgla	0
27-295:	evm.model.HIC_ASM_0.4731_Sgla	evm.model.HIC_ASM_11.473_Sgla	0
27-296:	evm.model.HIC_ASM_0.4733_Sgla	evm.model.HIC_ASM_11.472_Sgla	2e-126
27-297:	evm.model.HIC_ASM_0.4735_Sgla	evm.model.HIC_ASM_11.471_Sgla	2e-156
27-298:	evm.model.HIC_ASM_0.4736_Sgla	evm.model.HIC_ASM_11.465_Sgla	2e-134
27-299:	evm.model.HIC_ASM_0.4739_Sgla	evm.model.HIC_ASM_11.464_Sgla	0
27-300:	evm.model.HIC_ASM_0.4741.1_Sgla	evm.model.HIC_ASM_11.463_Sgla	9e-42
27-301:	evm.model.HIC_ASM_0.4742_Sgla	evm.model.HIC_ASM_11.461_Sgla	0
27-302:	evm.model.HIC_ASM_0.4743_Sgla	evm.model.HIC_ASM_11.459_Sgla	3e-92
27-303:	evm.model.HIC_ASM_0.4748_Sgla	evm.model.HIC_ASM_11.449_Sgla	0
27-304:	evm.model.HIC_ASM_0.4749_Sgla	evm.model.HIC_ASM_11.447_Sgla	4e-82
27-305:	evm.model.HIC_ASM_0.4755_Sgla	evm.model.HIC_ASM_11.446_Sgla	1e-70
27-306:	evm.model.HIC_ASM_0.4757_Sgla	evm.model.HIC_ASM_11.445_Sgla	8e-137
27-307:	evm.model.HIC_ASM_0.4759_Sgla	evm.model.HIC_ASM_11.443_Sgla	0
27-308:	evm.model.HIC_ASM_0.4760_Sgla	evm.model.HIC_ASM_11.441_Sgla	4e-28
27-309:	evm.model.HIC_ASM_0.4761_Sgla	evm.model.HIC_ASM_11.438_Sgla	5e-62
27-310:	evm.model.HIC_ASM_0.4764_Sgla	evm.model.HIC_ASM_11.437_Sgla	2e-27
27-311:	evm.model.HIC_ASM_0.4766_Sgla	evm.model.HIC_ASM_11.435_Sgla	0
27-312:	evm.model.HIC_ASM_0.4768_Sgla	evm.model.HIC_ASM_11.433_Sgla	2e-153
27-313:	evm.model.HIC_ASM_0.4772_Sgla	evm.model.HIC_ASM_11.432_Sgla	0
27-314:	evm.model.HIC_ASM_0.4777_Sgla	evm.model.HIC_ASM_11.430_Sgla	1e-128
27-315:	evm.model.HIC_ASM_0.4778_Sgla	evm.model.HIC_ASM_11.429_Sgla	1e-20
27-316:	evm.model.HIC_ASM_0.4779_Sgla	evm.model.HIC_ASM_11.428_Sgla	2e-18
27-317:	evm.model.HIC_ASM_0.4781_Sgla	evm.model.HIC_ASM_11.427_Sgla	0
27-318:	evm.model.HIC_ASM_0.4782_Sgla	evm.model.HIC_ASM_11.424.3_Sgla	1e-12
27-319:	evm.model.HIC_ASM_0.4783_Sgla	evm.model.HIC_ASM_11.422_Sgla	5e-118
27-320:	evm.model.HIC_ASM_0.4785_Sgla	evm.model.HIC_ASM_11.421_Sgla	0
27-321:	evm.model.HIC_ASM_0.4787_Sgla	evm.model.HIC_ASM_11.420_Sgla	2e-132
27-322:	evm.model.HIC_ASM_0.4789_Sgla	evm.model.HIC_ASM_11.418_Sgla	0
27-323:	evm.model.HIC_ASM_0.4791_Sgla	evm.model.HIC_ASM_11.415_Sgla	1e-35
27-324:	evm.model.HIC_ASM_0.4792_Sgla	evm.model.HIC_ASM_11.413_Sgla	9e-57
27-325:	evm.model.HIC_ASM_0.4795_Sgla	evm.model.HIC_ASM_11.406_Sgla	2e-69
27-326:	evm.model.HIC_ASM_0.4798_Sgla	evm.model.HIC_ASM_11.397_Sgla	3e-85
27-327:	evm.model.HIC_ASM_0.4802_Sgla	evm.model.HIC_ASM_11.395_Sgla	0
27-328:	evm.model.HIC_ASM_0.4803_Sgla	evm.model.HIC_ASM_11.394_Sgla	0
27-329:	evm.model.HIC_ASM_0.4804_Sgla	evm.model.HIC_ASM_11.393_Sgla	0
27-330:	evm.model.HIC_ASM_0.4806_Sgla	evm.model.HIC_ASM_11.392_Sgla	6e-82
27-331:	evm.model.HIC_ASM_0.4809_Sgla	evm.model.HIC_ASM_11.391_Sgla	6e-09
27-332:	evm.model.HIC_ASM_0.4811_Sgla	evm.model.HIC_ASM_11.389_Sgla	7e-32
27-333:	evm.model.HIC_ASM_0.4813_Sgla	evm.model.HIC_ASM_11.387_Sgla	0
27-334:	evm.model.HIC_ASM_0.4816_Sgla	evm.model.HIC_ASM_11.385_Sgla	7e-151
27-335:	evm.model.HIC_ASM_0.4818_Sgla	evm.model.HIC_ASM_11.380_Sgla	5e-26
27-336:	evm.model.HIC_ASM_0.4821_Sgla	evm.model.HIC_ASM_11.375_Sgla	6e-142
27-337:	evm.model.HIC_ASM_0.4823_Sgla	evm.model.HIC_ASM_11.374_Sgla	1e-133
27-338:	evm.model.HIC_ASM_0.4832_Sgla	evm.model.HIC_ASM_11.373_Sgla	9e-25
27-339:	evm.model.HIC_ASM_0.4833_Sgla	evm.model.HIC_ASM_11.372_Sgla	8e-124
27-340:	evm.model.HIC_ASM_0.4834_Sgla	evm.model.HIC_ASM_11.371_Sgla	1e-103
27-341:	evm.model.HIC_ASM_0.4837_Sgla	evm.model.HIC_ASM_11.365_Sgla	0
27-342:	evm.model.HIC_ASM_0.4838_Sgla	evm.model.HIC_ASM_11.364_Sgla	5e-69
27-343:	evm.model.HIC_ASM_0.4840_Sgla	evm.model.HIC_ASM_11.362_Sgla	2e-92
27-344:	evm.model.HIC_ASM_0.4856_Sgla	evm.model.HIC_ASM_11.348_Sgla	8e-119
27-345:	evm.model.HIC_ASM_0.4876_Sgla	evm.model.HIC_ASM_11.330_Sgla	0
27-346:	evm.model.HIC_ASM_0.4878_Sgla	evm.model.HIC_ASM_11.329_Sgla	4e-117
27-347:	evm.model.HIC_ASM_0.4879_Sgla	evm.model.HIC_ASM_11.328_Sgla	3e-28
27-348:	evm.model.HIC_ASM_0.4883_Sgla	evm.model.HIC_ASM_11.324_Sgla	3e-12
27-349:	evm.model.HIC_ASM_0.4884_Sgla	evm.model.HIC_ASM_11.323_Sgla	1e-170
27-350:	evm.model.HIC_ASM_0.4885.1_Sgla	evm.model.HIC_ASM_11.322.1_Sgla	2e-140
27-351:	evm.model.HIC_ASM_0.4886_Sgla	evm.model.HIC_ASM_11.317_Sgla	0
27-352:	evm.model.HIC_ASM_0.4887_Sgla	evm.model.HIC_ASM_11.316_Sgla	0
27-353:	evm.model.HIC_ASM_0.4890_Sgla	evm.model.HIC_ASM_11.315_Sgla	6e-166
27-354:	evm.model.HIC_ASM_0.4893_Sgla	evm.model.HIC_ASM_11.313.1_Sgla	9e-95
27-355:	evm.model.HIC_ASM_0.4897_Sgla	evm.model.HIC_ASM_11.312_Sgla	3e-122
27-356:	evm.model.HIC_ASM_0.4898_Sgla	evm.model.HIC_ASM_11.311.2_Sgla	0
27-357:	evm.model.HIC_ASM_0.4900_Sgla	evm.model.HIC_ASM_11.299_Sgla	0
27-358:	evm.model.HIC_ASM_0.4902_Sgla	evm.model.HIC_ASM_11.298_Sgla	2e-50
27-359:	evm.model.HIC_ASM_0.4905_Sgla	evm.model.HIC_ASM_11.293_Sgla	3e-90
27-360:	evm.model.HIC_ASM_0.4907_Sgla	evm.model.HIC_ASM_11.291_Sgla	4e-113
27-361:	evm.model.HIC_ASM_0.4911_Sgla	evm.model.HIC_ASM_11.290_Sgla	5e-74
27-362:	evm.model.HIC_ASM_0.4916_Sgla	evm.model.HIC_ASM_11.285_Sgla	7e-25
27-363:	evm.model.HIC_ASM_0.4919_Sgla	evm.model.HIC_ASM_11.281_Sgla	6e-47
27-364:	evm.model.HIC_ASM_0.4920_Sgla	evm.model.HIC_ASM_11.280.2_Sgla	0
27-365:	evm.model.HIC_ASM_0.4923_Sgla	evm.model.HIC_ASM_11.278_Sgla	7e-135
27-366:	evm.model.HIC_ASM_0.4924_Sgla	evm.model.HIC_ASM_11.277_Sgla	3e-123
27-367:	evm.model.HIC_ASM_0.4931_Sgla	evm.model.HIC_ASM_11.267_Sgla	0
27-368:	evm.model.HIC_ASM_0.4932_Sgla	evm.model.HIC_ASM_11.266_Sgla	2e-14
27-369:	evm.model.HIC_ASM_0.4933_Sgla	evm.model.HIC_ASM_11.265_Sgla	0
27-370:	evm.model.HIC_ASM_0.4934_Sgla	evm.model.HIC_ASM_11.263_Sgla	0
27-371:	evm.model.HIC_ASM_0.4935_Sgla	evm.model.HIC_ASM_11.262_Sgla	6e-121
27-372:	evm.model.HIC_ASM_0.4937_Sgla	evm.model.HIC_ASM_11.260_Sgla	2e-66
27-373:	evm.model.HIC_ASM_0.4939_Sgla	evm.model.HIC_ASM_11.258_Sgla	0
27-374:	evm.model.HIC_ASM_0.4946_Sgla	evm.model.HIC_ASM_11.253_Sgla	8e-143
27-375:	evm.model.HIC_ASM_0.4947_Sgla	evm.model.HIC_ASM_11.252_Sgla	3e-25
27-376:	evm.model.HIC_ASM_0.4950_Sgla	evm.model.HIC_ASM_11.251_Sgla	0
27-377:	evm.model.HIC_ASM_0.4951.1_Sgla	evm.model.HIC_ASM_11.244_Sgla	0
27-378:	evm.model.HIC_ASM_0.4954.1_Sgla	evm.model.HIC_ASM_11.243_Sgla	1e-87
27-379:	evm.model.HIC_ASM_0.4955_Sgla	evm.model.HIC_ASM_11.240_Sgla	0
27-380:	evm.model.HIC_ASM_0.4957_Sgla	evm.model.HIC_ASM_11.239_Sgla	7e-137
27-381:	evm.model.HIC_ASM_0.4959_Sgla	evm.model.HIC_ASM_11.233_Sgla	0
27-382:	evm.model.HIC_ASM_0.4961_Sgla	evm.model.HIC_ASM_11.229_Sgla	1e-13
27-383:	evm.model.HIC_ASM_0.4962_Sgla	evm.model.HIC_ASM_11.228_Sgla	4e-82
27-384:	evm.model.HIC_ASM_0.4965_Sgla	evm.model.HIC_ASM_11.227_Sgla	2e-137
27-385:	evm.model.HIC_ASM_0.4966_Sgla	evm.model.HIC_ASM_11.225_Sgla	1e-59
27-386:	evm.model.HIC_ASM_0.4967_Sgla	evm.model.HIC_ASM_11.222_Sgla	0
27-387:	evm.model.HIC_ASM_0.4969_Sgla	evm.model.HIC_ASM_11.221_Sgla	2e-140
27-388:	evm.model.HIC_ASM_0.4970_Sgla	evm.model.HIC_ASM_11.220_Sgla	0
27-389:	evm.model.HIC_ASM_0.4973_Sgla	evm.model.HIC_ASM_11.217_Sgla	2e-140
27-390:	evm.model.HIC_ASM_0.4976_Sgla	evm.model.HIC_ASM_11.216_Sgla	1e-36
27-391:	evm.model.HIC_ASM_0.4983_Sgla	evm.model.HIC_ASM_11.212_Sgla	1e-91
27-392:	evm.model.HIC_ASM_0.4984_Sgla	evm.model.HIC_ASM_11.210_Sgla	0
27-393:	evm.model.HIC_ASM_0.4988_Sgla	evm.model.HIC_ASM_11.207_evm.model.HIC_ASM_11.208_Sgla	0
27-394:	evm.model.HIC_ASM_0.4989_Sgla	evm.model.HIC_ASM_11.205_Sgla	1e-165
27-395:	evm.model.HIC_ASM_0.4990_Sgla	evm.model.HIC_ASM_11.202_Sgla	0
27-396:	evm.model.HIC_ASM_0.4998_Sgla	evm.model.HIC_ASM_11.198_Sgla	1e-73
27-397:	evm.model.HIC_ASM_0.4999_Sgla	evm.model.HIC_ASM_11.197_Sgla	0
27-398:	evm.model.HIC_ASM_0.5001_Sgla	evm.model.HIC_ASM_11.196_Sgla	0
27-399:	evm.model.HIC_ASM_0.5003_Sgla	evm.model.HIC_ASM_11.194_Sgla	0
27-400:	evm.model.HIC_ASM_0.5004_Sgla	evm.model.HIC_ASM_11.191_Sgla	0
27-401:	evm.model.HIC_ASM_0.5005_Sgla	evm.model.HIC_ASM_11.190.5_Sgla	0
27-402:	evm.model.HIC_ASM_0.5007_Sgla	evm.model.HIC_ASM_11.188.3_Sgla	3e-88
27-403:	evm.model.HIC_ASM_0.5008_Sgla	evm.model.HIC_ASM_11.186_Sgla	1e-70
27-404:	evm.model.HIC_ASM_0.5009_Sgla	evm.model.HIC_ASM_11.185_Sgla	1e-94
27-405:	evm.model.HIC_ASM_0.5010_Sgla	evm.model.HIC_ASM_11.184_Sgla	7e-53
27-406:	evm.model.HIC_ASM_0.5012_Sgla	evm.model.HIC_ASM_11.183_Sgla	0
27-407:	evm.model.HIC_ASM_0.5013_Sgla	evm.model.HIC_ASM_11.182_Sgla	9e-114
27-408:	evm.model.HIC_ASM_0.5015_Sgla	evm.model.HIC_ASM_11.181_Sgla	2e-61
27-409:	evm.model.HIC_ASM_0.5019_Sgla	evm.model.HIC_ASM_11.162_Sgla	1e-104
27-410:	evm.model.HIC_ASM_0.5021.3_Sgla	evm.model.HIC_ASM_11.160_evm.model.HIC_ASM_11.161_Sgla	0
27-411:	evm.model.HIC_ASM_0.5022_Sgla	evm.model.HIC_ASM_11.159_Sgla	3e-172
27-412:	evm.model.HIC_ASM_0.5028_Sgla	evm.model.HIC_ASM_11.156_Sgla	1e-96
27-413:	evm.model.HIC_ASM_0.5031_Sgla	evm.model.HIC_ASM_11.152_Sgla	0
27-414:	evm.model.HIC_ASM_0.5032_Sgla	evm.model.HIC_ASM_11.151_Sgla	9e-98
27-415:	evm.model.HIC_ASM_0.5035_Sgla	evm.model.HIC_ASM_11.149.4_Sgla	0
27-416:	evm.model.HIC_ASM_0.5036_Sgla	evm.model.HIC_ASM_11.147_Sgla	1e-74
27-417:	evm.model.HIC_ASM_0.5039_Sgla	evm.model.HIC_ASM_11.142_Sgla	2e-41
27-418:	evm.model.HIC_ASM_0.5040_Sgla	evm.model.HIC_ASM_11.141_Sgla	8e-116
27-419:	evm.model.HIC_ASM_0.5041_Sgla	evm.model.HIC_ASM_11.140.1_Sgla	7e-108
27-420:	evm.model.HIC_ASM_0.5043_Sgla	evm.model.HIC_ASM_11.139_Sgla	1e-161
27-421:	evm.model.HIC_ASM_0.5045_Sgla	evm.model.HIC_ASM_11.138_Sgla	0
27-422:	evm.model.HIC_ASM_0.5054.8_Sgla	evm.model.HIC_ASM_11.126_Sgla	4e-21
27-423:	evm.model.HIC_ASM_0.5057_Sgla	evm.model.HIC_ASM_11.124.1_Sgla	0
27-424:	evm.model.HIC_ASM_0.5058_Sgla	evm.model.HIC_ASM_11.123_Sgla	0
27-425:	evm.model.HIC_ASM_0.5061_Sgla	evm.model.HIC_ASM_11.122_Sgla	6e-17
27-426:	evm.model.HIC_ASM_0.5065_Sgla	evm.model.HIC_ASM_11.119_Sgla	0
27-427:	evm.model.HIC_ASM_0.5067_Sgla	evm.model.HIC_ASM_11.118_Sgla	3e-155
27-428:	evm.model.HIC_ASM_0.5071_Sgla	evm.model.HIC_ASM_11.115_Sgla	1e-104
27-429:	evm.model.HIC_ASM_0.5072_Sgla	evm.model.HIC_ASM_11.113_Sgla	3e-127
27-430:	evm.model.HIC_ASM_0.5073_Sgla	evm.model.HIC_ASM_11.110_Sgla	0
27-431:	evm.model.HIC_ASM_0.5074_Sgla	evm.model.HIC_ASM_11.109_Sgla	2e-79
27-432:	evm.model.HIC_ASM_0.5075_Sgla	evm.model.HIC_ASM_11.107_Sgla	1e-108
27-433:	evm.model.HIC_ASM_0.5078_Sgla	evm.model.HIC_ASM_11.104_Sgla	0
27-434:	evm.model.HIC_ASM_0.5079_Sgla	evm.model.HIC_ASM_11.103.1_Sgla	0
27-435:	evm.model.HIC_ASM_0.5083_Sgla	evm.model.HIC_ASM_11.97_Sgla	4e-133
27-436:	evm.model.HIC_ASM_0.5086_Sgla	evm.model.HIC_ASM_11.96_Sgla	0
27-437:	evm.model.HIC_ASM_0.5087_Sgla	evm.model.HIC_ASM_11.93_Sgla	0
27-438:	evm.model.HIC_ASM_0.5089_Sgla	evm.model.HIC_ASM_11.92_Sgla	3e-48
27-439:	evm.model.HIC_ASM_0.5094_Sgla	evm.model.HIC_ASM_11.83.4_Sgla	0
27-440:	evm.model.HIC_ASM_0.5095_Sgla	evm.model.HIC_ASM_11.81_Sgla	3e-102
27-441:	evm.model.HIC_ASM_0.5096_Sgla	evm.model.HIC_ASM_11.78_Sgla	7e-92
27-442:	evm.model.HIC_ASM_0.5098_Sgla	evm.model.HIC_ASM_11.77_Sgla	3e-112
27-443:	evm.model.HIC_ASM_0.5099_Sgla	evm.model.HIC_ASM_11.74_Sgla	2e-114
27-444:	evm.model.HIC_ASM_0.5100_Sgla	evm.model.HIC_ASM_11.73_Sgla	0
27-445:	evm.model.HIC_ASM_0.5103_Sgla	evm.model.HIC_ASM_11.70_Sgla	6e-35
27-446:	evm.model.HIC_ASM_0.5105_Sgla	evm.model.HIC_ASM_11.64_Sgla	1e-59
27-447:	evm.model.HIC_ASM_0.5106_Sgla	evm.model.HIC_ASM_11.62_Sgla	9e-44
27-448:	evm.model.HIC_ASM_0.5113_Sgla	evm.model.HIC_ASM_11.59_Sgla	9e-76
27-449:	evm.model.HIC_ASM_0.5114_Sgla	evm.model.HIC_ASM_11.57_Sgla	9e-136
27-450:	evm.model.HIC_ASM_0.5124_Sgla	evm.model.HIC_ASM_11.53_Sgla	0
27-451:	evm.model.HIC_ASM_0.5125_Sgla	evm.model.HIC_ASM_11.52_Sgla	0
27-452:	evm.model.HIC_ASM_0.5127_Sgla	evm.model.HIC_ASM_11.43_Sgla	8e-39
27-453:	evm.model.HIC_ASM_0.5132.1_Sgla	evm.model.HIC_ASM_11.39_Sgla	1e-28
27-454:	evm.model.HIC_ASM_0.5138_Sgla	evm.model.HIC_ASM_11.31_Sgla	4e-153
27-455:	evm.model.HIC_ASM_0.5142_Sgla	evm.model.HIC_ASM_11.25_Sgla	2e-08
## Alignment 28: score=11751.0 e_value=0 N=249 HIC_ASM_0&HIC_ASM_11 minus
28- 0:	evm.model.HIC_ASM_0.2642_Sgla	evm.model.HIC_ASM_11.2524_Sgla	0
28- 1:	evm.model.HIC_ASM_0.2651_Sgla	evm.model.HIC_ASM_11.2523_Sgla	0
28- 2:	evm.model.HIC_ASM_0.2653_Sgla	evm.model.HIC_ASM_11.2521.3_Sgla	0
28- 3:	evm.model.HIC_ASM_0.2664_Sgla	evm.model.HIC_ASM_11.2520_Sgla	4e-57
28- 4:	evm.model.HIC_ASM_0.2672_Sgla	evm.model.HIC_ASM_11.2513_Sgla	0
28- 5:	evm.model.HIC_ASM_0.2675_Sgla	evm.model.HIC_ASM_11.2509_Sgla	4e-32
28- 6:	evm.model.HIC_ASM_0.2677_Sgla	evm.model.HIC_ASM_11.2507_Sgla	2e-109
28- 7:	evm.model.HIC_ASM_0.2705_Sgla	evm.model.HIC_ASM_11.2501_Sgla	7e-111
28- 8:	evm.model.HIC_ASM_0.2717_Sgla	evm.model.HIC_ASM_11.2499_Sgla	1e-87
28- 9:	evm.model.HIC_ASM_0.2738_Sgla	evm.model.HIC_ASM_11.2472_Sgla	0
28- 10:	evm.model.HIC_ASM_0.2740_Sgla	evm.model.HIC_ASM_11.2466_Sgla	0
28- 11:	evm.model.HIC_ASM_0.2755_Sgla	evm.model.HIC_ASM_11.2461_Sgla	0
28- 12:	evm.model.HIC_ASM_0.2765_Sgla	evm.model.HIC_ASM_11.2444_Sgla	0
28- 13:	evm.model.HIC_ASM_0.2772_Sgla	evm.model.HIC_ASM_11.2437_Sgla	2e-22
28- 14:	evm.model.HIC_ASM_0.2793_Sgla	evm.model.HIC_ASM_11.2427_Sgla	9e-09
28- 15:	evm.model.HIC_ASM_0.2796_Sgla	evm.model.HIC_ASM_11.2416_Sgla	1e-132
28- 16:	evm.model.HIC_ASM_0.2799_Sgla	evm.model.HIC_ASM_11.2415_Sgla	2e-82
28- 17:	evm.model.HIC_ASM_0.2800_Sgla	evm.model.HIC_ASM_11.2413_Sgla	0
28- 18:	evm.model.HIC_ASM_0.2804.1_Sgla	evm.model.HIC_ASM_11.2411.1_Sgla	9e-48
28- 19:	evm.model.HIC_ASM_0.2821_Sgla	evm.model.HIC_ASM_11.2400_Sgla	0
28- 20:	evm.model.HIC_ASM_0.2833_Sgla	evm.model.HIC_ASM_11.2371_Sgla	2e-25
28- 21:	evm.model.HIC_ASM_0.2836_Sgla	evm.model.HIC_ASM_11.2356_Sgla	2e-103
28- 22:	evm.model.HIC_ASM_0.2837_Sgla	evm.model.HIC_ASM_11.2353_Sgla	9e-134
28- 23:	evm.model.HIC_ASM_0.2838_Sgla	evm.model.HIC_ASM_11.2352_Sgla	0
28- 24:	evm.model.HIC_ASM_0.2840_Sgla	evm.model.HIC_ASM_11.2350_Sgla	5e-105
28- 25:	evm.model.HIC_ASM_0.2842_Sgla	evm.model.HIC_ASM_11.2344_Sgla	2e-85
28- 26:	evm.model.HIC_ASM_0.2844_Sgla	evm.model.HIC_ASM_11.2340_Sgla	7e-90
28- 27:	evm.model.HIC_ASM_0.2846_Sgla	evm.model.HIC_ASM_11.2337_Sgla	8e-39
28- 28:	evm.model.HIC_ASM_0.2860_Sgla	evm.model.HIC_ASM_11.2332_Sgla	3e-20
28- 29:	evm.model.HIC_ASM_0.2866_Sgla	evm.model.HIC_ASM_11.2330_Sgla	0
28- 30:	evm.model.HIC_ASM_0.2867_Sgla	evm.model.HIC_ASM_11.2325_Sgla	1e-168
28- 31:	evm.model.HIC_ASM_0.2868_Sgla	evm.model.HIC_ASM_11.2317_Sgla	0
28- 32:	evm.model.HIC_ASM_0.2869_Sgla	evm.model.HIC_ASM_11.2316_Sgla	1e-109
28- 33:	evm.model.HIC_ASM_0.2872_Sgla	evm.model.HIC_ASM_11.2313_Sgla	5e-132
28- 34:	evm.model.HIC_ASM_0.2873_Sgla	evm.model.HIC_ASM_11.2308_Sgla	4e-43
28- 35:	evm.model.HIC_ASM_0.2876_Sgla	evm.model.HIC_ASM_11.2302_Sgla	2e-10
28- 36:	evm.model.HIC_ASM_0.2879_Sgla	evm.model.HIC_ASM_11.2301_Sgla	2e-90
28- 37:	evm.model.HIC_ASM_0.2885_Sgla	evm.model.HIC_ASM_11.2282_Sgla	0
28- 38:	evm.model.HIC_ASM_0.2886_Sgla	evm.model.HIC_ASM_11.2267_Sgla	7e-73
28- 39:	evm.model.HIC_ASM_0.2888_Sgla	evm.model.HIC_ASM_11.2260_Sgla	0
28- 40:	evm.model.HIC_ASM_0.2890_Sgla	evm.model.HIC_ASM_11.2259_Sgla	0
28- 41:	evm.model.HIC_ASM_0.2893_Sgla	evm.model.HIC_ASM_11.2258_Sgla	0
28- 42:	evm.model.HIC_ASM_0.2898_Sgla	evm.model.HIC_ASM_11.2257_Sgla	3e-70
28- 43:	evm.model.HIC_ASM_0.2905_Sgla	evm.model.HIC_ASM_11.2243_Sgla	1e-178
28- 44:	evm.model.HIC_ASM_0.2907_Sgla	evm.model.HIC_ASM_11.2242_Sgla	2e-45
28- 45:	evm.model.HIC_ASM_0.2909_evm.model.HIC_ASM_0.2910_Sgla	evm.model.HIC_ASM_11.2241_Sgla	0
28- 46:	evm.model.HIC_ASM_0.2924_Sgla	evm.model.HIC_ASM_11.2213_Sgla	0
28- 47:	evm.model.HIC_ASM_0.2929_Sgla	evm.model.HIC_ASM_11.2211_Sgla	0
28- 48:	evm.model.HIC_ASM_0.2931_Sgla	evm.model.HIC_ASM_11.2210_Sgla	0
28- 49:	evm.model.HIC_ASM_0.2935_Sgla	evm.model.HIC_ASM_11.2207_Sgla	5e-84
28- 50:	evm.model.HIC_ASM_0.2938_Sgla	evm.model.HIC_ASM_11.2205_Sgla	2e-114
28- 51:	evm.model.HIC_ASM_0.2940_Sgla	evm.model.HIC_ASM_11.2203_Sgla	1e-177
28- 52:	evm.model.HIC_ASM_0.2945_Sgla	evm.model.HIC_ASM_11.2191_Sgla	2e-78
28- 53:	evm.model.HIC_ASM_0.2948_Sgla	evm.model.HIC_ASM_11.2184_Sgla	0
28- 54:	evm.model.HIC_ASM_0.2952_Sgla	evm.model.HIC_ASM_11.2181_Sgla	5e-24
28- 55:	evm.model.HIC_ASM_0.2953_Sgla	evm.model.HIC_ASM_11.2180_Sgla	0
28- 56:	evm.model.HIC_ASM_0.2956_Sgla	evm.model.HIC_ASM_11.2179_Sgla	0
28- 57:	evm.model.HIC_ASM_0.2957_Sgla	evm.model.HIC_ASM_11.2170_Sgla	0
28- 58:	evm.model.HIC_ASM_0.2968_Sgla	evm.model.HIC_ASM_11.2158_Sgla	9e-177
28- 59:	evm.model.HIC_ASM_0.2970_Sgla	evm.model.HIC_ASM_11.2150_Sgla	0
28- 60:	evm.model.HIC_ASM_0.2971_Sgla	evm.model.HIC_ASM_11.2149_Sgla	2e-37
28- 61:	evm.model.HIC_ASM_0.2974_Sgla	evm.model.HIC_ASM_11.2148_Sgla	0
28- 62:	evm.model.HIC_ASM_0.2978_Sgla	evm.model.HIC_ASM_11.2143_Sgla	8e-101
28- 63:	evm.model.HIC_ASM_0.2985_Sgla	evm.model.HIC_ASM_11.2142_Sgla	2e-77
28- 64:	evm.model.HIC_ASM_0.2988_Sgla	evm.model.HIC_ASM_11.2141_Sgla	0
28- 65:	evm.model.HIC_ASM_0.2989_Sgla	evm.model.HIC_ASM_11.2140_Sgla	5e-134
28- 66:	evm.model.HIC_ASM_0.2994_Sgla	evm.model.HIC_ASM_11.2129_Sgla	6e-50
28- 67:	evm.model.HIC_ASM_0.3005_Sgla	evm.model.HIC_ASM_11.2125_Sgla	9e-40
28- 68:	evm.model.HIC_ASM_0.3007_Sgla	evm.model.HIC_ASM_11.2122_Sgla	1e-180
28- 69:	evm.model.HIC_ASM_0.3012_Sgla	evm.model.HIC_ASM_11.2109_Sgla	3e-97
28- 70:	evm.model.HIC_ASM_0.3014.1_Sgla	evm.model.HIC_ASM_11.2108_Sgla	2e-100
28- 71:	evm.model.HIC_ASM_0.3015_Sgla	evm.model.HIC_ASM_11.2103_Sgla	9e-37
28- 72:	evm.model.HIC_ASM_0.3024_Sgla	evm.model.HIC_ASM_11.2096_Sgla	2e-31
28- 73:	evm.model.HIC_ASM_0.3027_Sgla	evm.model.HIC_ASM_11.2094_Sgla	1e-14
28- 74:	evm.model.HIC_ASM_0.3029_Sgla	evm.model.HIC_ASM_11.2092_Sgla	6e-72
28- 75:	evm.model.HIC_ASM_0.3033_Sgla	evm.model.HIC_ASM_11.2091_Sgla	2e-172
28- 76:	evm.model.HIC_ASM_0.3034_Sgla	evm.model.HIC_ASM_11.2090_Sgla	0
28- 77:	evm.model.HIC_ASM_0.3035_Sgla	evm.model.HIC_ASM_11.2089_Sgla	1e-85
28- 78:	evm.model.HIC_ASM_0.3036_Sgla	evm.model.HIC_ASM_11.2088_Sgla	5e-50
28- 79:	evm.model.HIC_ASM_0.3039_Sgla	evm.model.HIC_ASM_11.2084_Sgla	3e-21
28- 80:	evm.model.HIC_ASM_0.3040_Sgla	evm.model.HIC_ASM_11.2083.4_Sgla	0
28- 81:	evm.model.HIC_ASM_0.3042_Sgla	evm.model.HIC_ASM_11.2082_Sgla	2e-166
28- 82:	evm.model.HIC_ASM_0.3043_Sgla	evm.model.HIC_ASM_11.2076_Sgla	0
28- 83:	evm.model.HIC_ASM_0.3044_Sgla	evm.model.HIC_ASM_11.2075_Sgla	0
28- 84:	evm.model.HIC_ASM_0.3046_Sgla	evm.model.HIC_ASM_11.2074_Sgla	9e-38
28- 85:	evm.model.HIC_ASM_0.3063_Sgla	evm.model.HIC_ASM_11.2073_Sgla	5e-152
28- 86:	evm.model.HIC_ASM_0.3068_Sgla	evm.model.HIC_ASM_11.2069.4_Sgla	2e-106
28- 87:	evm.model.HIC_ASM_0.3069.1_Sgla	evm.model.HIC_ASM_11.2068_Sgla	6e-69
28- 88:	evm.model.HIC_ASM_0.3070_evm.model.HIC_ASM_0.3071_Sgla	evm.model.HIC_ASM_11.2067_Sgla	0
28- 89:	evm.model.HIC_ASM_0.3072_Sgla	evm.model.HIC_ASM_11.2065_Sgla	2e-91
28- 90:	evm.model.HIC_ASM_0.3073_Sgla	evm.model.HIC_ASM_11.2062_Sgla	4e-148
28- 91:	evm.model.HIC_ASM_0.3075_Sgla	evm.model.HIC_ASM_11.2060_Sgla	2e-130
28- 92:	evm.model.HIC_ASM_0.3077_Sgla	evm.model.HIC_ASM_11.2055_Sgla	4e-123
28- 93:	evm.model.HIC_ASM_0.3078_Sgla	evm.model.HIC_ASM_11.2054_Sgla	2e-174
28- 94:	evm.model.HIC_ASM_0.3079_Sgla	evm.model.HIC_ASM_11.2052_Sgla	0
28- 95:	evm.model.HIC_ASM_0.3091.1_Sgla	evm.model.HIC_ASM_11.2049_Sgla	0
28- 96:	evm.model.HIC_ASM_0.3095_Sgla	evm.model.HIC_ASM_11.2039_Sgla	0
28- 97:	evm.model.HIC_ASM_0.3097.1_Sgla	evm.model.HIC_ASM_11.2037_Sgla	0
28- 98:	evm.model.HIC_ASM_0.3098_Sgla	evm.model.HIC_ASM_11.2024_Sgla	1e-128
28- 99:	evm.model.HIC_ASM_0.3099_Sgla	evm.model.HIC_ASM_11.2022_Sgla	0
28-100:	evm.model.HIC_ASM_0.3111.1_Sgla	evm.model.HIC_ASM_11.2015_Sgla	0
28-101:	evm.model.HIC_ASM_0.3130_Sgla	evm.model.HIC_ASM_11.1989_Sgla	0
28-102:	evm.model.HIC_ASM_0.3133_Sgla	evm.model.HIC_ASM_11.1988_Sgla	0
28-103:	evm.model.HIC_ASM_0.3134_Sgla	evm.model.HIC_ASM_11.1986_Sgla	6e-17
28-104:	evm.model.HIC_ASM_0.3138_Sgla	evm.model.HIC_ASM_11.1984_Sgla	1e-30
28-105:	evm.model.HIC_ASM_0.3139_Sgla	evm.model.HIC_ASM_11.1978_Sgla	0
28-106:	evm.model.HIC_ASM_0.3142_Sgla	evm.model.HIC_ASM_11.1962_Sgla	4e-43
28-107:	evm.model.HIC_ASM_0.3162_Sgla	evm.model.HIC_ASM_11.1948_Sgla	0
28-108:	evm.model.HIC_ASM_0.3192_Sgla	evm.model.HIC_ASM_11.1910_Sgla	0
28-109:	evm.model.HIC_ASM_0.3211_Sgla	evm.model.HIC_ASM_11.1898_Sgla	0
28-110:	evm.model.HIC_ASM_0.3215.3_Sgla	evm.model.HIC_ASM_11.1892_Sgla	2e-163
28-111:	evm.model.HIC_ASM_0.3216_Sgla	evm.model.HIC_ASM_11.1891_Sgla	0
28-112:	evm.model.HIC_ASM_0.3218_Sgla	evm.model.HIC_ASM_11.1890_Sgla	4e-125
28-113:	evm.model.HIC_ASM_0.3224_Sgla	evm.model.HIC_ASM_11.1888_Sgla	2e-142
28-114:	evm.model.HIC_ASM_0.3238_Sgla	evm.model.HIC_ASM_11.1886_Sgla	0
28-115:	evm.model.HIC_ASM_0.3247_Sgla	evm.model.HIC_ASM_11.1864_Sgla	8e-104
28-116:	evm.model.HIC_ASM_0.3248_Sgla	evm.model.HIC_ASM_11.1863_Sgla	5e-128
28-117:	evm.model.HIC_ASM_0.3249_Sgla	evm.model.HIC_ASM_11.1862_Sgla	2e-96
28-118:	evm.model.HIC_ASM_0.3251.3_Sgla	evm.model.HIC_ASM_11.1861_Sgla	0
28-119:	evm.model.HIC_ASM_0.3255_Sgla	evm.model.HIC_ASM_11.1859_Sgla	0
28-120:	evm.model.HIC_ASM_0.3261_Sgla	evm.model.HIC_ASM_11.1849_Sgla	2e-164
28-121:	evm.model.HIC_ASM_0.3267_Sgla	evm.model.HIC_ASM_11.1846_Sgla	2e-53
28-122:	evm.model.HIC_ASM_0.3268_Sgla	evm.model.HIC_ASM_11.1845_Sgla	2e-113
28-123:	evm.model.HIC_ASM_0.3269_Sgla	evm.model.HIC_ASM_11.1844_Sgla	2e-31
28-124:	evm.model.HIC_ASM_0.3275_Sgla	evm.model.HIC_ASM_11.1838_Sgla	2e-31
28-125:	evm.model.HIC_ASM_0.3282_Sgla	evm.model.HIC_ASM_11.1831.3_Sgla	0
28-126:	evm.model.HIC_ASM_0.3284_Sgla	evm.model.HIC_ASM_11.1830_Sgla	1e-54
28-127:	evm.model.HIC_ASM_0.3287_Sgla	evm.model.HIC_ASM_11.1828.3_Sgla	2e-165
28-128:	evm.model.HIC_ASM_0.3289_Sgla	evm.model.HIC_ASM_11.1826_Sgla	0
28-129:	evm.model.HIC_ASM_0.3291_Sgla	evm.model.HIC_ASM_11.1823_Sgla	0
28-130:	evm.model.HIC_ASM_0.3295_Sgla	evm.model.HIC_ASM_11.1821_Sgla	0
28-131:	evm.model.HIC_ASM_0.3297_Sgla	evm.model.HIC_ASM_11.1820_Sgla	5e-148
28-132:	evm.model.HIC_ASM_0.3304_Sgla	evm.model.HIC_ASM_11.1819_Sgla	1e-102
28-133:	evm.model.HIC_ASM_0.3307_Sgla	evm.model.HIC_ASM_11.1817_Sgla	6e-66
28-134:	evm.model.HIC_ASM_0.3309_Sgla	evm.model.HIC_ASM_11.1816_Sgla	6e-13
28-135:	evm.model.HIC_ASM_0.3310_Sgla	evm.model.HIC_ASM_11.1815_Sgla	0
28-136:	evm.model.HIC_ASM_0.3314_Sgla	evm.model.HIC_ASM_11.1813_Sgla	1e-136
28-137:	evm.model.HIC_ASM_0.3315_Sgla	evm.model.HIC_ASM_11.1809_Sgla	1e-27
28-138:	evm.model.HIC_ASM_0.3325_Sgla	evm.model.HIC_ASM_11.1808_Sgla	1e-15
28-139:	evm.model.HIC_ASM_0.3332_Sgla	evm.model.HIC_ASM_11.1795_Sgla	1e-116
28-140:	evm.model.HIC_ASM_0.3340_Sgla	evm.model.HIC_ASM_11.1792_Sgla	0
28-141:	evm.model.HIC_ASM_0.3341_Sgla	evm.model.HIC_ASM_11.1789_Sgla	2e-40
28-142:	evm.model.HIC_ASM_0.3347_Sgla	evm.model.HIC_ASM_11.1788_Sgla	4e-98
28-143:	evm.model.HIC_ASM_0.3352_Sgla	evm.model.HIC_ASM_11.1786_Sgla	1e-51
28-144:	evm.model.HIC_ASM_0.3354_Sgla	evm.model.HIC_ASM_11.1782_Sgla	1e-129
28-145:	evm.model.HIC_ASM_0.3357_Sgla	evm.model.HIC_ASM_11.1779_Sgla	0
28-146:	evm.model.HIC_ASM_0.3358_Sgla	evm.model.HIC_ASM_11.1778_Sgla	2e-112
28-147:	evm.model.HIC_ASM_0.3361_Sgla	evm.model.HIC_ASM_11.1775_Sgla	1e-122
28-148:	evm.model.HIC_ASM_0.3368_Sgla	evm.model.HIC_ASM_11.1759_Sgla	3e-153
28-149:	evm.model.HIC_ASM_0.3371_Sgla	evm.model.HIC_ASM_11.1752_Sgla	3e-163
28-150:	evm.model.HIC_ASM_0.3372.2_Sgla	evm.model.HIC_ASM_11.1749_Sgla	7e-157
28-151:	evm.model.HIC_ASM_0.3374_Sgla	evm.model.HIC_ASM_11.1743_Sgla	2e-117
28-152:	evm.model.HIC_ASM_0.3375_Sgla	evm.model.HIC_ASM_11.1742_Sgla	3e-39
28-153:	evm.model.HIC_ASM_0.3376_Sgla	evm.model.HIC_ASM_11.1740_Sgla	0
28-154:	evm.model.HIC_ASM_0.3378_Sgla	evm.model.HIC_ASM_11.1737_Sgla	4e-145
28-155:	evm.model.HIC_ASM_0.3379_Sgla	evm.model.HIC_ASM_11.1736_Sgla	2e-115
28-156:	evm.model.HIC_ASM_0.3381_Sgla	evm.model.HIC_ASM_11.1734_Sgla	2e-77
28-157:	evm.model.HIC_ASM_0.3383_Sgla	evm.model.HIC_ASM_11.1732_Sgla	3e-50
28-158:	evm.model.HIC_ASM_0.3385_Sgla	evm.model.HIC_ASM_11.1731_Sgla	0
28-159:	evm.model.HIC_ASM_0.3386_Sgla	evm.model.HIC_ASM_11.1729_Sgla	6e-30
28-160:	evm.model.HIC_ASM_0.3392_Sgla	evm.model.HIC_ASM_11.1721_Sgla	6e-127
28-161:	evm.model.HIC_ASM_0.3393_Sgla	evm.model.HIC_ASM_11.1720_Sgla	1e-13
28-162:	evm.model.HIC_ASM_0.3395_Sgla	evm.model.HIC_ASM_11.1719_Sgla	3e-51
28-163:	evm.model.HIC_ASM_0.3396_Sgla	evm.model.HIC_ASM_11.1716_Sgla	0
28-164:	evm.model.HIC_ASM_0.3397_Sgla	evm.model.HIC_ASM_11.1715_Sgla	9e-65
28-165:	evm.model.HIC_ASM_0.3401_Sgla	evm.model.HIC_ASM_11.1696_Sgla	0
28-166:	evm.model.HIC_ASM_0.3402_Sgla	evm.model.HIC_ASM_11.1691_Sgla	1e-83
28-167:	evm.model.HIC_ASM_0.3410_Sgla	evm.model.HIC_ASM_11.1682_Sgla	0
28-168:	evm.model.HIC_ASM_0.3411_Sgla	evm.model.HIC_ASM_11.1679_Sgla	0
28-169:	evm.model.HIC_ASM_0.3412_Sgla	evm.model.HIC_ASM_11.1678_Sgla	4e-155
28-170:	evm.model.HIC_ASM_0.3414_Sgla	evm.model.HIC_ASM_11.1677_Sgla	6e-150
28-171:	evm.model.HIC_ASM_0.3418_Sgla	evm.model.HIC_ASM_11.1673_Sgla	2e-45
28-172:	evm.model.HIC_ASM_0.3419_Sgla	evm.model.HIC_ASM_11.1672_Sgla	0
28-173:	evm.model.HIC_ASM_0.3421_Sgla	evm.model.HIC_ASM_11.1671_Sgla	0
28-174:	evm.model.HIC_ASM_0.3423_Sgla	evm.model.HIC_ASM_11.1669_Sgla	5e-52
28-175:	evm.model.HIC_ASM_0.3424_Sgla	evm.model.HIC_ASM_11.1666_Sgla	7e-18
28-176:	evm.model.HIC_ASM_0.3425_Sgla	evm.model.HIC_ASM_11.1663_Sgla	3e-132
28-177:	evm.model.HIC_ASM_0.3428_Sgla	evm.model.HIC_ASM_11.1660_Sgla	2e-118
28-178:	evm.model.HIC_ASM_0.3431_Sgla	evm.model.HIC_ASM_11.1657_Sgla	9e-56
28-179:	evm.model.HIC_ASM_0.3434_Sgla	evm.model.HIC_ASM_11.1656_Sgla	2e-42
28-180:	evm.model.HIC_ASM_0.3436_Sgla	evm.model.HIC_ASM_11.1655_Sgla	1e-148
28-181:	evm.model.HIC_ASM_0.3437_Sgla	evm.model.HIC_ASM_11.1654_Sgla	2e-20
28-182:	evm.model.HIC_ASM_0.3438_Sgla	evm.model.HIC_ASM_11.1653_Sgla	2e-164
28-183:	evm.model.HIC_ASM_0.3439_Sgla	evm.model.HIC_ASM_11.1652_Sgla	4e-53
28-184:	evm.model.HIC_ASM_0.3440_Sgla	evm.model.HIC_ASM_11.1651_Sgla	0
28-185:	evm.model.HIC_ASM_0.3441_Sgla	evm.model.HIC_ASM_11.1650_Sgla	0
28-186:	evm.model.HIC_ASM_0.3442_Sgla	evm.model.HIC_ASM_11.1647_Sgla	9e-154
28-187:	evm.model.HIC_ASM_0.3448_Sgla	evm.model.HIC_ASM_11.1641_Sgla	4e-159
28-188:	evm.model.HIC_ASM_0.3449_Sgla	evm.model.HIC_ASM_11.1639_Sgla	2e-113
28-189:	evm.model.HIC_ASM_0.3452_Sgla	evm.model.HIC_ASM_11.1635.5_Sgla	5e-104
28-190:	evm.model.HIC_ASM_0.3454_Sgla	evm.model.HIC_ASM_11.1633_Sgla	4e-147
28-191:	evm.model.HIC_ASM_0.3457_Sgla	evm.model.HIC_ASM_11.1630_Sgla	0
28-192:	evm.model.HIC_ASM_0.3461_Sgla	evm.model.HIC_ASM_11.1629.2_Sgla	0
28-193:	evm.model.HIC_ASM_0.3462_Sgla	evm.model.HIC_ASM_11.1628.1_Sgla	5e-130
28-194:	evm.model.HIC_ASM_0.3463.5_Sgla	evm.model.HIC_ASM_11.1627_Sgla	7e-138
28-195:	evm.model.HIC_ASM_0.3464_Sgla	evm.model.HIC_ASM_11.1624_Sgla	0
28-196:	evm.model.HIC_ASM_0.3465_Sgla	evm.model.HIC_ASM_11.1622_Sgla	0
28-197:	evm.model.HIC_ASM_0.3466.1_Sgla	evm.model.HIC_ASM_11.1620_Sgla	0
28-198:	evm.model.HIC_ASM_0.3469_Sgla	evm.model.HIC_ASM_11.1618_Sgla	7e-135
28-199:	evm.model.HIC_ASM_0.3471_Sgla	evm.model.HIC_ASM_11.1615_Sgla	3e-99
28-200:	evm.model.HIC_ASM_0.3472_Sgla	evm.model.HIC_ASM_11.1613_Sgla	1e-63
28-201:	evm.model.HIC_ASM_0.3473_Sgla	evm.model.HIC_ASM_11.1610_Sgla	0
28-202:	evm.model.HIC_ASM_0.3475_Sgla	evm.model.HIC_ASM_11.1608_Sgla	0
28-203:	evm.model.HIC_ASM_0.3476_Sgla	evm.model.HIC_ASM_11.1605_Sgla	8e-57
28-204:	evm.model.HIC_ASM_0.3478_Sgla	evm.model.HIC_ASM_11.1602_Sgla	8e-128
28-205:	evm.model.HIC_ASM_0.3479_Sgla	evm.model.HIC_ASM_11.1601_Sgla	0
28-206:	evm.model.HIC_ASM_0.3480.1_Sgla	evm.model.HIC_ASM_11.1596_Sgla	5e-29
28-207:	evm.model.HIC_ASM_0.3483_Sgla	evm.model.HIC_ASM_11.1595.1_Sgla	0
28-208:	evm.model.HIC_ASM_0.3484_Sgla	evm.model.HIC_ASM_11.1589_Sgla	4e-127
28-209:	evm.model.HIC_ASM_0.3489_Sgla	evm.model.HIC_ASM_11.1587.2_Sgla	0
28-210:	evm.model.HIC_ASM_0.3493_Sgla	evm.model.HIC_ASM_11.1586_Sgla	2e-141
28-211:	evm.model.HIC_ASM_0.3495_Sgla	evm.model.HIC_ASM_11.1585_Sgla	0
28-212:	evm.model.HIC_ASM_0.3496_evm.model.HIC_ASM_0.3498_Sgla	evm.model.HIC_ASM_11.1583_Sgla	0
28-213:	evm.model.HIC_ASM_0.3499_Sgla	evm.model.HIC_ASM_11.1581_Sgla	6e-17
28-214:	evm.model.HIC_ASM_0.3501_Sgla	evm.model.HIC_ASM_11.1580_Sgla	0
28-215:	evm.model.HIC_ASM_0.3502.1_Sgla	evm.model.HIC_ASM_11.1579_Sgla	7e-87
28-216:	evm.model.HIC_ASM_0.3505_Sgla	evm.model.HIC_ASM_11.1577_Sgla	4e-101
28-217:	evm.model.HIC_ASM_0.3507_Sgla	evm.model.HIC_ASM_11.1576_Sgla	0
28-218:	evm.model.HIC_ASM_0.3508_Sgla	evm.model.HIC_ASM_11.1575_Sgla	1e-82
28-219:	evm.model.HIC_ASM_0.3512_Sgla	evm.model.HIC_ASM_11.1573_Sgla	3e-135
28-220:	evm.model.HIC_ASM_0.3514_Sgla	evm.model.HIC_ASM_11.1571_Sgla	0
28-221:	evm.model.HIC_ASM_0.3519_Sgla	evm.model.HIC_ASM_11.1570_Sgla	0
28-222:	evm.model.HIC_ASM_0.3522_Sgla	evm.model.HIC_ASM_11.1566_Sgla	5e-85
28-223:	evm.model.HIC_ASM_0.3535_Sgla	evm.model.HIC_ASM_11.1565_Sgla	6e-22
28-224:	evm.model.HIC_ASM_0.3541_Sgla	evm.model.HIC_ASM_11.1564_Sgla	0
28-225:	evm.model.HIC_ASM_0.3543.2_Sgla	evm.model.HIC_ASM_11.1563_Sgla	6e-110
28-226:	evm.model.HIC_ASM_0.3545_Sgla	evm.model.HIC_ASM_11.1558_Sgla	4e-57
28-227:	evm.model.HIC_ASM_0.3584_Sgla	evm.model.HIC_ASM_11.1548_Sgla	2e-176
28-228:	evm.model.HIC_ASM_0.3586_Sgla	evm.model.HIC_ASM_11.1547_Sgla	5e-85
28-229:	evm.model.HIC_ASM_0.3589_Sgla	evm.model.HIC_ASM_11.1545_Sgla	9e-114
28-230:	evm.model.HIC_ASM_0.3593_Sgla	evm.model.HIC_ASM_11.1543_Sgla	1e-76
28-231:	evm.model.HIC_ASM_0.3594_Sgla	evm.model.HIC_ASM_11.1542_Sgla	0
28-232:	evm.model.HIC_ASM_0.3596_Sgla	evm.model.HIC_ASM_11.1538_Sgla	0
28-233:	evm.model.HIC_ASM_0.3597.1_Sgla	evm.model.HIC_ASM_11.1510.2_Sgla	4e-71
28-234:	evm.model.HIC_ASM_0.3605_Sgla	evm.model.HIC_ASM_11.1508_Sgla	3e-166
28-235:	evm.model.HIC_ASM_0.3606_Sgla	evm.model.HIC_ASM_11.1507.2_Sgla	2e-46
28-236:	evm.model.HIC_ASM_0.3609_Sgla	evm.model.HIC_ASM_11.1505_Sgla	3e-168
28-237:	evm.model.HIC_ASM_0.3610_Sgla	evm.model.HIC_ASM_11.1504.2_Sgla	0
28-238:	evm.model.HIC_ASM_0.3611_Sgla	evm.model.HIC_ASM_11.1503_Sgla	5e-35
28-239:	evm.model.HIC_ASM_0.3614_Sgla	evm.model.HIC_ASM_11.1500_Sgla	0
28-240:	evm.model.HIC_ASM_0.3617_Sgla	evm.model.HIC_ASM_11.1498_Sgla	4e-07
28-241:	evm.model.HIC_ASM_0.3620_Sgla	evm.model.HIC_ASM_11.1497_Sgla	0
28-242:	evm.model.HIC_ASM_0.3622_Sgla	evm.model.HIC_ASM_11.1495_Sgla	2e-38
28-243:	evm.model.HIC_ASM_0.3623_Sgla	evm.model.HIC_ASM_11.1494_Sgla	1e-108
28-244:	evm.model.HIC_ASM_0.3636_Sgla	evm.model.HIC_ASM_11.1489_Sgla	7e-83
28-245:	evm.model.HIC_ASM_0.3639_Sgla	evm.model.HIC_ASM_11.1485_Sgla	2e-91
28-246:	evm.model.HIC_ASM_0.3642_Sgla	evm.model.HIC_ASM_11.1483_Sgla	0
28-247:	evm.model.HIC_ASM_0.3643_Sgla	evm.model.HIC_ASM_11.1482_Sgla	9e-175
28-248:	evm.model.HIC_ASM_0.3644_Sgla	evm.model.HIC_ASM_11.1481_Sgla	3e-25
## Alignment 29: score=1085.0 e_value=4.5e-80 N=26 HIC_ASM_0&HIC_ASM_11 minus
29- 0:	evm.model.HIC_ASM_0.140_Sgla	evm.model.HIC_ASM_11.779_Sgla	8e-145
29- 1:	evm.model.HIC_ASM_0.150_Sgla	evm.model.HIC_ASM_11.764.1_Sgla	1e-161
29- 2:	evm.model.HIC_ASM_0.159.1_Sgla	evm.model.HIC_ASM_11.750_Sgla	2e-91
29- 3:	evm.model.HIC_ASM_0.165_Sgla	evm.model.HIC_ASM_11.728_Sgla	3e-91
29- 4:	evm.model.HIC_ASM_0.175_Sgla	evm.model.HIC_ASM_11.697_Sgla	1e-84
29- 5:	evm.model.HIC_ASM_0.179_Sgla	evm.model.HIC_ASM_11.690_Sgla	0
29- 6:	evm.model.HIC_ASM_0.188_Sgla	evm.model.HIC_ASM_11.668.2_Sgla	3e-71
29- 7:	evm.model.HIC_ASM_0.202.2_Sgla	evm.model.HIC_ASM_11.666_Sgla	5e-18
29- 8:	evm.model.HIC_ASM_0.208_Sgla	evm.model.HIC_ASM_11.661_Sgla	7e-47
29- 9:	evm.model.HIC_ASM_0.227_Sgla	evm.model.HIC_ASM_11.658_Sgla	1e-34
29- 10:	evm.model.HIC_ASM_0.244.6_Sgla	evm.model.HIC_ASM_11.628_Sgla	5e-72
29- 11:	evm.model.HIC_ASM_0.263_Sgla	evm.model.HIC_ASM_11.611_Sgla	3e-117
29- 12:	evm.model.HIC_ASM_0.271_Sgla	evm.model.HIC_ASM_11.602_Sgla	2e-95
29- 13:	evm.model.HIC_ASM_0.277_Sgla	evm.model.HIC_ASM_11.600_Sgla	0
29- 14:	evm.model.HIC_ASM_0.280_Sgla	evm.model.HIC_ASM_11.597_Sgla	5e-69
29- 15:	evm.model.HIC_ASM_0.288_Sgla	evm.model.HIC_ASM_11.592_Sgla	1e-101
29- 16:	evm.model.HIC_ASM_0.317_Sgla	evm.model.HIC_ASM_11.557_Sgla	0
29- 17:	evm.model.HIC_ASM_0.319.1_Sgla	evm.model.HIC_ASM_11.548.1_Sgla	1e-106
29- 18:	evm.model.HIC_ASM_0.322_Sgla	evm.model.HIC_ASM_11.544_Sgla	1e-46
29- 19:	evm.model.HIC_ASM_0.324_Sgla	evm.model.HIC_ASM_11.539_Sgla	6e-95
29- 20:	evm.model.HIC_ASM_0.329_Sgla	evm.model.HIC_ASM_11.533_Sgla	1e-64
29- 21:	evm.model.HIC_ASM_0.330_Sgla	evm.model.HIC_ASM_11.529_Sgla	0
29- 22:	evm.model.HIC_ASM_0.351_Sgla	evm.model.HIC_ASM_11.504_Sgla	1e-116
29- 23:	evm.model.HIC_ASM_0.353_Sgla	evm.model.HIC_ASM_11.502_Sgla	3e-95
29- 24:	evm.model.HIC_ASM_0.355_Sgla	evm.model.HIC_ASM_11.499.3_Sgla	1e-68
29- 25:	evm.model.HIC_ASM_0.360_Sgla	evm.model.HIC_ASM_11.494_Sgla	5e-06
## Alignment 30: score=1571.0 e_value=2.6e-130 N=38 HIC_ASM_0&HIC_ASM_2 plus
30- 0:	evm.model.HIC_ASM_0.40_Sgla	evm.model.HIC_ASM_2.934_Sgla	5e-54
30- 1:	evm.model.HIC_ASM_0.50_Sgla	evm.model.HIC_ASM_2.952_Sgla	0
30- 2:	evm.model.HIC_ASM_0.72_Sgla	evm.model.HIC_ASM_2.956_Sgla	5e-50
30- 3:	evm.model.HIC_ASM_0.76_Sgla	evm.model.HIC_ASM_2.969_Sgla	3e-153
30- 4:	evm.model.HIC_ASM_0.86_Sgla	evm.model.HIC_ASM_2.990.2_Sgla	3e-100
30- 5:	evm.model.HIC_ASM_0.90_Sgla	evm.model.HIC_ASM_2.992_Sgla	9e-59
30- 6:	evm.model.HIC_ASM_0.91_Sgla	evm.model.HIC_ASM_2.998_Sgla	0
30- 7:	evm.model.HIC_ASM_0.94_Sgla	evm.model.HIC_ASM_2.1004_Sgla	0
30- 8:	evm.model.HIC_ASM_0.101_Sgla	evm.model.HIC_ASM_2.1012_Sgla	6e-66
30- 9:	evm.model.HIC_ASM_0.103_Sgla	evm.model.HIC_ASM_2.1013_Sgla	1e-114
30- 10:	evm.model.HIC_ASM_0.108_Sgla	evm.model.HIC_ASM_2.1023_Sgla	0
30- 11:	evm.model.HIC_ASM_0.111_Sgla	evm.model.HIC_ASM_2.1032_Sgla	3e-95
30- 12:	evm.model.HIC_ASM_0.113_Sgla	evm.model.HIC_ASM_2.1038_Sgla	4e-168
30- 13:	evm.model.HIC_ASM_0.134_Sgla	evm.model.HIC_ASM_2.1051_Sgla	0
30- 14:	evm.model.HIC_ASM_0.141_Sgla	evm.model.HIC_ASM_2.1063_Sgla	1e-162
30- 15:	evm.model.HIC_ASM_0.153_Sgla	evm.model.HIC_ASM_2.1066_Sgla	8e-96
30- 16:	evm.model.HIC_ASM_0.162_Sgla	evm.model.HIC_ASM_2.1088_Sgla	2e-13
30- 17:	evm.model.HIC_ASM_0.178_Sgla	evm.model.HIC_ASM_2.1114_Sgla	2e-35
30- 18:	evm.model.HIC_ASM_0.186_Sgla	evm.model.HIC_ASM_2.1118_Sgla	1e-69
30- 19:	evm.model.HIC_ASM_0.187_Sgla	evm.model.HIC_ASM_2.1121_Sgla	4e-150
30- 20:	evm.model.HIC_ASM_0.197_Sgla	evm.model.HIC_ASM_2.1126_Sgla	6e-98
30- 21:	evm.model.HIC_ASM_0.204_Sgla	evm.model.HIC_ASM_2.1132_Sgla	1e-135
30- 22:	evm.model.HIC_ASM_0.205_Sgla	evm.model.HIC_ASM_2.1134_Sgla	1e-37
30- 23:	evm.model.HIC_ASM_0.211_Sgla	evm.model.HIC_ASM_2.1162_Sgla	0
30- 24:	evm.model.HIC_ASM_0.215_Sgla	evm.model.HIC_ASM_2.1165_Sgla	0
30- 25:	evm.model.HIC_ASM_0.226_Sgla	evm.model.HIC_ASM_2.1168_Sgla	2e-11
30- 26:	evm.model.HIC_ASM_0.229_Sgla	evm.model.HIC_ASM_2.1174.10_Sgla	8e-41
30- 27:	evm.model.HIC_ASM_0.263_Sgla	evm.model.HIC_ASM_2.1208_Sgla	3e-120
30- 28:	evm.model.HIC_ASM_0.280_Sgla	evm.model.HIC_ASM_2.1215_Sgla	3e-70
30- 29:	evm.model.HIC_ASM_0.309_Sgla	evm.model.HIC_ASM_2.1235_Sgla	2e-37
30- 30:	evm.model.HIC_ASM_0.311_Sgla	evm.model.HIC_ASM_2.1236_Sgla	0
30- 31:	evm.model.HIC_ASM_0.328_Sgla	evm.model.HIC_ASM_2.1244_Sgla	3e-95
30- 32:	evm.model.HIC_ASM_0.329_Sgla	evm.model.HIC_ASM_2.1245_Sgla	1e-68
30- 33:	evm.model.HIC_ASM_0.331_Sgla	evm.model.HIC_ASM_2.1246_Sgla	2e-51
30- 34:	evm.model.HIC_ASM_0.338_Sgla	evm.model.HIC_ASM_2.1259_Sgla	6e-09
30- 35:	evm.model.HIC_ASM_0.356_Sgla	evm.model.HIC_ASM_2.1273_Sgla	6e-17
30- 36:	evm.model.HIC_ASM_0.359_Sgla	evm.model.HIC_ASM_2.1275_Sgla	3e-147
30- 37:	evm.model.HIC_ASM_0.361_Sgla	evm.model.HIC_ASM_2.1286_Sgla	9e-07
## Alignment 31: score=1049.0 e_value=6e-74 N=25 HIC_ASM_0&HIC_ASM_2 plus
31- 0:	evm.model.HIC_ASM_0.4249_Sgla	evm.model.HIC_ASM_2.890_Sgla	1e-101
31- 1:	evm.model.HIC_ASM_0.4251_Sgla	evm.model.HIC_ASM_2.894_Sgla	3e-122
31- 2:	evm.model.HIC_ASM_0.4261_Sgla	evm.model.HIC_ASM_2.904_Sgla	2e-23
31- 3:	evm.model.HIC_ASM_0.4267_Sgla	evm.model.HIC_ASM_2.931_Sgla	0
31- 4:	evm.model.HIC_ASM_0.4271_Sgla	evm.model.HIC_ASM_2.939_Sgla	9e-54
31- 5:	evm.model.HIC_ASM_0.4282_Sgla	evm.model.HIC_ASM_2.952_Sgla	6e-180
31- 6:	evm.model.HIC_ASM_0.4296_Sgla	evm.model.HIC_ASM_2.958_Sgla	4e-31
31- 7:	evm.model.HIC_ASM_0.4305_Sgla	evm.model.HIC_ASM_2.972_Sgla	1e-13
31- 8:	evm.model.HIC_ASM_0.4321_Sgla	evm.model.HIC_ASM_2.982_evm.model.HIC_ASM_2.983_Sgla	4e-89
31- 9:	evm.model.HIC_ASM_0.4337_Sgla	evm.model.HIC_ASM_2.1000_Sgla	3e-40
31- 10:	evm.model.HIC_ASM_0.4341_Sgla	evm.model.HIC_ASM_2.1002_Sgla	9e-17
31- 11:	evm.model.HIC_ASM_0.4348_Sgla	evm.model.HIC_ASM_2.1007.1_Sgla	1e-63
31- 12:	evm.model.HIC_ASM_0.4351_evm.model.HIC_ASM_0.4352_Sgla	evm.model.HIC_ASM_2.1012_Sgla	2e-64
31- 13:	evm.model.HIC_ASM_0.4363_Sgla	evm.model.HIC_ASM_2.1017_Sgla	1e-41
31- 14:	evm.model.HIC_ASM_0.4381_Sgla	evm.model.HIC_ASM_2.1033_Sgla	2e-149
31- 15:	evm.model.HIC_ASM_0.4393_Sgla	evm.model.HIC_ASM_2.1043.1_Sgla	3e-38
31- 16:	evm.model.HIC_ASM_0.4404_Sgla	evm.model.HIC_ASM_2.1049_Sgla	1e-124
31- 17:	evm.model.HIC_ASM_0.4405_Sgla	evm.model.HIC_ASM_2.1050_Sgla	1e-155
31- 18:	evm.model.HIC_ASM_0.4425_Sgla	evm.model.HIC_ASM_2.1052_Sgla	6e-140
31- 19:	evm.model.HIC_ASM_0.4435_Sgla	evm.model.HIC_ASM_2.1058_Sgla	4e-98
31- 20:	evm.model.HIC_ASM_0.4438_Sgla	evm.model.HIC_ASM_2.1064_Sgla	5e-74
31- 21:	evm.model.HIC_ASM_0.4440_Sgla	evm.model.HIC_ASM_2.1065_Sgla	2e-89
31- 22:	evm.model.HIC_ASM_0.4447_Sgla	evm.model.HIC_ASM_2.1068_Sgla	0
31- 23:	evm.model.HIC_ASM_0.4478_Sgla	evm.model.HIC_ASM_2.1089_Sgla	2e-31
31- 24:	evm.model.HIC_ASM_0.4486_Sgla	evm.model.HIC_ASM_2.1106_Sgla	2e-122
## Alignment 32: score=1010.0 e_value=1e-70 N=23 HIC_ASM_0&HIC_ASM_2 plus
32- 0:	evm.model.HIC_ASM_0.4550_Sgla	evm.model.HIC_ASM_2.1175_Sgla	2e-29
32- 1:	evm.model.HIC_ASM_0.4555_Sgla	evm.model.HIC_ASM_2.1179_Sgla	2e-100
32- 2:	evm.model.HIC_ASM_0.4559_Sgla	evm.model.HIC_ASM_2.1181_Sgla	0
32- 3:	evm.model.HIC_ASM_0.4566_Sgla	evm.model.HIC_ASM_2.1182.2_Sgla	3e-40
32- 4:	evm.model.HIC_ASM_0.4575_Sgla	evm.model.HIC_ASM_2.1185_Sgla	8e-98
32- 5:	evm.model.HIC_ASM_0.4579_Sgla	evm.model.HIC_ASM_2.1187_Sgla	4e-71
32- 6:	evm.model.HIC_ASM_0.4589_Sgla	evm.model.HIC_ASM_2.1192_Sgla	5e-48
32- 7:	evm.model.HIC_ASM_0.4592_Sgla	evm.model.HIC_ASM_2.1197_Sgla	0
32- 8:	evm.model.HIC_ASM_0.4602_Sgla	evm.model.HIC_ASM_2.1198_Sgla	1e-29
32- 9:	evm.model.HIC_ASM_0.4608_Sgla	evm.model.HIC_ASM_2.1215_Sgla	1e-93
32- 10:	evm.model.HIC_ASM_0.4610.1_Sgla	evm.model.HIC_ASM_2.1224.4_Sgla	2e-98
32- 11:	evm.model.HIC_ASM_0.4631_Sgla	evm.model.HIC_ASM_2.1233_Sgla	0
32- 12:	evm.model.HIC_ASM_0.4660_Sgla	evm.model.HIC_ASM_2.1245_Sgla	9e-72
32- 13:	evm.model.HIC_ASM_0.4681_Sgla	evm.model.HIC_ASM_2.1253_Sgla	9e-100
32- 14:	evm.model.HIC_ASM_0.4710_Sgla	evm.model.HIC_ASM_2.1278_Sgla	0
32- 15:	evm.model.HIC_ASM_0.4714_Sgla	evm.model.HIC_ASM_2.1279_Sgla	3e-62
32- 16:	evm.model.HIC_ASM_0.4718_Sgla	evm.model.HIC_ASM_2.1281_Sgla	1e-12
32- 17:	evm.model.HIC_ASM_0.4726_Sgla	evm.model.HIC_ASM_2.1296_Sgla	0
32- 18:	evm.model.HIC_ASM_0.4727_Sgla	evm.model.HIC_ASM_2.1301_Sgla	3e-112
32- 19:	evm.model.HIC_ASM_0.4731_Sgla	evm.model.HIC_ASM_2.1305_Sgla	2e-179
32- 20:	evm.model.HIC_ASM_0.4733_Sgla	evm.model.HIC_ASM_2.1307_Sgla	1e-95
32- 21:	evm.model.HIC_ASM_0.4735_Sgla	evm.model.HIC_ASM_2.1308_Sgla	9e-109
32- 22:	evm.model.HIC_ASM_0.4736_Sgla	evm.model.HIC_ASM_2.1309_Sgla	6e-71
## Alignment 33: score=961.0 e_value=2e-62 N=21 HIC_ASM_0&HIC_ASM_2 plus
33- 0:	evm.model.HIC_ASM_0.5_evm.model.HIC_ASM_0.6_Sgla	evm.model.HIC_ASM_2.2364_Sgla	0
33- 1:	evm.model.HIC_ASM_0.9_Sgla	evm.model.HIC_ASM_2.2381_Sgla	1e-139
33- 2:	evm.model.HIC_ASM_0.12_Sgla	evm.model.HIC_ASM_2.2399_Sgla	0
33- 3:	evm.model.HIC_ASM_0.22_Sgla	evm.model.HIC_ASM_2.2404_Sgla	3e-119
33- 4:	evm.model.HIC_ASM_0.23_Sgla	evm.model.HIC_ASM_2.2405_Sgla	0
33- 5:	evm.model.HIC_ASM_0.29_Sgla	evm.model.HIC_ASM_2.2418_Sgla	8e-84
33- 6:	evm.model.HIC_ASM_0.31_Sgla	evm.model.HIC_ASM_2.2420_Sgla	2e-83
33- 7:	evm.model.HIC_ASM_0.35_Sgla	evm.model.HIC_ASM_2.2438_Sgla	1e-20
33- 8:	evm.model.HIC_ASM_0.37_Sgla	evm.model.HIC_ASM_2.2443_Sgla	6e-09
33- 9:	evm.model.HIC_ASM_0.40_Sgla	evm.model.HIC_ASM_2.2456_Sgla	7e-67
33- 10:	evm.model.HIC_ASM_0.43_Sgla	evm.model.HIC_ASM_2.2459_Sgla	0
33- 11:	evm.model.HIC_ASM_0.46_Sgla	evm.model.HIC_ASM_2.2464_Sgla	5e-74
33- 12:	evm.model.HIC_ASM_0.47_Sgla	evm.model.HIC_ASM_2.2465_Sgla	0
33- 13:	evm.model.HIC_ASM_0.54_Sgla	evm.model.HIC_ASM_2.2471_Sgla	0
33- 14:	evm.model.HIC_ASM_0.55.1_Sgla	evm.model.HIC_ASM_2.2472_Sgla	5e-62
33- 15:	evm.model.HIC_ASM_0.64_Sgla	evm.model.HIC_ASM_2.2480_Sgla	0
33- 16:	evm.model.HIC_ASM_0.65_Sgla	evm.model.HIC_ASM_2.2481_Sgla	0
33- 17:	evm.model.HIC_ASM_0.67_Sgla	evm.model.HIC_ASM_2.2482_Sgla	0
33- 18:	evm.model.HIC_ASM_0.70_Sgla	evm.model.HIC_ASM_2.2483_Sgla	0
33- 19:	evm.model.HIC_ASM_0.72_Sgla	evm.model.HIC_ASM_2.2484_Sgla	3e-77
33- 20:	evm.model.HIC_ASM_0.74_Sgla	evm.model.HIC_ASM_2.2485_Sgla	0
## Alignment 34: score=638.0 e_value=2.1e-40 N=15 HIC_ASM_0&HIC_ASM_2 plus
34- 0:	evm.model.HIC_ASM_0.5003_Sgla	evm.model.HIC_ASM_2.514_Sgla	0
34- 1:	evm.model.HIC_ASM_0.5012_Sgla	evm.model.HIC_ASM_2.532_Sgla	0
34- 2:	evm.model.HIC_ASM_0.5013_Sgla	evm.model.HIC_ASM_2.534_Sgla	3e-75
34- 3:	evm.model.HIC_ASM_0.5015_Sgla	evm.model.HIC_ASM_2.541_Sgla	7e-35
34- 4:	evm.model.HIC_ASM_0.5017_Sgla	evm.model.HIC_ASM_2.556.1_Sgla	4e-27
34- 5:	evm.model.HIC_ASM_0.5021.3_Sgla	evm.model.HIC_ASM_2.562_Sgla	3e-18
34- 6:	evm.model.HIC_ASM_0.5031_Sgla	evm.model.HIC_ASM_2.575_Sgla	4e-108
34- 7:	evm.model.HIC_ASM_0.5033.1_Sgla	evm.model.HIC_ASM_2.578_Sgla	5e-18
34- 8:	evm.model.HIC_ASM_0.5038_Sgla	evm.model.HIC_ASM_2.587_Sgla	0
34- 9:	evm.model.HIC_ASM_0.5067_Sgla	evm.model.HIC_ASM_2.612_Sgla	1e-85
34- 10:	evm.model.HIC_ASM_0.5083_Sgla	evm.model.HIC_ASM_2.625_Sgla	5e-60
34- 11:	evm.model.HIC_ASM_0.5098_Sgla	evm.model.HIC_ASM_2.642_Sgla	3e-23
34- 12:	evm.model.HIC_ASM_0.5099_Sgla	evm.model.HIC_ASM_2.643_Sgla	6e-70
34- 13:	evm.model.HIC_ASM_0.5100_Sgla	evm.model.HIC_ASM_2.645_Sgla	0
34- 14:	evm.model.HIC_ASM_0.5101_Sgla	evm.model.HIC_ASM_2.648_Sgla	3e-137
## Alignment 35: score=297.0 e_value=2.4e-11 N=7 HIC_ASM_0&HIC_ASM_2 plus
35- 0:	evm.model.HIC_ASM_0.2677_Sgla	evm.model.HIC_ASM_2.3293_Sgla	5e-75
35- 1:	evm.model.HIC_ASM_0.2716_Sgla	evm.model.HIC_ASM_2.3295_Sgla	3e-93
35- 2:	evm.model.HIC_ASM_0.2733_Sgla	evm.model.HIC_ASM_2.3315.2_Sgla	0
35- 3:	evm.model.HIC_ASM_0.2755_Sgla	evm.model.HIC_ASM_2.3329_Sgla	0
35- 4:	evm.model.HIC_ASM_0.2765_Sgla	evm.model.HIC_ASM_2.3331_Sgla	0
35- 5:	evm.model.HIC_ASM_0.2772_Sgla	evm.model.HIC_ASM_2.3332_Sgla	3e-18
35- 6:	evm.model.HIC_ASM_0.2777_Sgla	evm.model.HIC_ASM_2.3336_Sgla	1e-72
## Alignment 36: score=645.0 e_value=6.2e-39 N=15 HIC_ASM_0&HIC_ASM_2 minus
36- 0:	evm.model.HIC_ASM_0.2891_Sgla	evm.model.HIC_ASM_2.271_Sgla	0
36- 1:	evm.model.HIC_ASM_0.2929_Sgla	evm.model.HIC_ASM_2.257_Sgla	5e-163
36- 2:	evm.model.HIC_ASM_0.2940_Sgla	evm.model.HIC_ASM_2.251_Sgla	2e-51
36- 3:	evm.model.HIC_ASM_0.2947_Sgla	evm.model.HIC_ASM_2.248_Sgla	6e-167
36- 4:	evm.model.HIC_ASM_0.2968_Sgla	evm.model.HIC_ASM_2.237_Sgla	8e-114
36- 5:	evm.model.HIC_ASM_0.2978_Sgla	evm.model.HIC_ASM_2.236_Sgla	7e-48
36- 6:	evm.model.HIC_ASM_0.2985_Sgla	evm.model.HIC_ASM_2.235_Sgla	2e-12
36- 7:	evm.model.HIC_ASM_0.2989_Sgla	evm.model.HIC_ASM_2.229_Sgla	1e-79
36- 8:	evm.model.HIC_ASM_0.2992_Sgla	evm.model.HIC_ASM_2.228_Sgla	3e-55
36- 9:	evm.model.HIC_ASM_0.3019.1_Sgla	evm.model.HIC_ASM_2.210_Sgla	8e-104
36- 10:	evm.model.HIC_ASM_0.3020_Sgla	evm.model.HIC_ASM_2.208.6_Sgla	2e-27
36- 11:	evm.model.HIC_ASM_0.3029_Sgla	evm.model.HIC_ASM_2.206_Sgla	7e-15
36- 12:	evm.model.HIC_ASM_0.3043_Sgla	evm.model.HIC_ASM_2.203_Sgla	0
36- 13:	evm.model.HIC_ASM_0.3044_Sgla	evm.model.HIC_ASM_2.202.1_Sgla	0
36- 14:	evm.model.HIC_ASM_0.3069.1_Sgla	evm.model.HIC_ASM_2.189_Sgla	1e-70
## Alignment 37: score=550.0 e_value=1.2e-32 N=13 HIC_ASM_0&HIC_ASM_2 minus
37- 0:	evm.model.HIC_ASM_0.3725_Sgla	evm.model.HIC_ASM_2.1924_Sgla	0
37- 1:	evm.model.HIC_ASM_0.3731_Sgla	evm.model.HIC_ASM_2.1918_Sgla	1e-87
37- 2:	evm.model.HIC_ASM_0.3734_Sgla	evm.model.HIC_ASM_2.1911_Sgla	3e-66
37- 3:	evm.model.HIC_ASM_0.3736_Sgla	evm.model.HIC_ASM_2.1905_Sgla	2e-97
37- 4:	evm.model.HIC_ASM_0.3740_Sgla	evm.model.HIC_ASM_2.1893_Sgla	0
37- 5:	evm.model.HIC_ASM_0.3744_Sgla	evm.model.HIC_ASM_2.1883_Sgla	2e-35
37- 6:	evm.model.HIC_ASM_0.3750_Sgla	evm.model.HIC_ASM_2.1879_Sgla	0
37- 7:	evm.model.HIC_ASM_0.3756_Sgla	evm.model.HIC_ASM_2.1874_Sgla	5e-41
37- 8:	evm.model.HIC_ASM_0.3757_Sgla	evm.model.HIC_ASM_2.1873_Sgla	5e-70
37- 9:	evm.model.HIC_ASM_0.3787_Sgla	evm.model.HIC_ASM_2.1847_Sgla	0
37- 10:	evm.model.HIC_ASM_0.3799_Sgla	evm.model.HIC_ASM_2.1840_Sgla	4e-89
37- 11:	evm.model.HIC_ASM_0.3808_Sgla	evm.model.HIC_ASM_2.1838_Sgla	1e-178
37- 12:	evm.model.HIC_ASM_0.3840_Sgla	evm.model.HIC_ASM_2.1821.1_Sgla	2e-88
## Alignment 38: score=1041.0 e_value=7.3e-75 N=24 HIC_ASM_0&HIC_ASM_3 plus
38- 0:	evm.model.HIC_ASM_0.3314_Sgla	evm.model.HIC_ASM_3.3448_Sgla	8e-89
38- 1:	evm.model.HIC_ASM_0.3324_Sgla	evm.model.HIC_ASM_3.3458_Sgla	2e-115
38- 2:	evm.model.HIC_ASM_0.3335_Sgla	evm.model.HIC_ASM_3.3462_Sgla	2e-164
38- 3:	evm.model.HIC_ASM_0.3354_Sgla	evm.model.HIC_ASM_3.3472_Sgla	1e-97
38- 4:	evm.model.HIC_ASM_0.3358_Sgla	evm.model.HIC_ASM_3.3478_Sgla	4e-101
38- 5:	evm.model.HIC_ASM_0.3365_Sgla	evm.model.HIC_ASM_3.3490_Sgla	9e-83
38- 6:	evm.model.HIC_ASM_0.3375_Sgla	evm.model.HIC_ASM_3.3502_Sgla	5e-30
38- 7:	evm.model.HIC_ASM_0.3376_Sgla	evm.model.HIC_ASM_3.3504_Sgla	8e-152
38- 8:	evm.model.HIC_ASM_0.3383_Sgla	evm.model.HIC_ASM_3.3507_Sgla	1e-15
38- 9:	evm.model.HIC_ASM_0.3395_Sgla	evm.model.HIC_ASM_3.3527_Sgla	6e-34
38- 10:	evm.model.HIC_ASM_0.3396_Sgla	evm.model.HIC_ASM_3.3531_Sgla	3e-111
38- 11:	evm.model.HIC_ASM_0.3397_Sgla	evm.model.HIC_ASM_3.3532_Sgla	8e-64
38- 12:	evm.model.HIC_ASM_0.3419_Sgla	evm.model.HIC_ASM_3.3537_Sgla	0
38- 13:	evm.model.HIC_ASM_0.3438_Sgla	evm.model.HIC_ASM_3.3548_Sgla	2e-98
38- 14:	evm.model.HIC_ASM_0.3457_Sgla	evm.model.HIC_ASM_3.3567_Sgla	7e-84
38- 15:	evm.model.HIC_ASM_0.3462_Sgla	evm.model.HIC_ASM_3.3569_Sgla	1e-146
38- 16:	evm.model.HIC_ASM_0.3463.5_Sgla	evm.model.HIC_ASM_3.3571_Sgla	1e-164
38- 17:	evm.model.HIC_ASM_0.3476_Sgla	evm.model.HIC_ASM_3.3574_Sgla	1e-49
38- 18:	evm.model.HIC_ASM_0.3483_Sgla	evm.model.HIC_ASM_3.3577_Sgla	3e-56
38- 19:	evm.model.HIC_ASM_0.3489_Sgla	evm.model.HIC_ASM_3.3590_Sgla	5e-147
38- 20:	evm.model.HIC_ASM_0.3499_Sgla	evm.model.HIC_ASM_3.3592_Sgla	4e-10
38- 21:	evm.model.HIC_ASM_0.3503_Sgla	evm.model.HIC_ASM_3.3593_Sgla	0
38- 22:	evm.model.HIC_ASM_0.3512_Sgla	evm.model.HIC_ASM_3.3608_evm.model.HIC_ASM_3.3609_Sgla	8e-91
38- 23:	evm.model.HIC_ASM_0.3543.2_Sgla	evm.model.HIC_ASM_3.3623.1_Sgla	7e-29
## Alignment 39: score=393.0 e_value=7.1e-21 N=10 HIC_ASM_0&HIC_ASM_3 plus
39- 0:	evm.model.HIC_ASM_0.3110_Sgla	evm.model.HIC_ASM_3.3235_Sgla	1e-129
39- 1:	evm.model.HIC_ASM_0.3130_Sgla	evm.model.HIC_ASM_3.3242_Sgla	0
39- 2:	evm.model.HIC_ASM_0.3145_Sgla	evm.model.HIC_ASM_3.3258_Sgla	4e-104
39- 3:	evm.model.HIC_ASM_0.3160_Sgla	evm.model.HIC_ASM_3.3271_Sgla	6e-48
39- 4:	evm.model.HIC_ASM_0.3186_Sgla	evm.model.HIC_ASM_3.3304_Sgla	8e-97
39- 5:	evm.model.HIC_ASM_0.3196_Sgla	evm.model.HIC_ASM_3.3316_Sgla	2e-165
39- 6:	evm.model.HIC_ASM_0.3215.3_Sgla	evm.model.HIC_ASM_3.3324_Sgla	4e-69
39- 7:	evm.model.HIC_ASM_0.3216_Sgla	evm.model.HIC_ASM_3.3325_Sgla	8e-49
39- 8:	evm.model.HIC_ASM_0.3248_Sgla	evm.model.HIC_ASM_3.3344_Sgla	8e-55
39- 9:	evm.model.HIC_ASM_0.3255_Sgla	evm.model.HIC_ASM_3.3358_Sgla	0
## Alignment 40: score=280.0 e_value=4.6e-12 N=7 HIC_ASM_0&HIC_ASM_3 plus
40- 0:	evm.model.HIC_ASM_0.3609_Sgla	evm.model.HIC_ASM_3.3664_Sgla	2e-112
40- 1:	evm.model.HIC_ASM_0.3614_Sgla	evm.model.HIC_ASM_3.3666_Sgla	0
40- 2:	evm.model.HIC_ASM_0.3637_Sgla	evm.model.HIC_ASM_3.3684_Sgla	1e-130
40- 3:	evm.model.HIC_ASM_0.3639_Sgla	evm.model.HIC_ASM_3.3686_Sgla	4e-22
40- 4:	evm.model.HIC_ASM_0.3648_Sgla	evm.model.HIC_ASM_3.3701_Sgla	7e-41
40- 5:	evm.model.HIC_ASM_0.3673_Sgla	evm.model.HIC_ASM_3.3709_Sgla	2e-106
40- 6:	evm.model.HIC_ASM_0.3706_Sgla	evm.model.HIC_ASM_3.3738_Sgla	3e-28
## Alignment 41: score=703.0 e_value=2.2e-42 N=16 HIC_ASM_0&HIC_ASM_4 plus
41- 0:	evm.model.HIC_ASM_0.2885_Sgla	evm.model.HIC_ASM_4.3312_Sgla	3e-42
41- 1:	evm.model.HIC_ASM_0.2891_Sgla	evm.model.HIC_ASM_4.3320_Sgla	9e-52
41- 2:	evm.model.HIC_ASM_0.2895_Sgla	evm.model.HIC_ASM_4.3326.7_Sgla	7e-84
41- 3:	evm.model.HIC_ASM_0.2945_Sgla	evm.model.HIC_ASM_4.3344_Sgla	3e-42
41- 4:	evm.model.HIC_ASM_0.2968_Sgla	evm.model.HIC_ASM_4.3346_evm.model.HIC_ASM_4.3347_Sgla	6e-152
41- 5:	evm.model.HIC_ASM_0.2978_Sgla	evm.model.HIC_ASM_4.3350_Sgla	5e-53
41- 6:	evm.model.HIC_ASM_0.2985_Sgla	evm.model.HIC_ASM_4.3351_Sgla	3e-20
41- 7:	evm.model.HIC_ASM_0.2989_Sgla	evm.model.HIC_ASM_4.3355_Sgla	3e-82
41- 8:	evm.model.HIC_ASM_0.2992_Sgla	evm.model.HIC_ASM_4.3356_Sgla	1e-49
41- 9:	evm.model.HIC_ASM_0.3005_Sgla	evm.model.HIC_ASM_4.3359_Sgla	2e-20
41- 10:	evm.model.HIC_ASM_0.3016_Sgla	evm.model.HIC_ASM_4.3368_Sgla	9e-65
41- 11:	evm.model.HIC_ASM_0.3019.1_Sgla	evm.model.HIC_ASM_4.3371_Sgla	1e-91
41- 12:	evm.model.HIC_ASM_0.3029_Sgla	evm.model.HIC_ASM_4.3379_Sgla	4e-16
41- 13:	evm.model.HIC_ASM_0.3039_Sgla	evm.model.HIC_ASM_4.3381_Sgla	1e-19
41- 14:	evm.model.HIC_ASM_0.3043_Sgla	evm.model.HIC_ASM_4.3382_Sgla	2e-164
41- 15:	evm.model.HIC_ASM_0.3044_Sgla	evm.model.HIC_ASM_4.3383_Sgla	7e-63
## Alignment 42: score=335.0 e_value=3.3e-15 N=8 HIC_ASM_0&HIC_ASM_4 plus
42- 0:	evm.model.HIC_ASM_0.384_Sgla	evm.model.HIC_ASM_4.1929_Sgla	1e-10
42- 1:	evm.model.HIC_ASM_0.430_Sgla	evm.model.HIC_ASM_4.1938_Sgla	4e-42
42- 2:	evm.model.HIC_ASM_0.443_Sgla	evm.model.HIC_ASM_4.1954_Sgla	5e-15
42- 3:	evm.model.HIC_ASM_0.444_Sgla	evm.model.HIC_ASM_4.1960_Sgla	2e-27
42- 4:	evm.model.HIC_ASM_0.454_Sgla	evm.model.HIC_ASM_4.1966_Sgla	0
42- 5:	evm.model.HIC_ASM_0.475_Sgla	evm.model.HIC_ASM_4.1973_Sgla	0
42- 6:	evm.model.HIC_ASM_0.476_Sgla	evm.model.HIC_ASM_4.1974_Sgla	1e-174
42- 7:	evm.model.HIC_ASM_0.485_Sgla	evm.model.HIC_ASM_4.1978_Sgla	2e-07
## Alignment 43: score=559.0 e_value=2.6e-26 N=12 HIC_ASM_0&HIC_ASM_4 minus
43- 0:	evm.model.HIC_ASM_0.5002_Sgla	evm.model.HIC_ASM_4.3044_Sgla	1e-83
43- 1:	evm.model.HIC_ASM_0.5004_Sgla	evm.model.HIC_ASM_4.3037_Sgla	0
43- 2:	evm.model.HIC_ASM_0.5009_Sgla	evm.model.HIC_ASM_4.3030_Sgla	2e-48
43- 3:	evm.model.HIC_ASM_0.5010_Sgla	evm.model.HIC_ASM_4.3029_Sgla	9e-33
43- 4:	evm.model.HIC_ASM_0.5012_Sgla	evm.model.HIC_ASM_4.3025_Sgla	0
43- 5:	evm.model.HIC_ASM_0.5013_Sgla	evm.model.HIC_ASM_4.3024_Sgla	4e-82
43- 6:	evm.model.HIC_ASM_0.5015_Sgla	evm.model.HIC_ASM_4.3019_Sgla	2e-32
43- 7:	evm.model.HIC_ASM_0.5017_Sgla	evm.model.HIC_ASM_4.3006_Sgla	4e-29
43- 8:	evm.model.HIC_ASM_0.5031_Sgla	evm.model.HIC_ASM_4.2990_Sgla	8e-85
43- 9:	evm.model.HIC_ASM_0.5033.1_Sgla	evm.model.HIC_ASM_4.2986.1_Sgla	9e-16
43- 10:	evm.model.HIC_ASM_0.5036_Sgla	evm.model.HIC_ASM_4.2982_Sgla	4e-73
43- 11:	evm.model.HIC_ASM_0.5038_Sgla	evm.model.HIC_ASM_4.2978_Sgla	0
## Alignment 44: score=466.0 e_value=2.4e-26 N=11 HIC_ASM_0&HIC_ASM_4 minus
44- 0:	evm.model.HIC_ASM_0.1471_Sgla	evm.model.HIC_ASM_4.1823_Sgla	2e-94
44- 1:	evm.model.HIC_ASM_0.1501_Sgla	evm.model.HIC_ASM_4.1805_Sgla	1e-39
44- 2:	evm.model.HIC_ASM_0.1506_Sgla	evm.model.HIC_ASM_4.1804_Sgla	2e-72
44- 3:	evm.model.HIC_ASM_0.1521_Sgla	evm.model.HIC_ASM_4.1790_Sgla	3e-31
44- 4:	evm.model.HIC_ASM_0.1525_Sgla	evm.model.HIC_ASM_4.1785_Sgla	1e-66
44- 5:	evm.model.HIC_ASM_0.1543_Sgla	evm.model.HIC_ASM_4.1776_Sgla	0
44- 6:	evm.model.HIC_ASM_0.1553_Sgla	evm.model.HIC_ASM_4.1775_Sgla	2e-140
44- 7:	evm.model.HIC_ASM_0.1555_Sgla	evm.model.HIC_ASM_4.1770_Sgla	8e-47
44- 8:	evm.model.HIC_ASM_0.1574_Sgla	evm.model.HIC_ASM_4.1762_Sgla	8e-55
44- 9:	evm.model.HIC_ASM_0.1575_Sgla	evm.model.HIC_ASM_4.1761_Sgla	3e-165
44- 10:	evm.model.HIC_ASM_0.1603_Sgla	evm.model.HIC_ASM_4.1755_Sgla	1e-132
## Alignment 45: score=438.0 e_value=1.1e-23 N=11 HIC_ASM_0&HIC_ASM_4 minus
45- 0:	evm.model.HIC_ASM_0.1360_Sgla	evm.model.HIC_ASM_4.1553_Sgla	2e-44
45- 1:	evm.model.HIC_ASM_0.1376_Sgla	evm.model.HIC_ASM_4.1536_Sgla	0
45- 2:	evm.model.HIC_ASM_0.1405_Sgla	evm.model.HIC_ASM_4.1492_Sgla	4e-24
45- 3:	evm.model.HIC_ASM_0.1410_Sgla	evm.model.HIC_ASM_4.1486_Sgla	2e-70
45- 4:	evm.model.HIC_ASM_0.1418_Sgla	evm.model.HIC_ASM_4.1484_Sgla	2e-65
45- 5:	evm.model.HIC_ASM_0.1443_Sgla	evm.model.HIC_ASM_4.1479_Sgla	2e-126
45- 6:	evm.model.HIC_ASM_0.1461_Sgla	evm.model.HIC_ASM_4.1456_Sgla	5e-32
45- 7:	evm.model.HIC_ASM_0.1485_Sgla	evm.model.HIC_ASM_4.1436_Sgla	1e-57
45- 8:	evm.model.HIC_ASM_0.1503_Sgla	evm.model.HIC_ASM_4.1429_Sgla	4e-30
45- 9:	evm.model.HIC_ASM_0.1518_Sgla	evm.model.HIC_ASM_4.1422_Sgla	4e-28
45- 10:	evm.model.HIC_ASM_0.1525_Sgla	evm.model.HIC_ASM_4.1414_Sgla	2e-35
## Alignment 46: score=410.0 e_value=3.8e-22 N=9 HIC_ASM_0&HIC_ASM_4 minus
46- 0:	evm.model.HIC_ASM_0.1249_Sgla	evm.model.HIC_ASM_4.1665_Sgla	6e-95
46- 1:	evm.model.HIC_ASM_0.1250_Sgla	evm.model.HIC_ASM_4.1663_Sgla	6e-53
46- 2:	evm.model.HIC_ASM_0.1251_Sgla	evm.model.HIC_ASM_4.1661_Sgla	0
46- 3:	evm.model.HIC_ASM_0.1254_Sgla	evm.model.HIC_ASM_4.1656_Sgla	8e-55
46- 4:	evm.model.HIC_ASM_0.1257_Sgla	evm.model.HIC_ASM_4.1651_Sgla	8e-60
46- 5:	evm.model.HIC_ASM_0.1277_Sgla	evm.model.HIC_ASM_4.1627.1_Sgla	7e-59
46- 6:	evm.model.HIC_ASM_0.1286_Sgla	evm.model.HIC_ASM_4.1621_Sgla	3e-88
46- 7:	evm.model.HIC_ASM_0.1288_Sgla	evm.model.HIC_ASM_4.1619_Sgla	0
46- 8:	evm.model.HIC_ASM_0.1306_Sgla	evm.model.HIC_ASM_4.1601_Sgla	5e-90
## Alignment 47: score=392.0 e_value=1.8e-19 N=9 HIC_ASM_0&HIC_ASM_4 minus
47- 0:	evm.model.HIC_ASM_0.1252_Sgla	evm.model.HIC_ASM_4.1924_Sgla	9e-48
47- 1:	evm.model.HIC_ASM_0.1262_Sgla	evm.model.HIC_ASM_4.1917_Sgla	2e-83
47- 2:	evm.model.HIC_ASM_0.1292.6_Sgla	evm.model.HIC_ASM_4.1903_Sgla	6e-136
47- 3:	evm.model.HIC_ASM_0.1308_Sgla	evm.model.HIC_ASM_4.1902_Sgla	5e-31
47- 4:	evm.model.HIC_ASM_0.1309_Sgla	evm.model.HIC_ASM_4.1901_Sgla	9e-72
47- 5:	evm.model.HIC_ASM_0.1313_Sgla	evm.model.HIC_ASM_4.1896_Sgla	6e-54
47- 6:	evm.model.HIC_ASM_0.1314_Sgla	evm.model.HIC_ASM_4.1891_Sgla	2e-61
47- 7:	evm.model.HIC_ASM_0.1318_Sgla	evm.model.HIC_ASM_4.1889_Sgla	1e-42
47- 8:	evm.model.HIC_ASM_0.1338_Sgla	evm.model.HIC_ASM_4.1882_Sgla	0
## Alignment 48: score=629.0 e_value=2.3e-33 N=14 HIC_ASM_0&HIC_ASM_5 plus
48- 0:	evm.model.HIC_ASM_0.3725_Sgla	evm.model.HIC_ASM_5.2595_Sgla	2e-162
48- 1:	evm.model.HIC_ASM_0.3731_Sgla	evm.model.HIC_ASM_5.2603_Sgla	1e-91
48- 2:	evm.model.HIC_ASM_0.3734_Sgla	evm.model.HIC_ASM_5.2605_Sgla	5e-68
48- 3:	evm.model.HIC_ASM_0.3736_Sgla	evm.model.HIC_ASM_5.2611_Sgla	5e-95
48- 4:	evm.model.HIC_ASM_0.3740_Sgla	evm.model.HIC_ASM_5.2615_Sgla	0
48- 5:	evm.model.HIC_ASM_0.3744_Sgla	evm.model.HIC_ASM_5.2631_Sgla	1e-40
48- 6:	evm.model.HIC_ASM_0.3757_Sgla	evm.model.HIC_ASM_5.2638_Sgla	1e-77
48- 7:	evm.model.HIC_ASM_0.3762_Sgla	evm.model.HIC_ASM_5.2643_Sgla	6e-32
48- 8:	evm.model.HIC_ASM_0.3783_Sgla	evm.model.HIC_ASM_5.2652_Sgla	0
48- 9:	evm.model.HIC_ASM_0.3795_Sgla	evm.model.HIC_ASM_5.2661_Sgla	0
48- 10:	evm.model.HIC_ASM_0.3799_Sgla	evm.model.HIC_ASM_5.2665_Sgla	2e-98
48- 11:	evm.model.HIC_ASM_0.3806_Sgla	evm.model.HIC_ASM_5.2669_Sgla	2e-131
48- 12:	evm.model.HIC_ASM_0.3808_Sgla	evm.model.HIC_ASM_5.2672_Sgla	0
48- 13:	evm.model.HIC_ASM_0.3809_Sgla	evm.model.HIC_ASM_5.2673_Sgla	0
## Alignment 49: score=541.0 e_value=4.8e-31 N=13 HIC_ASM_0&HIC_ASM_5 minus
49- 0:	evm.model.HIC_ASM_0.808_Sgla	evm.model.HIC_ASM_5.2632_Sgla	7e-59
49- 1:	evm.model.HIC_ASM_0.826.2_Sgla	evm.model.HIC_ASM_5.2629_Sgla	3e-97
49- 2:	evm.model.HIC_ASM_0.834_Sgla	evm.model.HIC_ASM_5.2621_Sgla	2e-86
49- 3:	evm.model.HIC_ASM_0.836.1_Sgla	evm.model.HIC_ASM_5.2609_Sgla	5e-08
49- 4:	evm.model.HIC_ASM_0.839_Sgla	evm.model.HIC_ASM_5.2597_Sgla	6e-09
49- 5:	evm.model.HIC_ASM_0.859_Sgla	evm.model.HIC_ASM_5.2589_Sgla	3e-46
49- 6:	evm.model.HIC_ASM_0.874_Sgla	evm.model.HIC_ASM_5.2572_Sgla	0
49- 7:	evm.model.HIC_ASM_0.882_Sgla	evm.model.HIC_ASM_5.2567_Sgla	1e-129
49- 8:	evm.model.HIC_ASM_0.887_Sgla	evm.model.HIC_ASM_5.2557_Sgla	5e-50
49- 9:	evm.model.HIC_ASM_0.893_Sgla	evm.model.HIC_ASM_5.2553_Sgla	1e-153
49- 10:	evm.model.HIC_ASM_0.900.8_Sgla	evm.model.HIC_ASM_5.2542_Sgla	2e-65
49- 11:	evm.model.HIC_ASM_0.904.1_Sgla	evm.model.HIC_ASM_5.2536_Sgla	5e-135
49- 12:	evm.model.HIC_ASM_0.956_Sgla	evm.model.HIC_ASM_5.2499_Sgla	0
## Alignment 50: score=493.0 e_value=3.1e-28 N=11 HIC_ASM_0&HIC_ASM_5 minus
50- 0:	evm.model.HIC_ASM_0.4550_Sgla	evm.model.HIC_ASM_5.3208_Sgla	4e-60
50- 1:	evm.model.HIC_ASM_0.4551_Sgla	evm.model.HIC_ASM_5.3202_Sgla	1e-157
50- 2:	evm.model.HIC_ASM_0.4559_Sgla	evm.model.HIC_ASM_5.3194_Sgla	4e-55
50- 3:	evm.model.HIC_ASM_0.4566_Sgla	evm.model.HIC_ASM_5.3193_Sgla	4e-49
50- 4:	evm.model.HIC_ASM_0.4568_Sgla	evm.model.HIC_ASM_5.3192_Sgla	3e-21
50- 5:	evm.model.HIC_ASM_0.4589_Sgla	evm.model.HIC_ASM_5.3189_Sgla	3e-49
50- 6:	evm.model.HIC_ASM_0.4599_Sgla	evm.model.HIC_ASM_5.3182_Sgla	7e-87
50- 7:	evm.model.HIC_ASM_0.4602_Sgla	evm.model.HIC_ASM_5.3181_Sgla	8e-31
50- 8:	evm.model.HIC_ASM_0.4608_Sgla	evm.model.HIC_ASM_5.3171_Sgla	7e-97
50- 9:	evm.model.HIC_ASM_0.4610.1_Sgla	evm.model.HIC_ASM_5.3170_Sgla	2e-101
50- 10:	evm.model.HIC_ASM_0.4634_Sgla	evm.model.HIC_ASM_5.3147_Sgla	2e-107
## Alignment 51: score=493.0 e_value=8.9e-23 N=11 HIC_ASM_0&HIC_ASM_5 minus
51- 0:	evm.model.HIC_ASM_0.158_Sgla	evm.model.HIC_ASM_5.3270_Sgla	4e-54
51- 1:	evm.model.HIC_ASM_0.167_Sgla	evm.model.HIC_ASM_5.3264_Sgla	7e-39
51- 2:	evm.model.HIC_ASM_0.178_Sgla	evm.model.HIC_ASM_5.3251_Sgla	3e-35
51- 3:	evm.model.HIC_ASM_0.186_Sgla	evm.model.HIC_ASM_5.3248_Sgla	1e-68
51- 4:	evm.model.HIC_ASM_0.187_Sgla	evm.model.HIC_ASM_5.3244_Sgla	1e-154
51- 5:	evm.model.HIC_ASM_0.188_Sgla	evm.model.HIC_ASM_5.3241_Sgla	8e-17
51- 6:	evm.model.HIC_ASM_0.197_Sgla	evm.model.HIC_ASM_5.3237_Sgla	8e-97
51- 7:	evm.model.HIC_ASM_0.204_Sgla	evm.model.HIC_ASM_5.3230_Sgla	1e-139
51- 8:	evm.model.HIC_ASM_0.215_Sgla	evm.model.HIC_ASM_5.3222_Sgla	0
51- 9:	evm.model.HIC_ASM_0.226_Sgla	evm.model.HIC_ASM_5.3218_Sgla	4e-22
51- 10:	evm.model.HIC_ASM_0.229_Sgla	evm.model.HIC_ASM_5.3213_Sgla	3e-17
## Alignment 52: score=463.0 e_value=8.8e-30 N=10 HIC_ASM_0&HIC_ASM_5 minus
52- 0:	evm.model.HIC_ASM_0.490_Sgla	evm.model.HIC_ASM_5.587_Sgla	0
52- 1:	evm.model.HIC_ASM_0.492_Sgla	evm.model.HIC_ASM_5.586_Sgla	0
52- 2:	evm.model.HIC_ASM_0.494.3_Sgla	evm.model.HIC_ASM_5.584.3_Sgla	3e-136
52- 3:	evm.model.HIC_ASM_0.495_Sgla	evm.model.HIC_ASM_5.583_Sgla	0
52- 4:	evm.model.HIC_ASM_0.496_Sgla	evm.model.HIC_ASM_5.582_Sgla	8e-107
52- 5:	evm.model.HIC_ASM_0.497_Sgla	evm.model.HIC_ASM_5.581_Sgla	4e-40
52- 6:	evm.model.HIC_ASM_0.498_Sgla	evm.model.HIC_ASM_5.580_Sgla	0
52- 7:	evm.model.HIC_ASM_0.507_Sgla	evm.model.HIC_ASM_5.577_Sgla	4e-49
52- 8:	evm.model.HIC_ASM_0.538_Sgla	evm.model.HIC_ASM_5.565_Sgla	3e-11
52- 9:	evm.model.HIC_ASM_0.546_Sgla	evm.model.HIC_ASM_5.554_Sgla	7e-117
## Alignment 53: score=432.0 e_value=7.8e-18 N=9 HIC_ASM_0&HIC_ASM_5 minus
53- 0:	evm.model.HIC_ASM_0.4710_Sgla	evm.model.HIC_ASM_5.3138_Sgla	0
53- 1:	evm.model.HIC_ASM_0.4714_Sgla	evm.model.HIC_ASM_5.3137_Sgla	4e-56
53- 2:	evm.model.HIC_ASM_0.4720_Sgla	evm.model.HIC_ASM_5.3135_Sgla	8e-08
53- 3:	evm.model.HIC_ASM_0.4722_Sgla	evm.model.HIC_ASM_5.3133_Sgla	6e-14
53- 4:	evm.model.HIC_ASM_0.4723_Sgla	evm.model.HIC_ASM_5.3129_Sgla	1e-10
53- 5:	evm.model.HIC_ASM_0.4726_Sgla	evm.model.HIC_ASM_5.3126_Sgla	0
53- 6:	evm.model.HIC_ASM_0.4727_Sgla	evm.model.HIC_ASM_5.3120_Sgla	3e-113
53- 7:	evm.model.HIC_ASM_0.4733_Sgla	evm.model.HIC_ASM_5.3116_Sgla	5e-93
53- 8:	evm.model.HIC_ASM_0.4736_Sgla	evm.model.HIC_ASM_5.3112_Sgla	1e-65
## Alignment 54: score=285.0 e_value=5.4e-13 N=7 HIC_ASM_0&HIC_ASM_5 minus
54- 0:	evm.model.HIC_ASM_0.585_Sgla	evm.model.HIC_ASM_5.360.1_Sgla	1e-97
54- 1:	evm.model.HIC_ASM_0.595_Sgla	evm.model.HIC_ASM_5.356.2_Sgla	1e-29
54- 2:	evm.model.HIC_ASM_0.600_Sgla	evm.model.HIC_ASM_5.308_Sgla	7e-70
54- 3:	evm.model.HIC_ASM_0.606_Sgla	evm.model.HIC_ASM_5.304_Sgla	4e-08
54- 4:	evm.model.HIC_ASM_0.610_Sgla	evm.model.HIC_ASM_5.300_Sgla	0
54- 5:	evm.model.HIC_ASM_0.613_Sgla	evm.model.HIC_ASM_5.293_Sgla	7e-10
54- 6:	evm.model.HIC_ASM_0.638_Sgla	evm.model.HIC_ASM_5.260_Sgla	1e-69
## Alignment 55: score=267.0 e_value=1.3e-10 N=7 HIC_ASM_0&HIC_ASM_5 minus
55- 0:	evm.model.HIC_ASM_0.263_Sgla	evm.model.HIC_ASM_5.3177_Sgla	6e-122
55- 1:	evm.model.HIC_ASM_0.280_Sgla	evm.model.HIC_ASM_5.3171_Sgla	2e-68
55- 2:	evm.model.HIC_ASM_0.309_Sgla	evm.model.HIC_ASM_5.3159_Sgla	3e-39
55- 3:	evm.model.HIC_ASM_0.328_Sgla	evm.model.HIC_ASM_5.3152_Sgla	6e-95
55- 4:	evm.model.HIC_ASM_0.331_Sgla	evm.model.HIC_ASM_5.3151_Sgla	2e-55
55- 5:	evm.model.HIC_ASM_0.359_Sgla	evm.model.HIC_ASM_5.3142_Sgla	1e-161
55- 6:	evm.model.HIC_ASM_0.362_Sgla	evm.model.HIC_ASM_5.3130_Sgla	0
## Alignment 56: score=760.0 e_value=5e-48 N=18 HIC_ASM_0&HIC_ASM_6 plus
56- 0:	evm.model.HIC_ASM_0.3204_evm.model.HIC_ASM_0.3201_Sgla	evm.model.HIC_ASM_6.2264_Sgla	1e-87
56- 1:	evm.model.HIC_ASM_0.3215.3_Sgla	evm.model.HIC_ASM_6.2266_Sgla	2e-77
56- 2:	evm.model.HIC_ASM_0.3220_Sgla	evm.model.HIC_ASM_6.2267_Sgla	4e-21
56- 3:	evm.model.HIC_ASM_0.3224_Sgla	evm.model.HIC_ASM_6.2280_Sgla	3e-07
56- 4:	evm.model.HIC_ASM_0.3247_Sgla	evm.model.HIC_ASM_6.2301_Sgla	4e-87
56- 5:	evm.model.HIC_ASM_0.3248_Sgla	evm.model.HIC_ASM_6.2302_Sgla	1e-73
56- 6:	evm.model.HIC_ASM_0.3251.3_Sgla	evm.model.HIC_ASM_6.2304.1_Sgla	6e-61
56- 7:	evm.model.HIC_ASM_0.3265_Sgla	evm.model.HIC_ASM_6.2310_Sgla	0
56- 8:	evm.model.HIC_ASM_0.3273_Sgla	evm.model.HIC_ASM_6.2318_Sgla	7e-93
56- 9:	evm.model.HIC_ASM_0.3275_Sgla	evm.model.HIC_ASM_6.2325_Sgla	2e-12
56- 10:	evm.model.HIC_ASM_0.3284_Sgla	evm.model.HIC_ASM_6.2340_Sgla	2e-38
56- 11:	evm.model.HIC_ASM_0.3297_Sgla	evm.model.HIC_ASM_6.2360_Sgla	1e-30
56- 12:	evm.model.HIC_ASM_0.3307_Sgla	evm.model.HIC_ASM_6.2365_Sgla	1e-46
56- 13:	evm.model.HIC_ASM_0.3312_Sgla	evm.model.HIC_ASM_6.2367_Sgla	3e-129
56- 14:	evm.model.HIC_ASM_0.3320_Sgla	evm.model.HIC_ASM_6.2372_Sgla	1e-34
56- 15:	evm.model.HIC_ASM_0.3332_Sgla	evm.model.HIC_ASM_6.2376_Sgla	5e-110
56- 16:	evm.model.HIC_ASM_0.3363_Sgla	evm.model.HIC_ASM_6.2390_Sgla	0
56- 17:	evm.model.HIC_ASM_0.3376_Sgla	evm.model.HIC_ASM_6.2398_evm.model.HIC_ASM_6.2399_Sgla	2e-144
## Alignment 57: score=641.0 e_value=1.8e-38 N=15 HIC_ASM_0&HIC_ASM_6 plus
57- 0:	evm.model.HIC_ASM_0.3586_Sgla	evm.model.HIC_ASM_6.2520_Sgla	5e-45
57- 1:	evm.model.HIC_ASM_0.3587_Sgla	evm.model.HIC_ASM_6.2522_Sgla	0
57- 2:	evm.model.HIC_ASM_0.3609_Sgla	evm.model.HIC_ASM_6.2530_Sgla	2e-84
57- 3:	evm.model.HIC_ASM_0.3613_Sgla	evm.model.HIC_ASM_6.2534.1_Sgla	0
57- 4:	evm.model.HIC_ASM_0.3620_Sgla	evm.model.HIC_ASM_6.2537_Sgla	7e-145
57- 5:	evm.model.HIC_ASM_0.3625_Sgla	evm.model.HIC_ASM_6.2540_Sgla	0
57- 6:	evm.model.HIC_ASM_0.3637_Sgla	evm.model.HIC_ASM_6.2554_Sgla	2e-81
57- 7:	evm.model.HIC_ASM_0.3639_Sgla	evm.model.HIC_ASM_6.2557_Sgla	1e-34
57- 8:	evm.model.HIC_ASM_0.3673_Sgla	evm.model.HIC_ASM_6.2576_Sgla	1e-123
57- 9:	evm.model.HIC_ASM_0.3679_Sgla	evm.model.HIC_ASM_6.2583_Sgla	2e-89
57- 10:	evm.model.HIC_ASM_0.3692_Sgla	evm.model.HIC_ASM_6.2589_Sgla	0
57- 11:	evm.model.HIC_ASM_0.3707_Sgla	evm.model.HIC_ASM_6.2614_Sgla	0
57- 12:	evm.model.HIC_ASM_0.3712_Sgla	evm.model.HIC_ASM_6.2615_Sgla	3e-104
57- 13:	evm.model.HIC_ASM_0.3716_Sgla	evm.model.HIC_ASM_6.2619_Sgla	1e-44
57- 14:	evm.model.HIC_ASM_0.3719_Sgla	evm.model.HIC_ASM_6.2622_Sgla	8e-147
## Alignment 58: score=568.0 e_value=3.5e-29 N=13 HIC_ASM_0&HIC_ASM_6 plus
58- 0:	evm.model.HIC_ASM_0.3425_Sgla	evm.model.HIC_ASM_6.2419_Sgla	5e-86
58- 1:	evm.model.HIC_ASM_0.3434_Sgla	evm.model.HIC_ASM_6.2427_Sgla	2e-15
58- 2:	evm.model.HIC_ASM_0.3448_Sgla	evm.model.HIC_ASM_6.2436_Sgla	1e-76
58- 3:	evm.model.HIC_ASM_0.3449_Sgla	evm.model.HIC_ASM_6.2441_Sgla	9e-113
58- 4:	evm.model.HIC_ASM_0.3463.5_Sgla	evm.model.HIC_ASM_6.2457_Sgla	1e-149
58- 5:	evm.model.HIC_ASM_0.3473_Sgla	evm.model.HIC_ASM_6.2466_Sgla	3e-179
58- 6:	evm.model.HIC_ASM_0.3478_Sgla	evm.model.HIC_ASM_6.2472_Sgla	2e-113
58- 7:	evm.model.HIC_ASM_0.3493_Sgla	evm.model.HIC_ASM_6.2484_Sgla	2e-86
58- 8:	evm.model.HIC_ASM_0.3505_Sgla	evm.model.HIC_ASM_6.2492_Sgla	5e-49
58- 9:	evm.model.HIC_ASM_0.3508_Sgla	evm.model.HIC_ASM_6.2496_Sgla	9e-30
58- 10:	evm.model.HIC_ASM_0.3521_Sgla	evm.model.HIC_ASM_6.2498_Sgla	7e-136
58- 11:	evm.model.HIC_ASM_0.3522_Sgla	evm.model.HIC_ASM_6.2500_Sgla	6e-63
58- 12:	evm.model.HIC_ASM_0.3541_Sgla	evm.model.HIC_ASM_6.2510_Sgla	4e-156
## Alignment 59: score=251.0 e_value=3.5e-10 N=6 HIC_ASM_0&HIC_ASM_6 plus
59- 0:	evm.model.HIC_ASM_0.3073_Sgla	evm.model.HIC_ASM_6.2172_Sgla	5e-42
59- 1:	evm.model.HIC_ASM_0.3097.1_Sgla	evm.model.HIC_ASM_6.2198.1_Sgla	2e-173
59- 2:	evm.model.HIC_ASM_0.3104_Sgla	evm.model.HIC_ASM_6.2206_Sgla	2e-12
59- 3:	evm.model.HIC_ASM_0.3124_Sgla	evm.model.HIC_ASM_6.2218_Sgla	3e-86
59- 4:	evm.model.HIC_ASM_0.3136_Sgla	evm.model.HIC_ASM_6.2222_Sgla	0
59- 5:	evm.model.HIC_ASM_0.3137_Sgla	evm.model.HIC_ASM_6.2223_Sgla	2e-79
## Alignment 60: score=250.0 e_value=3e-09 N=6 HIC_ASM_0&HIC_ASM_7 plus
60- 0:	evm.model.HIC_ASM_0.859_Sgla	evm.model.HIC_ASM_7.131_Sgla	3e-46
60- 1:	evm.model.HIC_ASM_0.868.1_Sgla	evm.model.HIC_ASM_7.136_Sgla	2e-16
60- 2:	evm.model.HIC_ASM_0.884.1_Sgla	evm.model.HIC_ASM_7.147_Sgla	6e-88
60- 3:	evm.model.HIC_ASM_0.895_Sgla	evm.model.HIC_ASM_7.164_Sgla	0
60- 4:	evm.model.HIC_ASM_0.898_Sgla	evm.model.HIC_ASM_7.168.1_Sgla	4e-27
60- 5:	evm.model.HIC_ASM_0.953_Sgla	evm.model.HIC_ASM_7.188_Sgla	0
## Alignment 61: score=1743.0 e_value=5.7e-139 N=40 HIC_ASM_0&HIC_ASM_7 minus
61- 0:	evm.model.HIC_ASM_0.3204_evm.model.HIC_ASM_0.3201_Sgla	evm.model.HIC_ASM_7.972_Sgla	6e-110
61- 1:	evm.model.HIC_ASM_0.3215.3_Sgla	evm.model.HIC_ASM_7.970.3_Sgla	9e-57
61- 2:	evm.model.HIC_ASM_0.3216_Sgla	evm.model.HIC_ASM_7.969_Sgla	0
61- 3:	evm.model.HIC_ASM_0.3218_Sgla	evm.model.HIC_ASM_7.966_evm.model.HIC_ASM_7.967_Sgla	2e-65
61- 4:	evm.model.HIC_ASM_0.3243_Sgla	evm.model.HIC_ASM_7.959_Sgla	6e-71
61- 5:	evm.model.HIC_ASM_0.3247_Sgla	evm.model.HIC_ASM_7.958_Sgla	4e-78
61- 6:	evm.model.HIC_ASM_0.3251.3_Sgla	evm.model.HIC_ASM_7.954.1_Sgla	2e-78
61- 7:	evm.model.HIC_ASM_0.3255_Sgla	evm.model.HIC_ASM_7.953_Sgla	0
61- 8:	evm.model.HIC_ASM_0.3275_Sgla	evm.model.HIC_ASM_7.937_Sgla	7e-16
61- 9:	evm.model.HIC_ASM_0.3279_Sgla	evm.model.HIC_ASM_7.922_Sgla	9e-12
61- 10:	evm.model.HIC_ASM_0.3284_Sgla	evm.model.HIC_ASM_7.920_Sgla	4e-38
61- 11:	evm.model.HIC_ASM_0.3295_Sgla	evm.model.HIC_ASM_7.910_Sgla	0
61- 12:	evm.model.HIC_ASM_0.3296_Sgla	evm.model.HIC_ASM_7.908_Sgla	1e-50
61- 13:	evm.model.HIC_ASM_0.3297_Sgla	evm.model.HIC_ASM_7.907_Sgla	1e-35
61- 14:	evm.model.HIC_ASM_0.3307_Sgla	evm.model.HIC_ASM_7.904_Sgla	5e-49
61- 15:	evm.model.HIC_ASM_0.3312_Sgla	evm.model.HIC_ASM_7.903_Sgla	2e-144
61- 16:	evm.model.HIC_ASM_0.3320_Sgla	evm.model.HIC_ASM_7.896.1_Sgla	3e-29
61- 17:	evm.model.HIC_ASM_0.3332_Sgla	evm.model.HIC_ASM_7.887_Sgla	1e-110
61- 18:	evm.model.HIC_ASM_0.3354_Sgla	evm.model.HIC_ASM_7.878_Sgla	1e-39
[truncated: 7,019 more rows]
