# Supplementary material for: The Diesel Tree Sindora glabra Genome Provides Insights Into the Evolution of Oleoresin Biosynthesis
Source: Front Plant Sci. 2022 Jan 4;12:794830. doi: 10.3389/fpls.2021.794830 (PMC8764381; doi:10.3389/fpls.2021.794830)
Supplement: Supplementary file 8 [file Table_8.xlsx]

## Sheet: Sheet1
File S8 Terpene backbone biosynthesis genes
Gene_name	Gene_id	L_rpkm	S_rpkm	R_rpkm	AS_rpkm	H12_rpkm
AACT1	evm.model.HIC_ASM_2.2846	5.4598	7.45971	5.89325	2.04942	7.81546
AACT2	evm.model.HIC_ASM_1.3271	2.39847	13.661	40.8323	21.6342	13.7187
AACT3	evm.model.HIC_ASM_4.551	21.2611	27.6451	29.8717	31.2139	41.5242
HMGS1	evm.model.HIC_ASM_11.194	16.351	51.2602	26.1362	11.6594	8.4993
HMGS2	evm.model.HIC_ASM_0.5003	0.0278617	0	0.336618	1.62711	0
HMGS3	evm.model.HIC_ASM_0.4997	1.68563	0.828614	0.149608	5.26321	0.0631706
HMGS4	evm.model.HIC_ASM_2.514	8.09152	9.11646	20.8279	5.96992	6.08617
HMGR1	evm.model.HIC_ASM_0.2182	2.19336	12.8652	26.1409	42.8608	32.7914
HMGR2	evm.model.HIC_ASM_10.2528	5.66266	9.72841	11.4121	14.2628	19.7273
HMGR3	evm.model.HIC_ASM_0.1040	7.04398	6.36306	4.86262	16.6639	3.42422
HMGR4	evm.model.HIC_ASM_3.1922	11.0081	11.5447	5.70512	10.9005	4.86753
HMGR5	evm.model.HIC_ASM_8.1517.1	6.68039	13.3308	14.1011	30.4912	21.0037
HMGR6	evm.model.HIC_ASM_1.1219	2.34794	1.89882	13.2169	10.9064	2.51999
HMGR7	evm.model.HIC_ASM_9.2251	2.19737	5.59491	0	8.22424	6.38056
HMGR8	evm.model.HIC_ASM_11.1107	0.238015	2.01074	0.125028	0	0
HMGR9	evm.model.HIC_ASM_0.4126	1.08232	37.6111	24.1312	11.9011	13.9341
HMGR10	evm.model.HIC_ASM_9.2250	2.2654	2.03618	0	3.29996	2.28281
MVK1	evm.model.HIC_ASM_3.212	16.7763	23.2026	36.9767	32.9234	20.4576
MVK2	evm.model.HIC_ASM_8.3093	1.14566	4.76429	10.746	13.5843	5.76123
PMK	evm.model.HIC_ASM_11.1246	9.85563	14.3957	19.9126	22.2732	16.9713
DXS1	evm.model.HIC_ASM_5.2841	4.88184	14.5757	23.0817	14.8988	21.9744
DXS2	evm.model.HIC_ASM_11.1464	68.3677	7.7801	127.171	122.478	4.46133
DXS3	evm.model.HIC_ASM_0.3771	24.0699	5.24195	6.33415	5.96511	0.671341
DXS4	evm.model.HIC_ASM_7.1367	0.415825	0.684928	8.31592	0.025415	0.0966972
DXS5	evm.model.HIC_ASM_3.983	0	0	0	1.50231	0.150418
DXS6	evm.model.HIC_ASM_7.2092	0.257339	0.470974	0.0132868	9.9443	1.30157
DXS7	evm.model.HIC_ASM_6.1059_evm.model.HIC_ASM_6.1060	21.0491	32.2506	5.39937	0.988697	1.97585
DXR1	evm.model.HIC_ASM_7.681_evm.model.HIC_ASM_7.682	5.26893	6.52328	16.4569	16.9911	7.80526
DXR2	evm.model.HIC_ASM_7.683	0	0.087296	0.36941	1.67265	0.249568
DXR3	evm.model.HIC_ASM_6.2556	57.6169	19.7681	33.821	30.8527	18.0613
MCT1	evm.model.HIC_ASM_0.722	24.0887	7.93655	23.4912	12.644	3.96757
MCT2	evm.model.HIC_ASM_1.1017.1	9.50001	5.87645	10.8758	8.98575	9.67472
CMK	evm.model.HIC_ASM_5.768	3.37673	3.21572	5.3801	5.58467	5.67734
MDS1	evm.model.HIC_ASM_11.92	114.445	78.3197	22.6394	15.5998	29.6766
MDS2	evm.model.HIC_ASM_0.5089	219.21	72.0968	64.6671	84.4506	35.7487
HDS1	evm.model.HIC_ASM_4.2311	125.254	41.896	100.157	100.044	62.4801
HDS2	evm.model.HIC_ASM_2.3888	6.97006	0.804676	0.592199	0.473191	0.400081
HDS3	evm.model.HIC_ASM_1.2446	87.8662	33.2784	31.7391	3.80588	13.7542
HDR1	evm.model.HIC_ASM_0.148	268.808	83.4356	132.331	181.11	127.89
HDR2	evm.model.HIC_ASM_1.418	219.658	76.5792	27.4569	6.76278	6.60385
IDI1	evm.model.HIC_ASM_3.2613	306.328	266.157	237.142	157.34	82.7878
IDI2	evm.model.HIC_ASM_1.1952	27.2806	47.7551	134.246	47.735	179.648
GPS1	evm.model.HIC_ASM_0.4617	3.46836	0.136963	0.38639	0	0
GPS2	evm.model.HIC_ASM_0.4618	0.794406	3.00266	0	0.0805785	0
GPS3	evm.model.HIC_ASM_11.581	34.5573	25.6044	13.4893	10.534	12.2445
FPS1	evm.model.HIC_ASM_0.669	220.336	129.295	213.212	217.747	46.7509
FPS2	evm.model.HIC_ASM_0.666	3.60344	28.2207	99.0644	19.4752	7.54596
FPS3	evm.model.HIC_ASM_0.667	0	0	121.003	10.4832	4.13231
FPS4	evm.model.HIC_ASM_1.967	2.615	8.10701	34.6362	23.2898	19.0446
FPS5	evm.model.CTG_79.1	0	0	0	0	0
FPS6	evm.model.HIC_ASM_0.654	0	0.0923437	0.390771	0.208161	0
FPS7	evm.model.HIC_ASM_1.963	0.017992	0.356724	0.386444	0.621857	0.0815862
GGPS1	evm.model.HIC_ASM_0.4430	21.2254	6.1417	67.0009	52.767	5.1196
GGPS2	evm.model.HIC_ASM_11.787	14.2354	4.8751	0.0775562	6.73413	3.22234
GGPS3	evm.model.HIC_ASM_11.780	11.5214	6.52134	11.384	12.3932	6.7096
GGPS4	evm.model.HIC_ASM_0.233	0	0	1.74071	1.85453	0
GGPS5	evm.model.HIC_ASM_1.1985	0	0	0	0	0
GGPS6	evm.model.HIC_ASM_5.1427	48.4137	10.1091	2.26714	1.05433	0.638186
GGPS7	evm.model.HIC_ASM_1.63	2.99307	0.130664	2.76465	0.916354	0
