# Supplementary material for: The Diesel Tree Sindora glabra Genome Provides Insights Into the Evolution of Oleoresin Biosynthesis
Source: Front Plant Sci. 2022 Jan 4;12:794830. doi: 10.3389/fpls.2021.794830 (PMC8764381; doi:10.3389/fpls.2021.794830)
Supplement: Supplementary file 9 [file Table_9.xlsx]

## Sheet: Sheet1
File S9 Summary of terpene synthase genes
Gene	#Gene_id	Pro_seq	Pro_len
TPS01	evm.model.HIC_ASM_4.1647	MGRPTANFSPSVWGNQFLSIASGPLLKNKEAEIHQHLLNLKEQVRKQLKNGVEEPSEKLNLIDTIQRLGVSHHFEREIEESLKHLHKNPPSSWNAEDIDAHLLSISLWFRLLRQQGYYVSCDVFDKFKDDKGMFKTTLIDDVEGMLALYEATYLGIRGEEILDQVLEFTMFHLKSRLEGMTPYLRERADRALYCPINKGLPRIETRYFISMYSKKDSRNDLLLEFAMLDFNILQQQYQKELSHLSEWYKKLDFVSKVPYTRDRIVEGYFWPLGAYFENQYNKGRIIVSKLILVLTALDDTYDAYGTVDELKLFTEAIKRWDINMVASLPECMKVVFQAILDLLDEMELLTEADGISCFVEYVKPALQDLAKSYLLEAEWRDKGYIPTYEEYIANGVFSC…	549
TPS02	evm.model.HIC_ASM_4.908	MSVAALAIPTSTPSSDVPRRSANYHPSVWGDHFLKYASQPLEVDERMEDHIGTLKETVKKMLVPATDKPLTKVKLIDSIQRLGVYYHFESEIDEVLCHIQKNYVKNGIITLDEDLHSMSLLFRLLRQQGYHVSPGVFNKFKDEQGKISETIANDIEGMLSLYEAAHLRIQGEDILDEALDFTSTHLKSLTTQLSGSLAGEVIRSLKRPLHRRLPRLEAWNYFSTYQEDPSHDKTLLTFAKLDFNRLQKLHQKEVGKLSKWWKDLDFATKLPFARNRLVEAYFWILGVYFEPCYSLARQILTKVISLTSVVDDIYDVYGTLEELQLLTEAIDRWDISCMDILPEYMKLIYQALLDVYDEIERQAAKEGRAFCVNYGKEEMRRLVRAYLAEAKWFHNNYTP…	558
TPS03	evm.model.HIC_ASM_1.3202	MATEVSKHDALSSIQNANRPLVKFLPSIWGDFFLQYASEFMEVDNNMKQKVGVLKEEVRRMLVSSVNHNFSWKLDFIDSIQRLGVSYHFQHEIDEALEQIHGSFTNNAIITPGDHDLYSVALLFRLLRQQGYHVSSGIFVQYKDQNGNFNEKLRNDVGGMLSLYEAAQLRIDGDDILAKALDFISTQLKLLSSQLDPSLGAQVEHSLRQPLHKRLERIEARHYMSSYQHDPSHNEILLNFAKLNFDMLQKLHQNEIGNITKWWKESNCARRVPYGRDRLVEAYFWPLSISYEPQYSVARSITAKLVALLGLLDDTYDAYGTVQELELFTEAVKRWDASPINFLPEGMKALFGIITELCNEIESVIANEEKSKFVTQHVKQALYNLAQAYLTETKWGNEG…	567
TPS04	evm.model.HIC_ASM_0.2926	MARPTAEFTPTLWGFHFLSFASAPFLQNGEAEIHQRLQHLKEQVRGHLNSGVEKPSEKLNLIDQIQRLGVSYHFESEIEDLIQHLHKNPPSWDGNNIDAHLCSIALWFRLLRQHGFHVSSGIFNKFKNDKGDFKMTLIDDVEGMLALYEAAHLGIHEEEILDQALEFTVSHLEAKLGGMKPYLQEKVVHALYCPIRKGVPRVETRYNISMYSRDDSRNDLLLEFAMLDFNILQHYHQKELSHLTEWWKKLDFVKKVPYARDRIVEGYFWPLGAYVEKQYSKGRIIVSKLINVLSAVDDTYDAYATFDELKLFTEAIHRWDINLMNSLPECMKVVFESLVELLNEMELLVEENGASCFVQYVKRAVQDLVEAYLVEAEWRDKGYIPTYEEYMANGLITSC…	549
TPS05	evm.model.HIC_ASM_1.4362	MSVAALAIATSTPSSFVPRRSANYHPSVWGDHFIKYASQPLEADEEMEDHIETLKEIVRKMLVPATDRPLTKVKLIDSIQRLGVYYHFESEIDEVLCQIQKNYVKDGLITLNEDLHALALLFRLLRQQGYHVSPDVFNKFKDEQGKISETITNDVEGMLSLYEAAHLRIHGEDILDEALDFTSTHLKFLTTQLSDSYAGKVIQSLKWPLRRRLPRLESWHYFSTYREDPSHNETLLDFAKSDFNRVQKLHQREIGNLSKWWKDLDFATKLPFARNRLVEAYFWIMGVYFEPSYSLARRIMTKVISLTSILDDTYDVYGTLDELELLTEAIDKWDISCMDFLPEYMKLIYQQLLDVYDEIERETAKEGRAFCVNYGKEEMRKVTRAYLAEAKWFHNNYTP…	558
TPS06	evm.model.HIC_ASM_4.1645	MLTSCTSSSGPIQPSNDCWSIIMFVPQIWVQRSSTFIIFHVVIPYLKFKTYSTHQYSRSINYVRTSDVGTMLKNKEAEIHQHLQNLKEQVRKQLKNGVEEPSQKLNLIDTIQRLGVSYHFEKVIEESLQHLHKNPPSSWDAEDVDAHLLSISLWFRLLRQQGYYVSCDVFNKLKDDKGVFKTTLIDDVEGMLALYEAAYLGIRGEEILDQVLEFTMFHLKSRLEGMTPYLQERVDRALYCPINKGLPRIETRYFISTYSKRDSRNDLLLEFAILDFNIMQQQYQKELSHLTKWDINMVTSFPECMQVVFRSISDLLSEMELLTQEDGISCFVEYVKPTIHSIMGFLLQLEDLAKSYLLEVEWRDKGYIPTYEEYIANGVFSCGYPAVETASLLGLGKIA…	533
TPS07	evm.model.HIC_ASM_4.1637	MTRSTAGFTPSVWGNQFLSVASSPSMKNKRVEIHQYLQNLKQQLERQLKSVEEPSEKLNLIDTMQRLGVSYHFQSEIEESLKHLHKNPPPSWNAKDIDSHLLGIALWFRLLRQQGYYVSCDIFNKFKDEKGDFKTTLINDVEGMLALYEAAYLGIRGEEILDQMLEFTTSYLKSRLNDMTPYLQERTNRALYCPIHKGLPKIETRYYISMYSKKDSRNDLLLEFAILDFNILQQQYQKELSYITEWFKKLDFVSKVPYTRDRIVEGYFWPLGAYFEKQYSKGRRIVAKIIGAFSSLDDTYDNFGTVDELNVFTEAIMRWDINLVASLPESMKVVFENILNLLIEIELLTEEDEISFAVEYVKQGIQGLVTGYMLEAEWRGRGYIPTYEDYIANGIWTAG…	549
TPS08	evm.model.HIC_ASM_4.1648.5	MVRPTAEFTPTLWGFHFLSFASAPFLQNGEAEIHQRLQHLKEQVRGHLNSGVEKPSEKLNLIGDIQRLGVSYHFESEIEDLIQHLHKNPPSWDGNNIDAHLCSIALWFRLLRQQGFHVSSDIFNKFKNDKGDFKMTLIDDVEGMLALYEAAHLGIHEEEILDQALEFTVSHLEAKLGGMKPYLQEKVVHALYCPIRKGVPRVETRYYISIYSRDDSRNDLLLEFAMLDFNILQRYHQKELSHLTEWWKTLDFVRKVPYARDRIVEGYFWPLGAYVEKQYSKGRIILSKLINVLSAVDDTYDAYATFDELKLFTEAIRRWDINLMNSLPECMKVVFESLVELLNEMELLVEEDGVSCFVQYVKRAVQDLSEAYLVEAEWRDKGYVPTYEEYMANALTTSC…	549
TPS09	evm.model.HIC_ASM_4.1922	MKKRSRLASSIVFSMSHESKVDHPRSAGYDPNIWGPNLIESLGSSYTYESHYQQLEELKRNAKGLLTSSTDPLVLLNNIDAMQRLGVAYHFETEIKEALADVHSFASGDLHTAALQFRLLRENGFGVSSDIFAKFKSRNGRFMDSLSQDTQALLSLYEASYLGMQGEEEILVEARDFSVQHLNSSARKLDSSLLKKVQQSLEIPLHWRVPRLEAQSYIEHYQISNSKNLTLLELAKLDYNLVQSVYQQELKELSRWWKKLGFKDKLSFARDQLMENYLWAVGIISEPHYSKCRIGLTKFVCILTAIDDIFDDFGQPEELEAFTTSLNRWDIKEMGDIPEYMKICYVALLNFVNELVYDALKDHGLIISPYIEQEWVRLCRSYLLEAQWFSSNHVPTMEH…	552
TPS10	evm.model.HIC_ASM_4.73	MDCRQQSGAKPSSEVLHNGAVNRRSANYKPNIWKYEFLQSLTSNYDTEERVQQFEKLIDKVKDHFVEETSTLAKLELIDTIQKLGLSHHFQKEIKKCLETIFSTEKKNLDIYETALSFRLFRQFGYSVSESSFLADKNVMLKSSIGGIKEIIELLDGTYLAFEGEIFLDEVRTFTISALKDASADIHGGHIERVTHALELPSHWRVQWFDVKWHISQYQKQEYANPCLLDLAKLNFNMTLTTLQKEVKELSEWWKNLGLKEDLIFARDRLVECFMCAAGVASEPKYKSLRKWLTKVINLVLVIDDVYDIFASFEELNQFTVAVERWDAKEVPQLPDYMRVCFRALNDIIMETALEVEGQVNFDMVLSYIKKSWVDFCKALYQEAKWYKEGYIPSLQEYL…	554
TPS11	evm.model.HIC_ASM_1.3211	MATDASKLVASTNNAARHYANFQPSIWGDCFLQYASEFKEVDDSIKEQVELLKEEVRKMFVIPSVNHNLSPKLNFIDAVHHLGVSYHFQLEIDEALKQIHEISTNCIITNNDCDLHSLALLFRLLRQQGYRISSDVFKKFEDEQGNFKEELGKDVRGMLSLYEAAQLRTHGEGILDQALDFTSTQLKLLSTQLSPSLAAKVEHSLRQPLYKGLPRIEARHCMSLYQDDPSHDEILLTFAKLDFNMLQKLHQNEIGNVTKWWKKSDFATRVPYARDRVVEAYFWPLGMSFEPQYSIGRSIMAKLIASLGLLDDTYDANGTVEELQLFTEAIKRWDSSHINSLPDCMKVVFEAIVEICNEMVSVTAKDEKAYFVTQHVKQAFYNLAQAYLVEAKWANESYI…	559
TPS12	evm.model.HIC_ASM_4.269	MKPSFSTQCSAPIQCTTPTILDRFTVRRSANFQPSIWPYDYIQSLKSEYAEETYEAQSKRSKEEVRMMLCQVADPLHQLELIDTVQRLGVAYHFIVEIRNILEGLYSTKDSIKSKNLHATSLEFRILRQHGYDVSTEVFDEFLDDLSNFKACLSHDIKGLLSLYESSFLSFEDEIIMDVAKDFTSKHMKEYERKKKDNYMSLLVDHALEIPLHWRMPRLEAHWFIDVYQQRHDKSETLLKFAKLDFNMVQVTHQEDLKYVSRWWTGMGLGEKLSFARDRLVENFFWTLGLASQPQLAYFRREITKLLALITTTDDMYDVYGTPEELEQFTAAVDRWDINAVDNLPDYMKICFFALHNSINEMAFIALKEKEYHAFPQLKKGWANLCKAYMKEAKWYFSG…	562
TPS13	evm.model.HIC_ASM_0.1438	MSSAPLAIATSGASTHNVASGVPRRSANFHPCVWGDHFLQYASQSLEIDEKTEEQIEILKEIVRKMLVPATDELLTKVKLIDSIQHLGVYYHFESEIDEVLHQIQKNYVKDGMITLNEDLHSTALLFRLLRQQGYRISSDMFNKFKDEQGKFSETITNDIEGMLSLYEAAHLRIHGEHILDEALDFTSTHLKFLTTQLSDSPVKNVIKSLRQPLRRSFPRLEAWHYFSTYQEDPSHNETLLAFAKSDFNRLQKLHQKEIGNLSKWWKDLDFATKLPFARNRMAEAYFWTLGVYFEPCYSLARRIMTKVILLTTIIDDIYDAYGTFEELQLFTKAIDRWDISCMDFLPEYMKFCYQPLLDVFDEIEQETTKEGRAFCVDYAKEEIKRLVEAYLTEAKWFN…	563
TPS14	evm.model.HIC_ASM_0.1264	MALPFMSSPPQFKPQFATTKAELSQTSRFVNPTSLPTPNKWDISPEILSIPFKSHDDLRINHAEKLKAFKQVLRNVGQNSSEGFHMIDALQRLNLDYHFQEEIDSFLKRQDVVFRKDYGGDCGQNLHEASLRFRLLRQQGHYVPTDVFDRFTNREGKFNPKLSGDIKGMMGLYEASQLSIAGDDILDEAARFSGKVLKDKAAHLDFHEAKLVRSTLEQPFHRSLATFTSRNLLGDFQAQNGWLNALQEFAKIDFAMLQRRHQNEILQISKWWTNLGLSNELKDVRNQPLKWYLWSLALVTDPSLSDQRIELTKPISFLYIIDDIFDIYGGTIDELTLFTEAVTRWDTNANEKLPEYMKIGFKALYDVTNEFSYNVYKKHGWNPIDSLRKSWASLCKAFL…	570
TPS15	evm.model.HIC_ASM_1.2844	MATSMIRATPSLKSPLSGVRSWPCTHQLSSLSMPKSKSATLHHKLFVRFIALQDRLETSQSDPGKKGCEQVKEGIQKSLLGSSSDPTAKLRMIDDIQRLGLSHHFEEEINALLGGLSDWDAGEDLFTTALQFRLMRHNCWPAASDVFEKYLDKKKNFKEQLTKDTWAMLSLYEASCLGAEGEGILLQAMDFTRAHLYQSIPNLGPDLGSQVTNALRLPRHLRMARLETRNYIEEYSQASNRIPALVELAKLDYDEVQSLHQRELAEICRWWKELGLVDKLGFARNRPTECFLWTVGIFPDPEYSFCRIELAKTICLLLALDDIYDTYGTLDDLVLFTEAIKRWDLDAMEKLPEYMKICYMALYNTNNDIAYKIQKEHGWTVVAHLKRTWIDIFEAFLAE…	576
TPS16	evm.model.HIC_ASM_8.1225	QMALNQPLLFLPHPKLLPFHMKPSFPTKLSYLPSPIQCMSKTSVLDHSTVRRSANFQPSIWHYNYIQSLKSEFLEESYESQYNRLKEEVRVMLCQVANPLDQLEFIDVLQRLGVAYHFNMEIRNILESLYRTKDTIRSRNLHVTALEFRIFRQHGYDVSTVVFDEFQDGMGNFKTCLSHDMRGILSLYESSFLSFEDETIMDKARDFTSKYLKEYEKKKEDNDLSRLISHALEIPLHWRMSRLEARWFINAYQYKHDKCEALLKFAKLDFNMIQVTHQKDLKHTSRWWQRVELGEKLSFARDRLMENFFWTVGLASSPQFGNFRREMTKVNALITTIDDIYDVYGTLEELELFTDAVDRWDINAVDSLPDYMKICFLALYNSVNEMAFNVLKEKGYHAI…	586
TPS17	evm.model.HIC_ASM_4.1642	MRKIEEQIAILKEIVRKMLVPASDEPLTRVKLIDSIQRLGVYYHFESEIDEASN*	55
TPS18	evm.model.HIC_ASM_0.1269	MKICFKALYDLTNEISCKVYKKHGWNPIDSFRKSWASLCKAFLIEAEWFASGQLPEAEEYLKNGIVSS*	69
TPS19	evm.model.HIC_ASM_4.1641	MEEYVKVALVSSTYRMLTAISFIGVGPIATEEAFKWITKDPKIVKASTIIFRLIDDIVSNKFEQERGHVSSALENEMK*	79
TPS20	evm.model.HIC_ASM_9.2108	MERLTAEFTPTLWGYRFLSYASASFVNDKGGFKSASIDDVEGMLALYEAAYLSTRRERILDQVLEFTVSHLKSRLDGMTPYLRERVDRA*	90
TPS21	evm.model.HIC_ASM_0.1270	MPAIISSPATILRIWGDLGSAQDENQEGKDGSYLQCLMNDHTDWSLKVAREEIMRKISDAWKILNEECLFRNSFPASFAKASLNLARMVPLMYSYDDNHCPPKLEDQVKSLLYDIVLL*	119
TPS22	evm.model.HIC_ASM_3.2359	MDRGDGWRALRNAVITQDKTIIDRTTLRFRPIGPKPTTAGSLCAGQAVEKENAVVSRARTNRKHVRFKRNSMGVIKPEMVALTWQEEKSTLMAVHCDAWRIDGCGFAWRPDVKAALSFGR*	121
TPS23	evm.model.HIC_ASM_1.3201	MSDALDEIESIMADDEKSDFVTRRVRHAFGKERVHVASSMECCTKQYDILEEEACKLLHDDITNYWNVINEECLKLVNVIPKPALESVVNYACLSEVSYANSLDSFTNGEFLKEHINALLVNPIP*	126
TPS24	evm.model.HIC_ASM_4.1650	MGRHRVAFPWQEKYSSLIPLRSVLVFLSIATHKPCPFKCQETSSRRVQEIEELKDEVRKELLVVTTQPFLQQLGFIDAVQRLGLGYHFEKQIMKILQHVYVQLDHVVVDVEDDNLYVVALRFRLLRGQGFNVSSVKWYLQSLR*	144
TPS25	evm.model.HIC_ASM_1.3210	MPVSSVDHNFSLKLDLIDSIQRLGIFSQFNDQEGNFNEKLGNDVEGMLSLYEAVQLRVHAEDIIVGAFDFTSTQIKLLRTPLSSSLAEQVENSSRQPLRKGLQRIEARRYVSLYQHHPSYDDILLTFAKLDFNMPQNLHCKEIGNITK*	149
TPS26	evm.model.HIC_ASM_9.2110	MERLTAEFTPTLWGYRFLSYASASFVNIFNKFKDDKGGFKSALIDDVEGMLALYEAAYLSTRREGILDQVVEFTVSHLKSRLDGMTPYLRERVDRALYCPIHKGLPRIETRYFISMYSKKDSRNDLLLEFAMLDFNILQQQYQKELSHLTK*	152
TPS27	evm.model.HIC_ASM_8.1223	MALNQPLVFLPHPKLLPFHMKPSFPTKLSYLPSPIQCMSKTSVLDHSTVRRSANFQPSIWHYNYIQSLKSEFLEESYESQYNRLKEEVRVMLCQVANPLDQLEFIDVLQRLGVAHHFNMEIRNILESLYRTKDTIRSRNLHVTALEFRIFRQHGYDVSTGI*	162
TPS28	evm.model.HIC_ASM_0.1267	MKICFKALYDLTNEISYNVYKKHGWNPIDSLRKSWASLCKAFLVEAEWFASGELPEAEEYLKNGIVSSGVHIMLVHTFFLLGQGITPETDENQEGNDGSYLQCFLKDHTDSSLKEAREEVMRKISDAWKSLNEGFLFWNSFPTAFTKASLNLARLVPLMCSYDDNHCLPKLEEQVKSLHYDTVLL*	186
TPS29	evm.model.HIC_ASM_8.2607	MDCKIFSHLSTVNDAEDEEAFRDQVSHTNEIRKRIYAVELMSRSLDDGEINASAYDTAWVALVKEVDGKDAPQFPSSLEWIANNQLPDSSWGDSELFLAYDRILNTLACVIALRSWNVHPLKAEKGIKFLTENLSKLGDENAQHIPIGFEVAFPSLLEIARSLNIEGPEDSPVLKEIFASRNLDSF*	187
TPS30	evm.model.HIC_ASM_1.3208	MKVVFGAMTEVCNEIESVTTDGEKSKFVAQRVKQAWGNEGYIPTYSEYKSNGVATTTIPLQVISFVGLTTFATKEVLDWISSDPDIFKAASIILRVTDDIASHKFEQERVHVASSVECCMKQYDISEEGACKLLHDDITNYWKVINKECLKLVNVVPKPVLEFVVNNARLSEVSYANSLDSFTNGEFLKEHVNALLVNPIP*	202
TPS31	evm.model.HIC_ASM_4.270	MVMIFPQMVERNRGQELNFARDRLVKNLFWAVGFASQPHLAYFRRVMTKIGALLTTMDDLYDTYGTPEELELFSAAIDRWDINAVESLPDNMKIFFLAIYNVTNELGFNTLEEKEYHDIPHLKKQLADLCKAYMKEANWYFSGYKPSLQEYMDNARISISAPVILSHAYFFDCEPNHKGGLGSLRTTSPHCSIPGSDITPCG*	203
TPS32	evm.model.HIC_ASM_1.3198	MSDALDEIESIMADDEKSDFVTRRVRHAFYNLAQSYLVETKWGNEGYIPTYSEYKSNGVASSTIPLQVISYVGMTTFATKEMLDWISSDPDILKAASTIGRIKDDIASHKERVHVASSMECCMKQYDISEEEACKLLHDDITNYWNIINEECLKLVDVIPKPVLESVVNYARFSEVSYAKSLDSFTNGEFLKEHINALLVNPIP*	205
TPS33	evm.model.HIC_ASM_8.2608	MQPHVLGGTWNIDQKISILELERSHERLTWVKIVTLMETIRLFYIKNLESRKDFVNKFNNYIKKQNYLIGRMGDENKIEEGLLRALLRTLDHLALDLFLSWSGNYPSITTSCEQRWQSIWHDEESRSPREVELLVQMINITAGHWTEELQPNAHYQKLVQVINKVFHQPYNLQSNEMINGRIIRRKDNMIGLEIESEMLELVQLVFQNQSKEGIN*	216
TPS34	evm.model.HIC_ASM_4.1643	MVRPTAEFTPTPWGFHFLSYASAPFLQDREVENQQRLVGLKEEIRRQLLCCVEVSEKLNLIDAIQRLGVSYHFEKEIEESLQHLHKNPPSCDAKDFDAHLSSIALWFRLLRQQGYNISCDIFEKFRDDKGDFKTELIDDVEGMLALYEAAHLGIRGEEILDQMLEFTAFHLKSSLDGMKPYLQERVTRALYCPIRKGLPRIETRYFISMYSKMDSPNDLLLGFAILDFNIMQQQYQKELSHLA	243
TPS35	evm.model.HIC_ASM_11.261	MALNSVSPLSIKFLHVSSSTSKTPNLLQFHSKSVSIICQMNSNRDNHSESRSWGKLVSATLAAAVVAFGSDISALADLNKFEAETRGEFGIGSAAQFGSADLRRAVHVNENFRRANFTAADMRESDFSGSTFNGAYLEKAVAYKANFTGADLSDTLMDRMVLNEANLTNAILVRTVLTRSDLGGAVIEGADFSDAVIDLLQKQALCKYASGTNPVTGVSTRTSLGCGNKRRNAYGSPSSPLLSAPPQKLLDRDGFCDEATGLCDAK*	267
TPS36	evm.model.HIC_ASM_6.1001	MALNQHLGFLSHCVLLPFYVKPSFSIRCSHRSSPIQCMSTPTKLDDPSTFRRSANYQPSLWQYDYIQSLKSEYLEETYEAQSKRLKEEVRKMLSQVADPLDQLELIDVLQRLGVAYHFNIEIRSILESLYNTKHAIRSKNLHATALKFRILRQHGYDVSTQVFDEFQDSMGKFKTYLSHDIKSMLSLYEASFLSFEDEIIMDEAKIFTSKYMKEYKTKKESEEMSLLIDHALEIPLHWRIPRLEAWWFINIYQQRHNKSDDLLKFAKLDFNMIQVTHQEDLKHASR*	287
TPS37	evm.model.HIC_ASM_8.1178	MDGGDGRGMIKYAHAGQDKTIINRIMLRFRPIVPKPTIGGSFSGGSALNKENAVVSRRRTKRKYVRVRRYNKGKGRTTVASEGIRQTSTVTPQLLPLNCMEENKTSTSGSWWNNFDRQTQIKQDQGGKNALIRLDLMSSNTGLTVDARPLNLTELIPAVKTLVTVEYVSDTCMDTRGLGCTDSEKMTNLDSDTCPGFISDDLNRVLWVNKAFRKMVKSDEEVLGESPEKEVWLVVKERLLPCMMALTCQVKVECRWRKEKWRQMVPCDAWRMEGGGYAWRLDVKTALSLGR*	292
TPS38	evm.model.HIC_ASM_3.2358	MDGGYASNVGPDGVRGTQDKTIINRVMLRFRPIAPKPIAGGCGSGGSGAENQSKVLLSGKRPKRKYVRVRRNSGCRRKNSTKYSEQLEKRDDLDHAVVTLQLLPEKTEPAEGSAAGVSWCKSVDLDLTVEKIEIQDNRPKPQTLLTIPSTETAGTTVVESWVTVESVTDTCMEIGGLLGRTDIEKVKKLESDTCPAFISDGLNMVRWVNEAYRKMLSNRSQREEIQPEIRVWLKMKNDDLVRYSPNGPAFTCGVRLQYTTWEKEKCSKMVPCDVWRMDCGWFAWRLDIKAALSLGL*	297
TPS39	evm.model.HIC_ASM_6.2679	MDGRGGCCIASYAPGAYDMSKVDRIMLRFRPIAPKPVTGSMASGGSSSESVDAVSRGGRAKRKYVRYNSYNNTKRCNKRRKSSPEQKDTVVTLPLLPEIPDPKDTPVKDVSVIREEKEVCNDKNVPMWLSFENFSPGKRMDPPAVAYRSSASTDPAPVMSLVVSCVMVECVRDTWTEGDGLGSTDDERRMNLAKDTCPAFISDSYGRVTWTNGAYRKMMGHEGEEGAVIRVMLSMKEKEGMKVREMLAYPLFTCVVRVDYTCGKEKSSLTVPCDVWRMESGGFAWRLDVKAALSLSLG*	299
TPS40	evm.model.HIC_ASM_7.529	MDGRGGCCIARYATGAYDMSKVDRIMLRFRPIAPKPAAGSSGSGGSSPESGDAFCRGGRAKRKYTRDNGNNNIKRCNKKRKPSTEQKEPVATLPLLPETPDPYDTPVKDLTVKETKDVRNNVNVPTWPSFENFTPGKKYPAVSPYSFSGATEHAVQTTPAMRFCESCVTVECVTETWADGGGLGSTDEERMVSLTMDTCPGFISDGYGRVTWTNGSYRKMVGQEDEEQEGPNRVWLRMKEKAGMTMRAVLQYPSFTCRVRVQYTCGKERSSLTVPCDVWKMESGGFAWRLDVKAALSLSLVL*	303
TPS41	evm.model.HIC_ASM_0.2927	MYSRDDSRNDLLLEFAMLDFNILQHYHQKELSHLTEFCKKVPYARDRIVEGYFWPLGAYVEKQYSKGRIIVSKLINVLSAVDDTYDAYATFDELKLFTEAIHRWDINLMNSLPECMKVVFESLVELLNEMELLVEENGASCFVQYVKRAINLVEAYLVEAEWRDKGYIPTYEEYMANGLITSCYPVLETASFLGLGKMANKEVFDWISNDPKIVRASSVICRLTDNLASHKFERNREHVASAVECCMKQYGISEEEAYKKLLKDLENAWKDINEECMKPHAMSRVVLDLVLNFSRIIELMYGHFEDRYTNGELVKDHVAALLVNPIVIDQNK*	333
TPS42	evm.model.HIC_ASM_8.1224.1	MDKARDFASKCLKEYEKKKEDNDLSLLVSHALEIPLHWRMPTLEARWFIDVYQYRHDKCQALLKFAKLDFNMIQVTHQKDLKHTSRWWQRVGLGGKLSFARDRLMECFFWTVGMASHPHSGNFRREMTKVNALITTIDDIYDVYGTPEELELFTDAVDRWDINAVDSLPDYMKICFLALFNSVNEMAFNILKEKGYHAIPQLKKGWADLCKAYMKEAKWYFSGYKPSPQEYMENAWISIGAPVMLFHAYFWTPNSITKEDLENLEELPPIIQYSSVILRLANDLGTSKREMEACDVPKLIECYINESGASEENAREYIKSMISKTWKKMNKEKLKCSFSQSFVEIAMNLARMAQCMYEYGDGHTCQDLQIKNYILTLLIQSIPIE*	386
TPS43	evm.model.HIC_ASM_6.1003	MLCQVVDPLDQLELIDVLQRLGVAYHFNIEIRNILESLYNTKDAIRRKNLHATALKFRILRQHGYDVSTQVFDGFQDGMGKFKTYLSHDIKSILSLYEASFLSFEDKIVMNEAKNFTSECLKEYKKKKESEDMPLLIDHALEIPLHWRIPRLEAQWFINLYEQRHNKSDDLLKFANLDFNMVQVTHQEDLKHASRWWQGIAIGEKLSFARDRLVENFFWTVKSASQVQFGNYRREITKVFALITTIDDIYDVYGGLQELELFTDAEINAAESLPDYMKICFLALYNTINEMALDTPKEKEYYAIPQLKKAKWYMSGYKPSLQEYMENAWISIGGQFILFHAYFLTANAIIQNWSLIIRLANDLGSSKREMEVGDVPKSIKCYMNESGALTSM*	393
TPS44	evm.model.HIC_ASM_8.2605	MRVDAVKAMWESIEDGWLNISAYDTAWVALVEDINGNSSPQFPSRLQWIVDNQLPDGSWGDRAVFLSYDRLISTLACVIALRYWNVHPEKSQRGIEFFKENLERLAEEDPANMPASFEMIFPSLIEMARNFDIEVPDPSTHPIFKQIYAMKNEKLKRIPMEVMHKMPTSLLFSLEAMPGLQWDKLLKLQSENGAFLSSPASTAFAVMQTKDKNCLRYLNDVVQKFNGAVPAFYPIDFFEQGWAVDRLTRLGISRYFGEKIKESMDFYHKNWKSTGLSWSRYTCEVPDLDDTIMALRLLRLHGYDISPDVLKHFEKDGKFFCFAGQSSEAVTVMFNLFRGSQVSFPGEKIMEDAKRFSRDFLTEKRAANQLGDKWVMAKDIAGEVGFALDFPWYGILPRI…	401
TPS45	evm.model.HIC_ASM_0.1273	MQNIHRLGIEYHFQEEIAEALQRQHLMFKFHFCDHELYEVALQFCSLKQEGHLVHADVFNNIMDNEGKLKEKFGEEIMGLLGLHEASQLSADGEDDPDEAGKSTRQLLETWVSSHHDHHLAKAVSDTLQLPFHKSLPRWWRDLVLAGKLKFVRNEPIKWHMWVMACLTDSQFSEQRIDLTKPLSLVYIIDIFDVYGSIDTLAPFTDAVNRWELAATEQPPVHLKICFKVLYDITNEFAYKAYINHGWNPIGTLHKFIMQCFPPGSTVVCSGHLPKAKEYIKDGVISTGVEVVLEHAVFLLDKGKTRETAAPMDGTPQIISSVATILRLSDNLEGFMDNNQNDHDGSYLKCYMEENKGISAEETRVHVYHLISDAWRHLNQECLSPTPYSATYKKLCLNA…	416
TPS46	evm.model.HIC_ASM_8.1179	MLLPPKKPRTPPFQACWTPSHLSLAKTWDQSQALIYDSQIRHLLAGPTTLKIHQSPPTSVLCCPRHVVFPSSATVLPLSLSLSLPEKREKLVGLAWLLLRGERSARARKSYLLPEIMDGERSWNVALCGGAGGARDKTIINRVMLRFRPIAPKPATGASAYGGSATENKSKALLSGNRTKRKYVRVRRNSGYRRRNSSKSSEELEKEDGLENAVMTLQLLPEKVDTAEGSVAGGSWCKNVDLDLTVEKLEIQDNWKISPSLLNIAAEKANDGGKTPDRTAEIGTVDTWVTVESVTDTCMDARGLGCTDVEKVKNLESDTCPGIISDGFNRVKWVNEAFRRMVSNEKDGNWPDIRVWLKTKKEIVLYSHQAFTCGVRLQYTWQNEKCTKMVPCDVWRMEC…	417
TPS47	evm.model.HIC_ASM_7.3042	MLVSPINNLSQKLKLIDSIQCLGVSYHFEEEIDEVLQQIHNTSISNGSISHDGDLHSHALLFRLLRQHGYHISSDTFDKFKDGEGNFSEKLTSDVGGLLRLYEASEMRVHGEDMLDQAFDFTYSHLNSLVSQFGPALAAQVNHSLRHPLRKVMPRLEAKIYMSLYQQDPSYNKNLLTFAKLDFNMLQKLHQKEVGSISLWDTSSLIDLPNYMKLCYRTLLDIYEEIEQEMIQEAREYCVKYAKDKMKQLTQAYFTEAKWLSRNYTPPLEEYMKNAAISSGYSMVTATSFVGMGDIATEEIFEWLTKTSKVIQSLSRIMDDIVSNEFEQNRGHVASIIECYMKKHETSREEAIEELQKQVIKSWMDINEGCLEPTQVPMPFLDRIVNLARVMNVFYKDED…	423
TPS48	evm.model.HIC_ASM_0.1265	MALCFNSSPCPFKHQFATTKAQLSQTSRFVNPTSLGIPNQWDISPKNHSIPFENHDDLRTNHAEKLKAFKQVLRKVGEKSSEGFHMIDALQRLNLDYHFQEEIDSFLKRQDVVFRTDYGGDCGQNLHETSLRFRLLRQQGHYAPTEAVTRWDTNANEKLPEYMKICFKALYDLTNEISYNVYKKHGWNPIDSLRKSWASLCKAFLVEAEWFASGELPEAEEYLKNGILSSGVHIMLIHTFFLLGQGITPETVQTLDGMPAIISSPATILRLWDDLGSAEDENQEGNDGSYLQCFLKDHAESSLKEGREEVMRRISDAWKSLNEECLFRNSIPAAFTKASLNLARLVPLMYSYDDNHCLPKLEEQVKSLLYDTDDLRINHAEKLKAFKQVLRNVGENSSE…	468
TPS49	evm.model.CTG_1102.3	MALCQPFSAPINNKPPTSSYTVSDVGKTKLRAKMQENNRANKNKTRCNIVRKQNTHLLDRNKFLDEDIHIRHGKALKEVNQVLINEVRENAVEGLLMIDDIQRLGIEYYFEEEIEAAIKKRHLIFSNQSYRCTPDNLELVALQFRLLRQQGYFVHQDVFESFMDNRGSLKHEHYGNIKGLIGLFEASQLSIEGEDDLEKAGVFSHQFLTGWLSKFQDHHNAKIVANRLQYPVQRSLPRFSPRCSQSQGSRGWTGALQELTQLDNHLVNSMHLKEIFAVSKWWKDLGLSKDLKFARDEPVKWYMWSMACITDPSLSEERIEITKPLSLVYIIDDIFDAYASMDELTLFNDAVRRWDLAALEQLPDYMRACFRALYDITNEFAYKVQKRHGWNPIDSLIKS…	600
TPS50	evm.model.CTG_616.2	MYIGIKFLKENLSKLGDENAEYMPIGFEVTFPSLMEIARSLNIEVPEDSPVLKEIFASKHLKLKRIPKEVMHKVSTTLLHSLAGMPNLDWNRILKLQSKDGSFLFSPSSTAFAVMNTKDKKSLAYLNKTVQRFNGGVPNVYPVDLFERIWIVDRIQRLGISRYFQQEIMGCLSYVRRYWDEKGICWARNSEVRYIDDTAMAFRFLRLHGHEVSADVFKNFKKNGEFFCFDGQSTQASFQVLYLGEEVLEDAKQFSGKFLTQKRAANDLYDKWIIMKDLPGEVGCGLDMPWYASLPHLESRFYIEQYGGRVDVWIGKTLYRMGYVNNDLYLNLTKNGSEWYSQSRLQEFGLSTDSLMVAYYLAAASIFEPAKSPERCTSAKTIALMETITSNINDEESRK…	602
TPS51	evm.model.HIC_ASM_1.4226	MSSQLHVNGLRLEPSSSSLRLAISHPSFSFFFPCSKSNSGFGYLRTKDKQLDVDFRASCNFNPRTTGPGYGLRDIQSSFKWQQTVNDAENEEPLRDQVSHTNEIRKRIDSVKLMLSSLDDGEINPSAYDTAWVALITDVDGRDTPQFPSSLEWIANNQLLDGSWGDSELFLAHDRILNTLAYVIVLRSSNVHPLKSEKGIKFLKENLSKLRDENAEHMPIGFEVAFPSLMEIARQEIHIEVPEDSPVLKEIFASRDLKIKKIPKEVMHTVPTTLLHSLEGMPSLDWNRLLKLQSKDGSFLFSPSSTAFAVMNTKDKKSLAYLNRTVQRFNGGVPNVYPVDLFERIWIVDRIQRLGISRYFRQEIKGCLSYVHRYWDEKGICWARNSEVRDIDDTAMAFR…	645
TPS52	evm.model.HIC_ASM_8.2603	MEDGEISTSPYDTAWVALIEDIHGNGGPQFPLCLKWIAKNQLPDGSWGDSQIFSAHDRIINTLTCVIALKSWNIHPDKCERGMEFLGENLSKLENENAEHMTIGFEVAFPSLLEIGRSLDIEVAGDSAILEDIFAKRNLKLARIPREIMHKVPTTLLHSLEGMSDSLLDWKALLKLQSRDGSFLFSPASTAFAFMHTKDENCLKYLNKVASKFNGGVPNVYPVDLFEHLWVVDRLERLGISRYFEQEINDCIDYIYRYWTEKGICWARNSEVQDIDDTSMGFRLLRLHGHQVSANVFKHFERNGEFFGFAGQSTQAVTGMYSLHRASQVLFPGEKILEDARTFSAKFLRERQAANQLVDKWIRMKNLPQEVGYALDVPWHASLPRVETRFYIEQYGGEN…	705
TPS53	evm.model.HIC_ASM_4.1916	MAFEPQYSDLRRGLTKVGSLITTIDDVYDVYGTFSEFELFTGRSSKWAGLLEAFLQEAKWSRDKHAPSLKDYLSNASISASGAVILVHAYFLLNQDITKEALDSLDNYHDLLRLPSTIFRLCNDLATLIGETANSILCYKLERGGAEDCACNHVKSLVDETWKKTNKYLVTNSPFPKPFVETAINLARISHCTYRTQDTQLSENRRSADYQPDAWNYDFIQSLGNNLAVEKLQERAAKLEEEVRRMINGVNAEPLATLELIDNVQRLGLSDKFQRDIYSALERTASLGYLNNDPGENLHATALSFRLLRQNGFDVSQDVFKSSKDHEGNTFKAEISNDVEGMLSLYEASHLAFEGESLLDEAKTFSRKQLNGLKERVETNVSEQICHVLELPHHQRLHR…	747
TPS54	evm.model.HIC_ASM_4.1020	MSISRPFILQNSISPTRASLKPGLNVRMKSNTATLLIEESKEKFQKMFKKVELSVSSYDTAWLALIPSPSSPDAPFFPECLKWLLKNQLCDGSWGLPDRHPLLMKDTLLSTLACVLALKQWNVGEEHINRGLQFIESNFASANDEKLQSPIGFDIIFPSLIENAQNLGIILPLQAKILEAVNQKRELELKRCYQSNSEGSRAYLAYISEGIGKSQDWQMVMKYQRKNGSLFNSPSTTAAAFTRLQNADCLKYLQMLLEKFGNAVPTIYPLDTYARLCMIDSLQRLGIDYHFRKEIQSVLDDTYRHWLHGEEDIFLDPTTCAIAFRLLRLNGYDVSSEIFDQYTEDKFSNSLKGYLKDVGAILEIYRASQIVTSADESILVKQNDWTGHLLKQDTTYPGY…	790
TPS55	evm.model.HIC_ASM_4.1022	MLSVSSTSFSLHSCSTEAFNGIWPLRAESKLLKSSFRPKTSSVSAAGIAVVSEKDGRSRPLRNYAGKNEIVVDYAGNNEVVGDNSITEEMRERVDAIKRMLRSKDDGESSITVSAYNTAWVALLKHVNGSEAPQFPSCIQWIANNQLADGSWGDSGIFLSYDRLTCSLACVIALRFWNVHPEKSQRGIEFLRENISKLEMEKREHMTCGFEIIFPTLLLMARSLNIELPHDFPAMKEIINLRNEKLKRIPLEAMHEKPTSLLFSLEAFTKLEWEKLVKLKSEDGSFLFCPSSTAFAFMQTDDQDCLKYLNKVVQGFHGGVPDFYPLDFYEKIWAVDRVERLGISRYFQPEIKEVVNYVYRYWKEKGIGWTRYSDLPDLDDTAMGFRLLRLHGHQVSSNV…	803
TPS56	evm.model.HIC_ASM_1.2843	MASLSPFLSNPTFASIIIAKYQNQRKPLMLQRIGTIRCTASTNIGHATAQRNSANYQPSVWSYDFLQSLKNDFADVKFEEKARKLQEDVRRMIRDENIGLLTKLELIDDIQRSGLGYRFEKEITEALDRFVSLEKSRGTVKRSLHETALSFRLLREHGHHVSPDIFERFKDRNGDFKTSLSKDVKGMLNLFEASFLGFEGEHILDGARTFTRLHLKELKGEDVCKSLFELVNHSLALPVHRRTERLEARWYIEAYGKRRDAKKVLLEAAKMDFNMVQSTLQRDLREMSRQLAIVSIASCKMALLSPFLSNPTFASIIMAKYQKQRKPRMLQRIGTVRCMASTNIGHATAQRNSANYQPSVWSYDFLQSLKNDFADVKYEEKARKLQEDVRRMIRDENIG…	805
TPS57	evm.model.HIC_ASM_1.4227	MSFQLRVNGLRLEPSPSSVRPVIWHPPFLFFIPYSKSYSGFGSLQTKDKHLDFDFRASCNFNPRTTGQGYGLRDIQSSFKCQQTVNDAEDEGALGDQVSHTNEIRKRIYAVKLMLSSLDDGEINPSAYDTAWVALIKDVDGRDAPQFPSSLEWIANNQLLDGSWGDSELFLAHDRILNTLACVIALRSWNAHPLKSEKGIKFLKENLSKLGDENAEHMPIGFEVAFPSLMEIARSLDIEVPEDSPVLKEIFASRDLKLKKIPKEVMHKVPTTLLHSLEGLPSLDWNRLLKLQSKDGSFLFSPSSTAFAVMNTKDKKSLAYLNKTVQRFNGGVPNVYPVDLFERIWIVDRIQRLGISRYFRQEIKGCLSYVRRYWRGKGICWARNSEVRDIDDTAMAFRL…	822
TPS58	evm.model.HIC_ASM_0.1400	MESSIESMVEIMKEKLFRNFDPYTFVCPSAYDTAWLAMIPDSHKSCQPMFNSCLAWLLNNQNPLGFWGESDAFGKPTIETLPATLASMAALKKWNTGVSLIEKGLAFIEENAGQLLKDMNECPRWFSIIFPATIEIAEAAGLQVVFPETVKETVSKIFDARRNILDKEELVGKQFFPPLLSYLEALPPSYAVTEEVIYSNLSDDGSLFQSSSATAKAFKATGKPECLAYLQSLAKRCPNGVPQAYPMDEDLIKLLVVNQLHKLGLAEYFVEEIEQIISQVYRSYMEAESWVKPSNMIAAQLHKDSLAFQLLRMHGFSVSPSIVCWILHHEEIRTQVEKDHGSFSGAILNIYRASNLMFYGEYELEQVRSFSRKLLEKTLPAENGERPQIKHELSHPWLA…	823
TPS59	evm.model.HIC_ASM_8.2609.1	MSSANLFTFCSNVIGLLPSSMHPIFLPFPLSFTNSYPSSKSFNGVSLFKSRAIPANSSFRIKCSATSGLSTPPSQGEDILSDKSDLPPFARIEILPNRKIGEASKVSVMNYEIQMRVDAVKAMWKSIEDGWLNISAYDTAWVALVEDINDSGCPQFPSCLQWIVDNQFPDGSWGDRVVFLSYDRLLSTLACVIALRHWNVHPEKSQRGIEFFRENLERLAKEDPANMSVGFEMIFPSLIEMARNLNIEVPDPSTHPILKQIYALKNEKLKRIPMEVMHKIPTSLLFSLEAMPGLQWDKLLKLQSENGAFLSSPASTAFALMQTRDKNCLRYLNDVVHKFNGAVPNFYPIEFFEQSWAIDRLMRLGISRYFGEKIKESMDFIYKNWKNTGLGWNRYTCEV…	824
TPS60	evm.model.HIC_ASM_1.3206	MDTLLFISTFHSFQLFVQEVDNNMKQKVGVLKEEVRRMLVSSVNHNFSRKLDFIDSIQRLGVSYHFQHEIDEALEQIHESFTNNAIITPGDHDLHSVALLFRLLRQQGYHVSSGIFVQYKDQKGNFNEKLRNDVGGMLSLYEAAQLRIDGDDILAKALDFISTQLKLLSSQLDPSLGAQVEHSLRQPFHKRLKRIEARHYMSSYQHDPSHNEILLNFAKLDFDMLQKLHQNEIGNITKWWKESNCARRVPYGRDRLVEAYFWPLSISYEPQYSVARSITAKLVALLGLLDDTYDAYGTVQELELFTEAVKRWDASPINFLPEGMKALFGIITELCNEIESVIANEEKSKFVTQHVKQALYNLAQAYLTETKWGNEGYIPTYSEYKSNGVASSTYPLQII…	825
TPS61	evm.model.HIC_ASM_3.732	MMFYQNTTGKHIMSSHFSTHLPRSLSPHSKSLPTVHSSSSSSSFSSAINICSKPFLGVWSLDGKDKQVSFDFRQRCSAISKPRTQESPDLFQGGLATLKWRQILEDDIDKEEALNKVLVNEVEKHVIAIKSMLNSMEDGEISISAYDTAWVALVKDVHGGGGPQFPSSLEWIVHNQLPDGSWGDNKIFSAHDRIINTLACVIALTSWNIHPEKRQKGMAFFKENLRKLQNENAEHMPIGFEVAFPSLLEIARSLNIEVPEDSTILKDIFAKRNVKLTRIPRQMMHKVPTTLLHSLEGMSGLDWKELLKLQCEDGSFLFSPSSTAFALIQTRDQNCFNYLQKAVNKFNGGVPNVYPVDLFEHIWSVDRLERLGISRYFQQEIKECMNYVYRYWTEKGICW…	838
TPS62	evm.model.HIC_ASM_0.1403	MSYQISASAEGFPNCSFSFSSSRMESSIESNVEIMKEKLFKNFDPYTFVSPSAYDTAWLAMIPDSHKSCQPMFKNCLAWVINNQNQLGFWGESDANGKPTIESLPATLTSVAALKMWNTGVSLIDKGLAFIEENAEQLLKDMNQCPRWFSIIFPATIKLAEATALQVVFPETAKETVSKIFDARRNILDKEELVGKEFFPPLLSYLEALPPSYAVTEEVIYSNLSGDGSLFQSPSATAKTFMATGKPECLAYLQALAQRCPNGVPQAYPTDEDLIKLFLVNQLQKLGLAEYFVEEIEQTISQVYRSYMEAESWVKPSNMIAAQLHKDALAFQLLRMHGFNVSPSSVSWILHHKEIRAHVESDFESYSSAILNIFRASNLMFCGEYELEKVRSFSTKLLE…	850
TPS63	evm.model.HIC_ASM_0.1401	MESFIESKVEIMKEKLFRNFDPYTFVCPSAYDTAWLAMIPDSHKSCQPMFKSCLAWLLNNQNPLGFWGESDAIGKPTIETLPATLASMAALKKWNTGVSLRNKGLAFIEENAEQLLKDMKECPRWFSIIFPATIEIAEAAGLQVVLPETVKETVSKIFDAKRNILDKEELVGKKFFPPLLSYLEALPPSYAVTEEVIYSNLSDDGSLFQSPSATAKAFMATGKPECLAYLQSLAKRCPNGVPQAYPMDEDLIKLFVVNQLHKLGLAEYFVEEIEQITSQVYWSYIEAESWVKPRNMIAAQLHKDSLAFQLLRMHGFNISPSSVCWILHHEEIRAHVENDYVSFAGAILNIYRASNLLFHGEYELEQVRSFSRKLLEKTLPAENGERPQIKHELSHPWVA…	891
TPS64	evm.model.HIC_ASM_0.1271	MIGFVINLGKDFLFHLSFFGILRFAKKYTYFAMALCFKSSPPSFKPQFAPTKAQLSQTSRFVNPTSLPTPNKWNIAQENHSIPLKNHDDLQINHAKKLKMFKHVLRKAGENSSEGVHMIDALQRLNLDYHFKEEIEAFLQRQDMASRTDYGGGCGQNLHETSLRFRLLRQQGYYVPTDVFDRFTNTEGKFNLKLSEDIKGMMGLYEASQLSIAGENILDEAAIFSGKVLKDKAAYLDFHEAKLVRSTMEQPFSRSLAMFTSRNLFRDFHAKNDWLNALQELAKIDFTMLQLLHQNEIIQISKWWTELGLVNELKYARNQPLKWYIWSLACLADPSFSDQRIELTKPISFIYIIDDIFDVYGTLDELTLFTEAVIRWDVNANEQLPEYMKICFKALYDLT…	1156
