# Supplementary material for: The Diesel Tree Sindora glabra Genome Provides Insights Into the Evolution of Oleoresin Biosynthesis
Source: Front Plant Sci. 2022 Jan 4;12:794830. doi: 10.3389/fpls.2021.794830 (PMC8764381; doi:10.3389/fpls.2021.794830)
Supplement: Supplementary file 10 [file Table_10.xlsx]

## Sheet: Sheet1
File S10 Sequence similarity of TPS genes
	SgTPS1	SgTPS2	SgTPS3	SgTPS4	SgTPS5	SgTPS6	SgTPS7	SgTPS8	SgTPS9	SgTPS10	SgTPS11	SgTPS12	SgTPS13	SgTPS14	SgTPS15	SgTPS16	SgTPS49	SgTPS50	SgTPS51	SgTPS52	SgTPS53	SgTPS54	SgTPS55	SgTPS56	SgTPS57	SgTPS58	SgTPS59	SgTPS60	SgTPS61	SgTPS62	SgTPS63	SgTPS64
SgTPS1	1	0.4715	0.4673	0.7286	0.4586	0.7362	0.765	0.7158	0.3591	0.3126	0.5037	0.3492	0.4549	0.3187	0.3588	0.3484	0.3276	0.2372	0.2991	0.2664	0.3418	0.251	0.2537	0.3862	0.2804	0.2468	0.2704	0.4859	0.2786	0.2434	0.2495	0.3205
SgTPS2			0.4813	0.4715	0.8674	0.3977	0.4383	0.4723	0.3773	0.3231	0.4964	0.3571	0.7744	0.368	0.3617	0.3668	0.3063	0.2595	0.2967	0.2928	0.3685	0.2929	0.3091	0.4024	0.2815	0.2134	0.2659	0.4742	0.2971	0.2227	0.2183	0.3496
SgTPS3				0.4863	0.4678	0.4016	0.4697	0.479	0.3333	0.2987	0.6911	0.3558	0.4658	0.3313	0.3583	0.3608	0.294	0.2551	0.2829	0.3	0.3583	0.2791	0.3043	0.3765	0.2808	0.2456	0.2731	0.9823	0.3008	0.2443	0.25	0.3186
SgTPS4					0.4549	0.5777	0.6709	0.9526	0.3481	0.3081	0.5165	0.3358	0.4604	0.3058	0.3553	0.3443	0.3158	0.2327	0.2986	0.2694	0.3273	0.2588	0.2647	0.3704	0.2687	0.2468	0.2416	0.4884	0.2519	0.2615	0.2491	0.3098
SgTPS5						0.3895	0.426	0.4603	0.3609	0.3303	0.4938	0.3599	0.794	0.3466	0.3557	0.3685	0.3057	0.268	0.2857	0.2819	0.3667	0.2923	0.2821	0.3985	0.2825	0.2311	0.2815	0.4665	0.2932	0.2415	0.2298	0.3436
SgTPS6							0.7682	0.5758	0.3953	0.2568	0.4071	0.3915	0.3699	0.2971	0.2963	0.2919	0.3106	0.2647	0.2783	0.2715	0.2816	0.2237	0.2703	0.3875	0.2765	0.2361	0.2719	0.3996	0.2824	0.2432	0.2268	0.2881
SgTPS7								0.6582	0.3487	0.2941	0.4853	0.3199	0.426	0.2977	0.3299	0.3303	0.2799	0.25	0.316	0.2558	0.3254	0.2427	0.2721	0.3828	0.2904	0.2423	0.2518	0.4859	0.2778	0.2452	0.2339	0.306
SgTPS8									0.3536	0.3081	0.5073	0.3315	0.4584	0.3143	0.3573	0.3388	0.321	0.2327	0.2891	0.2694	0.3345	0.2708	0.2599	0.3745	0.2687	0.239	0.2416	0.4806	0.2483	0.2406	0.2423	0.3098
SgTPS9										0.3506	0.3315	0.3974	0.3792	0.3422	0.454	0.4089	0.3435	0.2747	0.3099	0.3106	0.4033	0.2894	0.3096	0.4076	0.2882	0.2574	0.2717	0.3497	0.3048	0.2505	0.2645	0.3506
SgTPS10											0.3081	0.4022	0.3345	0.2959	0.3491	0.4171	0.3292	0.2481	0.2424	0.2387	0.4052	0.2555	0.2288	0.3815	0.2444	0.241	0.2222	0.3101	0.2406	0.2685	0.242	0.3072
SgTPS11												0.3626	0.5315	0.3244	0.3427	0.3696	0.3024	0.25	0.285	0.3012	0.3633	0.2653	0.2993	0.3861	0.2836	0.2367	0.3071	0.7025	0.3225	0.2303	0.2384	0.3278
SgTPS12													0.3741	0.351	0.3916	0.7668	0.3238	0.2397	0.2519	0.2556	0.4638	0.2988	0.2771	0.4496	0.2271	0.2506	0.2799	0.36	0.2635	0.25	0.2494	0.3832
SgTPS13														0.3471	0.3425	0.3785	0.3101	0.2565	0.2804	0.2653	0.3685	0.2769	0.2909	0.3985	0.275	0.2215	0.2742	0.4781	0.2818	0.224	0.2244	0.3458
SgTPS14															0.3609	0.3696	0.4699	0.2945	0.2535	0.2694	0.3577	0.2586	0.2703	0.3007	0.2519	0.2527	0.2366	0.3374	0.2714	0.2392	0.2529	0.7873
SgTPS15																0.4062	0.3629	0.28	0.287	0.3053	0.4348	0.2784	0.2826	0.3934	0.2952	0.2429	0.303	0.3562	0.2388	0.246	0.2585	0.3849
SgTPS16																	0.3507	0.2553	0.2685	0.2831	0.4704	0.2798	0.2845	0.4214	0.2604	0.2651	0.2566	0.3653	0.264	0.2746	0.2616	0.3735
SgTPS49																		0.2698	0.305	0.2733	0.3573	0.2352	0.2746	0.3048	0.2778	0.2308	0.2604	0.3024	0.268	0.2654	0.2201	0.4971
SgTPS50																			0.7114	0.5789	0.2622	0.2888	0.5024	0.322	0.8478	0.2788	0.4864	0.2571	0.5808	0.2644	0.2688	0.2422
SgTPS51																				0.6638	0.306	0.3524	0.5584	0.296	0.8814	0.309	0.5141	0.2933	0.6261	0.3114	0.3139	0.2639
SgTPS52																					0.2721	0.3537	0.5799	0.3095	0.6328	0.3156	0.5585	0.3053	0.7702	0.2696	0.3112	0.2704
SgTPS53																						0.2945	0.282	0.466	0.2723	0.265	0.2992	0.3659	0.2701	0.2621	0.2665	0.2937
SgTPS54																							0.3254	0.2902	0.3528	0.3161	0.3333	0.2787	0.3442	0.3205	0.3205	0.2717
SgTPS55																								0.3024	0.5257	0.295	0.5612	0.2986	0.5296	0.2682	0.2901	0.2618
SgTPS56																									0.3158	0.2646	0.2871	0.3859	0.2967	0.285	0.2786	0.3617
SgTPS57																										0.295	0.5037	0.2786	0.6182	0.2955	0.2945	0.2694
SgTPS58																											0.2548	0.2471	0.2834	0.8372	0.886	0.2684
SgTPS59																												0.2747	0.5278	0.2524	0.2593	0.2485
SgTPS60																													0.2892	0.2575	0.2425	0.304
SgTPS61																														0.2689	0.2849	0.2674
SgTPS62																															0.8378	0.2648
SgTPS63																																0.2665
SgTPS64																																1
