# Supplementary material for: The Diesel Tree Sindora glabra Genome Provides Insights Into the Evolution of Oleoresin Biosynthesis
Source: Front Plant Sci. 2022 Jan 4;12:794830. doi: 10.3389/fpls.2021.794830 (PMC8764381; doi:10.3389/fpls.2021.794830)
Supplement: Supplementary file 11 [file Table_11.xlsx]

## Sheet: Sheet1
File S11 Information of LRK10L and G-LecRK genes
	ID	NR	Pfam	KEGG	L	S	R	AS	H12
Expanded LRK10L genes	evm.model.HIC_ASM_0.2945	hypothetical protein Ahy_A09g042082 [Arachis hypogaea]	#N/A	K04733 interleukin-1 receptor-associated kinase 4 [EC:2.7.11.1] | (RefSeq) LEAF RUST 10 DISEASE-RESISTANCE LOCUS RECEPTOR-LIKE PROTEIN KINASE-like 1.1 (A)	0.48521	1.27536	0.334982	0.214793	0.785795
	evm.model.HIC_ASM_0.2947	PREDICTED: LEAF RUST 10 DISEASE-RESISTANCE LOCUS RECEPTOR-LIKE PROTEIN KINASE-like 1.1 isoform X1 [Lupinus angustifolius]	PF00069(Protein kinase domain)	K04733 interleukin-1 receptor-associated kinase 4 [EC:2.7.11.1] | (RefSeq) LEAF RUST 10 DISEASE-RESISTANCE LOCUS RECEPTOR-LIKE PROTEIN KINASE-like 1.2 isoform X1 (A)	3.72389	2.39487	0.254495	0.0484172	0.614048
	evm.model.HIC_ASM_0.2948	PREDICTED: LEAF RUST 10 DISEASE-RESISTANCE LOCUS RECEPTOR-LIKE PROTEIN KINASE-like 1.1 isoform X2 [Lupinus angustifolius]	PF07714(Protein tyrosine kinase)	K04733 interleukin-1 receptor-associated kinase 4 [EC:2.7.11.1] | (RefSeq) LOW QUALITY PROTEIN: LEAF RUST 10 DISEASE-RESISTANCE LOCUS RECEPTOR-LIKE PROTEIN KINASE-like 1.1 (A)	5.75446	7.95318	1.91713	0.0500608	0.999956
	evm.model.HIC_ASM_0.2951	LEAF RUST 10 DISEASE-RESISTANCE LOCUS RECEPTOR-LIKE PROTEIN KINASE-like 1.1, partial [Mucuna pruriens]	PF00069(Protein kinase domain)	K04733 interleukin-1 receptor-associated kinase 4 [EC:2.7.11.1] | (RefSeq) LEAF RUST 10 DISEASE-RESISTANCE LOCUS RECEPTOR-LIKE PROTEIN KINASE-like 1.1 isoform X1 (A)	9.98153	7.98485	3.30256	0.490835	3.26811
	evm.model.HIC_ASM_11.2182	LEAF RUST 10 DISEASE-RESISTANCE LOCUS RECEPTOR-LIKE PROTEIN KINASE-like 1.1 isoform X2 [Abrus precatorius]	PF00069(Protein kinase domain)	K04733 interleukin-1 receptor-associated kinase 4 [EC:2.7.11.1] | (RefSeq) LEAF RUST 10 DISEASE-RESISTANCE LOCUS RECEPTOR-LIKE PROTEIN KINASE-like 1.2 isoform X1 (A)	0.95702	2.92254	0.236271	0	0
	evm.model.HIC_ASM_11.2184	LEAF RUST 10 DISEASE-RESISTANCE LOCUS RECEPTOR-LIKE PROTEIN KINASE-like 1.1 [Abrus precatorius]	PF00069(Protein kinase domain)	K04733 interleukin-1 receptor-associated kinase 4 [EC:2.7.11.1] | (RefSeq) LEAF RUST 10 DISEASE-RESISTANCE LOCUS RECEPTOR-LIKE PROTEIN KINASE-like 1.1 isoform X1 (A)	6.80055	2.15929	0.181922	1.01314	0.30726
	evm.model.HIC_ASM_11.2186	PREDICTED: LEAF RUST 10 DISEASE-RESISTANCE LOCUS RECEPTOR-LIKE PROTEIN KINASE-like 1.1 isoform X2 [Lupinus angustifolius]	PF00069(Protein kinase domain)	K04733 interleukin-1 receptor-associated kinase 4 [EC:2.7.11.1] | (RefSeq) LEAF RUST 10 DISEASE-RESISTANCE LOCUS RECEPTOR-LIKE PROTEIN KINASE-like 1.2 isoform X1 (A)	0.0580609	0.00920932	0	0	0
	evm.model.HIC_ASM_11.2192	LEAF RUST 10 DISEASE-RESISTANCE LOCUS RECEPTOR-LIKE PROTEIN KINASE-like 1.1 [Abrus precatorius]	PF00069(Protein kinase domain)	K04733 interleukin-1 receptor-associated kinase 4 [EC:2.7.11.1] | (RefSeq) LEAF RUST 10 DISEASE-RESISTANCE LOCUS RECEPTOR-LIKE PROTEIN KINASE-like 1.2 isoform X1 (A)	0.227611	1.94953	1.45136	0.0271274	0
	evm.model.HIC_ASM_11.2194	PREDICTED: LEAF RUST 10 DISEASE-RESISTANCE LOCUS RECEPTOR-LIKE PROTEIN KINASE-like 1.1 isoform X1 [Lupinus angustifolius]	PF00069(Protein kinase domain)	K04733 interleukin-1 receptor-associated kinase 4 [EC:2.7.11.1] | (RefSeq) LEAF RUST 10 DISEASE-RESISTANCE LOCUS RECEPTOR-LIKE PROTEIN KINASE-like 1.2 isoform X1 (A)	7.28885	7.46184	8.43204	3.27519	4.27242
	evm.model.HIC_ASM_2.248	LEAF RUST 10 DISEASE-RESISTANCE LOCUS RECEPTOR-LIKE PROTEIN KINASE-like 1.2 isoform X1 [Glycine soja]	PF14380(Wall-associated receptor kinase C-terminal)	K04733 interleukin-1 receptor-associated kinase 4 [EC:2.7.11.1] | (RefSeq) LEAF RUST 10 DISEASE-RESISTANCE LOCUS RECEPTOR-LIKE PROTEIN KINASE-like 1.2 (A)	39.5519	10.2751	0	0.0113206	5.81471
	evm.model.HIC_ASM_3.3079_evm.model.HIC_ASM_3.3080	LEAF RUST 10 DISEASE-RESISTANCE LOCUS RECEPTOR-LIKE PROTEIN KINASE-like 1.3 [Prosopis alba]	PF14380(Wall-associated receptor kinase C-terminal)	K04733 interleukin-1 receptor-associated kinase 4 [EC:2.7.11.1] | (RefSeq) LEAF RUST 10 DISEASE-RESISTANCE LOCUS RECEPTOR-LIKE PROTEIN KINASE-like 1.4 isoform X1 (A)	4.02779	7.8186	10.6866	4.44858	3.80109
	evm.model.HIC_ASM_3.3086	LEAF RUST 10 DISEASE-RESISTANCE LOCUS RECEPTOR-LIKE PROTEIN KINASE-like 2.7 [Prosopis alba]	PF13947(Wall-associated receptor kinase galacturonan-binding)	K04733 interleukin-1 receptor-associated kinase 4 [EC:2.7.11.1] | (RefSeq) hypothetical protein (A)	0.0308959	0.122514	0	1.06786	0
	evm.model.HIC_ASM_3.3088	LEAF RUST 10 DISEASE-RESISTANCE LOCUS RECEPTOR-LIKE PROTEIN KINASE-like 2.1 [Prosopis alba]	PF14380(Wall-associated receptor kinase C-terminal)	K04733 interleukin-1 receptor-associated kinase 4 [EC:2.7.11.1] | (RefSeq) LEAF RUST 10 DISEASE-RESISTANCE LOCUS RECEPTOR-LIKE PROTEIN KINASE-like 1.3 isoform X1 (A)	0.0287187	0.136656	7.94182	0	0.195341
	evm.model.HIC_ASM_3.3089	LEAF RUST 10 DISEASE-RESISTANCE LOCUS RECEPTOR-LIKE PROTEIN KINASE-like 2.1 [Prosopis alba]	PF13947(Wall-associated receptor kinase galacturonan-binding)	K04733 interleukin-1 receptor-associated kinase 4 [EC:2.7.11.1] | (RefSeq) LEAF RUST 10 DISEASE-RESISTANCE LOCUS RECEPTOR-LIKE PROTEIN KINASE-like 2.1 (A)	0	0	0.980739	0	0
	evm.model.HIC_ASM_8.144	LEAF RUST 10 DISEASE-RESISTANCE LOCUS RECEPTOR-LIKE PROTEIN KINASE-like 1.4, partial [Mucuna pruriens]	PF14380(Wall-associated receptor kinase C-terminal)	K04733 interleukin-1 receptor-associated kinase 4 [EC:2.7.11.1] | (RefSeq) LEAF RUST 10 DISEASE-RESISTANCE LOCUS RECEPTOR-LIKE PROTEIN KINASE-like 1.4 isoform X1 (A)	0.260655	1.72266	0.174954	0	0
	evm.model.HIC_ASM_8.150	LEAF RUST 10 DISEASE-RESISTANCE LOCUS RECEPTOR-LIKE PROTEIN KINASE-like 1.3 [Prosopis alba]	PF00069(Protein kinase domain)	K04733 interleukin-1 receptor-associated kinase 4 [EC:2.7.11.1] | (RefSeq) LEAF RUST 10 DISEASE-RESISTANCE LOCUS RECEPTOR-LIKE PROTEIN KINASE-like 1.4 isoform X1 (A)	4.14942	12.864	18.8629	4.58012	1.01563
	evm.model.HIC_ASM_8.151	LEAF RUST 10 DISEASE-RESISTANCE LOCUS RECEPTOR-LIKE PROTEIN KINASE-like 2.1 [Prosopis alba]	PF14380(Wall-associated receptor kinase C-terminal)	K04733 interleukin-1 receptor-associated kinase 4 [EC:2.7.11.1] | (RefSeq) LEAF RUST 10 DISEASE-RESISTANCE LOCUS RECEPTOR-LIKE PROTEIN KINASE-like 2.1 (A)	2.49162	5.0346	5.84613	0.981255	0.392991
Specific LRK10L genes	evm.model.HIC_ASM_1.2482	kiwellin-like [Abrus precatorius]	#N/A	K04733 interleukin-1 receptor-associated kinase 4 [EC:2.7.11.1] | (RefSeq) LEAF RUST 10 DISEASE-RESISTANCE LOCUS RECEPTOR-LIKE PROTEIN KINASE-like 2.5 (A)	0.194799	1.08143	0.0523004	0.371468	0
	evm.model.HIC_ASM_1.4656	thaumatin-like protein 1b [Arachis ipaensis]	PF00314(Thaumatin family)	K04733 interleukin-1 receptor-associated kinase 4 [EC:2.7.11.1] | (RefSeq) LEAF RUST 10 DISEASE-RESISTANCE LOCUS RECEPTOR-LIKE PROTEIN KINASE-like 2.4 (A)	0.0691105	0.575502	0.974139	0	0.861816
	evm.model.HIC_ASM_1.4661	thaumatin-like protein 1 [Prosopis alba]	PF00314(Thaumatin family)	K04733 interleukin-1 receptor-associated kinase 4 [EC:2.7.11.1] | (RefSeq) LEAF RUST 10 DISEASE-RESISTANCE LOCUS RECEPTOR-LIKE PROTEIN KINASE-like 2.4 (A)	0	1.41916	13.7864	0	5.73297
	evm.model.HIC_ASM_10.1285	ripening-related protein 3-like [Camellia sinensis]	#N/A	K04733 interleukin-1 receptor-associated kinase 4 [EC:2.7.11.1] | (RefSeq) LEAF RUST 10 DISEASE-RESISTANCE LOCUS RECEPTOR-LIKE PROTEIN KINASE-like 2.5 (A)	0	0	0	0	0
	evm.model.HIC_ASM_10.1288	ripening-related protein 3-like [Camellia sinensis]	#N/A	K04733 interleukin-1 receptor-associated kinase 4 [EC:2.7.11.1] | (RefSeq) LEAF RUST 10 DISEASE-RESISTANCE LOCUS RECEPTOR-LIKE PROTEIN KINASE-like 2.5 (A)	0	0	0	0	0
	evm.model.HIC_ASM_10.129	thaumatin-like protein [Arachis ipaensis]	PF00314(Thaumatin family)	K04733 interleukin-1 receptor-associated kinase 4 [EC:2.7.11.1] | (RefSeq) LEAF RUST 10 DISEASE-RESISTANCE LOCUS RECEPTOR-LIKE PROTEIN KINASE-like 2.4 (A)	0	0.0329479	1.89619	19.0629	50.6762
	evm.model.HIC_ASM_10.130.1	uncharacterized protein LOC100799604 precursor [Glycine max]	PF00314(Thaumatin family)	K04733 interleukin-1 receptor-associated kinase 4 [EC:2.7.11.1] | (RefSeq) LEAF RUST 10 DISEASE-RESISTANCE LOCUS RECEPTOR-LIKE PROTEIN KINASE-like 2.4 (A)	0	0.973393	2.85815	8.03055	59.1204
	evm.model.HIC_ASM_2.250	PREDICTED: LEAF RUST 10 DISEASE-RESISTANCE LOCUS RECEPTOR-LIKE PROTEIN KINASE-like 1.1 [Lupinus angustifolius]	PF00069(Protein kinase domain)	K04733 interleukin-1 receptor-associated kinase 4 [EC:2.7.11.1] | (RefSeq) LEAF RUST 10 DISEASE-RESISTANCE LOCUS RECEPTOR-LIKE PROTEIN KINASE-like 1.2 isoform X1 (A)	2.19517	5.57567	8.92013	6.48763	4.33814
	evm.model.HIC_ASM_3.1241	hypothetical protein CR513_12220, partial [Mucuna pruriens]	PF00314(Thaumatin family)	K04733 interleukin-1 receptor-associated kinase 4 [EC:2.7.11.1] | (RefSeq) LEAF RUST 10 DISEASE-RESISTANCE LOCUS RECEPTOR-LIKE PROTEIN KINASE-like 2.4 (A)	0.159074	0	0	0.151671	0
	evm.model.HIC_ASM_3.1244	thaumatin-like protein 1b [Prosopis alba]	PF00314(Thaumatin family)	K04733 interleukin-1 receptor-associated kinase 4 [EC:2.7.11.1] | (RefSeq) LEAF RUST 10 DISEASE-RESISTANCE LOCUS RECEPTOR-LIKE PROTEIN KINASE-like 2.4 (A)	0	0	0	0	0
	evm.model.HIC_ASM_3.1245	hypothetical protein CR513_12220, partial [Mucuna pruriens]	PF00314(Thaumatin family)	K04733 interleukin-1 receptor-associated kinase 4 [EC:2.7.11.1] | (RefSeq) LEAF RUST 10 DISEASE-RESISTANCE LOCUS RECEPTOR-LIKE PROTEIN KINASE-like 2.4 (A)	52.0964	52.52	29.961	17.9197	34.5881
	evm.model.HIC_ASM_4.2266	kiwellin [Prunus yedoensis var. nudiflora]	#N/A	K04733 interleukin-1 receptor-associated kinase 4 [EC:2.7.11.1] | (RefSeq) LEAF RUST 10 DISEASE-RESISTANCE LOCUS RECEPTOR-LIKE PROTEIN KINASE-like 2.5 (A)	4.01673	0.452006	0	0	0
	evm.model.HIC_ASM_5.682	hypothetical protein CR513_52588, partial [Mucuna pruriens]	PF00314(Thaumatin family)	K04733 interleukin-1 receptor-associated kinase 4 [EC:2.7.11.1] | (RefSeq) LEAF RUST 10 DISEASE-RESISTANCE LOCUS RECEPTOR-LIKE PROTEIN KINASE-like 2.2 (A)	0	0	0	0	0
	evm.model.HIC_ASM_5.686	putative glucan endo-1,3-beta-D-glucosidase [Medicago truncatula]	PF00314(Thaumatin family)	K04733 interleukin-1 receptor-associated kinase 4 [EC:2.7.11.1] | (RefSeq) LEAF RUST 10 DISEASE-RESISTANCE LOCUS RECEPTOR-LIKE PROTEIN KINASE-like 2.2 (A)	0	0	0	0	0
	evm.model.HIC_ASM_5.687	hypothetical protein CR513_52588, partial [Mucuna pruriens]	PF00314(Thaumatin family)	K04733 interleukin-1 receptor-associated kinase 4 [EC:2.7.11.1] | (RefSeq) LEAF RUST 10 DISEASE-RESISTANCE LOCUS RECEPTOR-LIKE PROTEIN KINASE-like 2.4 (A)	0	0	0	0	0
Expanded G-LecRK genes	evm.model.HIC_ASM_0.3956	G-type lectin S-receptor-like serine/threonine-protein kinase CES101 [Prosopis alba]	PF07714(Protein tyrosine kinase)	K04733 interleukin-1 receptor-associated kinase 4 [EC:2.7.11.1] | (RefSeq) G-type lectin S-receptor-like serine/threonine-protein kinase CES101 (A)	0	4.49904	35.3687	2.04256	10.5996
	evm.model.HIC_ASM_0.3958	G-type lectin S-receptor-like serine/threonine-protein kinase CES101, partial [Quercus suber]	PF07714(Protein tyrosine kinase)	K04733 interleukin-1 receptor-associated kinase 4 [EC:2.7.11.1] | (RefSeq) G-type lectin S-receptor-like serine/threonine-protein kinase CES101 (A)	0	3.34576	9.46741	6.01836	4.73423
	evm.model.HIC_ASM_1.4292.1	G-type lectin S-receptor-like serine/threonine-protein kinase At1g67520 isoform X1 [Cajanus cajan]	PF01453(D-mannose binding lectin)	K04733 interleukin-1 receptor-associated kinase 4 [EC:2.7.11.1] | (RefSeq) G-type lectin S-receptor-like serine/threonine-protein kinase CES101 (A)	0.782883	3.4069	17.3947	2.94274	0.455135
	evm.model.HIC_ASM_1.4298	G-type lectin S-receptor-like serine/threonine-protein kinase CES101 isoform X1 [Cajanus cajan]	PF01453(D-mannose binding lectin)	K04733 interleukin-1 receptor-associated kinase 4 [EC:2.7.11.1] | (RefSeq) G-type lectin S-receptor-like serine/threonine-protein kinase At1g67520 isoform X1 (A)	0	6.40029	30.3937	7.39167	30.6998
	evm.model.HIC_ASM_1.4304	hypothetical protein TanjilG_29778 [Lupinus angustifolius]	PF07714(Protein tyrosine kinase)	K04733 interleukin-1 receptor-associated kinase 4 [EC:2.7.11.1] | (RefSeq) G-type lectin S-receptor-like serine/threonine-protein kinase At1g67520 isoform X1 (A)	0.329907	3.4475	13.4425	3.08772	21.2299
	evm.model.HIC_ASM_1.4349	G-type lectin S-receptor-like serine/threonine-protein kinase CES101 isoform X2 [Rosa chinensis]	PF07714(Protein tyrosine kinase)	K04733 interleukin-1 receptor-associated kinase 4 [EC:2.7.11.1] | (RefSeq) G-type lectin S-receptor-like serine/threonine-protein kinase CES101 (A)	2.20495	4.99412	44.3994	1.40304	6.56682
	evm.model.HIC_ASM_1.4353	G-type lectin S-receptor-like serine/threonine-protein kinase At1g67520 isoform X1 [Vigna unguiculata]	PF01453(D-mannose binding lectin)	K04733 interleukin-1 receptor-associated kinase 4 [EC:2.7.11.1] | (RefSeq) G-type lectin S-receptor-like serine/threonine-protein kinase CES101 (A)	0.0572879	10.3816	4.94751	6.04255	4.69764
	evm.model.HIC_ASM_1.4598.2	G-type lectin S-receptor-like serine/threonine-protein kinase, partial [Mucuna pruriens]	PF01453(D-mannose binding lectin)	K04733 interleukin-1 receptor-associated kinase 4 [EC:2.7.11.1] | (RefSeq) G-type lectin S-receptor-like serine/threonine-protein kinase At1g67520 isoform X1 (A)	0	2.11276	3.94396	17.4342	28.9894
	evm.model.HIC_ASM_10.2183	G-type lectin S-receptor-like serine/threonine-protein kinase, partial [Mucuna pruriens]	PF01453(D-mannose binding lectin)	K04733 interleukin-1 receptor-associated kinase 4 [EC:2.7.11.1] | (RefSeq) G-type lectin S-receptor-like serine/threonine-protein kinase At1g67520 isoform X1 (A)	3.2468	6.66497	4.28956	1.42941	2.83581
	evm.model.HIC_ASM_11.1226	G-type lectin S-receptor-like serine/threonine-protein kinase CES101 [Prosopis alba]	PF07714(Protein tyrosine kinase)	K04733 interleukin-1 receptor-associated kinase 4 [EC:2.7.11.1] | (RefSeq) G-type lectin S-receptor-like serine/threonine-protein kinase CES101 (A)	0.0318148	0	0	0	0
	evm.model.HIC_ASM_11.1229	G-type lectin S-receptor-like serine/threonine-protein kinase CES101 [Prosopis alba]	PF01453(D-mannose binding lectin)	K04733 interleukin-1 receptor-associated kinase 4 [EC:2.7.11.1] | (RefSeq) G-type lectin S-receptor-like serine/threonine-protein kinase CES101 (A)	0.314958	3.98795	8.73313	15.6882	6.08219
	evm.model.HIC_ASM_11.1234	G-type lectin S-receptor-like serine/threonine-protein kinase CES101 [Prosopis alba]	PF07714(Protein tyrosine kinase)	K04733 interleukin-1 receptor-associated kinase 4 [EC:2.7.11.1] | (RefSeq) G-type lectin S-receptor-like serine/threonine-protein kinase CES101 (A)	5.79381	24.0558	65.4752	15.187	25.9291
Specific G-LecRK genes	evm.model.CTG_1197.1	G-type lectin S-receptor serine/threonine-protein kinase [Spatholobus suberectus]	PF01453(D-mannose binding lectin)	K04733 interleukin-1 receptor-associated kinase 4 [EC:2.7.11.1] | (RefSeq) G-type lectin S-receptor-like serine/threonine-protein kinase At1g67520 isoform X1 (A)	0	0	0	0	0
	evm.model.CTG_584.5	G-type lectin S-receptor-like serine/threonine-protein kinase At1g67520 isoform X1 [Cajanus cajan]	PF01453(D-mannose binding lectin)	K04733 interleukin-1 receptor-associated kinase 4 [EC:2.7.11.1] | (RefSeq) G-type lectin S-receptor-like serine/threonine-protein kinase At1g67520 isoform X1 (A)	0	0	2.47006	0	0
	evm.model.HIC_ASM_0.1286	G-type lectin S-receptor-like serine/threonine-protein kinase At1g11410 [Abrus precatorius]	PF00954(S-locus glycoprotein domain)	K04733 interleukin-1 receptor-associated kinase 4 [EC:2.7.11.1] | (RefSeq) G-type lectin S-receptor-like serine/threonine-protein kinase At1g11410 (A)	3.76177	1.35121	0.0226452	0.261364	0
	evm.model.HIC_ASM_0.1305	G-type lectin S-receptor-like serine/threonine-protein kinase At1g11330 isoform X2 [Vigna unguiculata]	PF07714(Protein tyrosine kinase)	K04733 interleukin-1 receptor-associated kinase 4 [EC:2.7.11.1] | (RefSeq) G-type lectin S-receptor-like serine/threonine-protein kinase SD1-13 (A)	0	0	0.0760838	0	0.128503
	evm.model.HIC_ASM_0.3959	G-type lectin S-receptor-like serine/threonine-protein kinase CES101 [Quercus suber]	PF01453(D-mannose binding lectin)	K04733 interleukin-1 receptor-associated kinase 4 [EC:2.7.11.1] | (RefSeq) G-type lectin S-receptor-like serine/threonine-protein kinase CES101 (A)	2.10747	0.34881	1.54986	0.152889	2.03596
	evm.model.HIC_ASM_0.3963	G-type lectin S-receptor-like serine/threonine-protein kinase CES101 [Camellia sinensis]	PF14368(Probable lipid transfer)	K04733 interleukin-1 receptor-associated kinase 4 [EC:2.7.11.1] | (RefSeq) G-type lectin S-receptor-like serine/threonine-protein kinase CES101 (A)	0.00677071	0.112763	16.5422	10.8777	7.66025
	evm.model.HIC_ASM_0.3966	hypothetical protein TEA_025866 [Camellia sinensis var. sinensis]	PF01453(D-mannose binding lectin)	K04733 interleukin-1 receptor-associated kinase 4 [EC:2.7.11.1] | (RefSeq) G-type lectin S-receptor-like serine/threonine-protein kinase B120 (A)	0.0130261	0.619842	3.44485	3.05841	3.42596
	evm.model.HIC_ASM_1.3224	G-type lectin S-receptor-like serine/threonine-protein kinase At4g27290 [Prosopis alba]	PF11883(Domain of unknown function (DUF3403))	K04733 interleukin-1 receptor-associated kinase 4 [EC:2.7.11.1] | (RefSeq) G-type lectin S-receptor-like serine/threonine-protein kinase SD1-1 (A)	0.338714	0.411892	0	0	0
	evm.model.HIC_ASM_1.3242	G-type lectin S-receptor-like serine/threonine-protein kinase At4g27290 [Prosopis alba]	PF07714(Protein tyrosine kinase)	K04733 interleukin-1 receptor-associated kinase 4 [EC:2.7.11.1] | (RefSeq) G-type lectin S-receptor-like serine/threonine-protein kinase SD1-1 (A)	0.0586177	1.82466	4.01316	0.139725	1.29581
	evm.model.HIC_ASM_1.3253	G-type lectin S-receptor-like serine/threonine-protein kinase At4g27290 [Prosopis alba]	PF07714(Protein tyrosine kinase)	K04733 interleukin-1 receptor-associated kinase 4 [EC:2.7.11.1] | (RefSeq) G-type lectin S-receptor-like serine/threonine-protein kinase SD1-1 (A)	5.40035	8.07576	8.84688	14.4544	7.10785
	evm.model.HIC_ASM_1.3258	G-type lectin S-receptor-like serine/threonine-protein kinase At4g27290 [Prosopis alba]	PF07714(Protein tyrosine kinase)	K04733 interleukin-1 receptor-associated kinase 4 [EC:2.7.11.1] | (RefSeq) G-type lectin S-receptor-like serine/threonine-protein kinase At1g11410 (A)	7.1541	14.6881	8.07796	4.94057	15.7657
	evm.model.HIC_ASM_1.4308	G-type lectin S-receptor serine/threonine-protein kinase [Spatholobus suberectus]	PF01453(D-mannose binding lectin)	K04733 interleukin-1 receptor-associated kinase 4 [EC:2.7.11.1] | (RefSeq) G-type lectin S-receptor-like serine/threonine-protein kinase At1g67520 isoform X1 (A)	0.070245	1.30917	0	2.97206	11.3079
	evm.model.HIC_ASM_1.4310.2	G-type lectin S-receptor serine/threonine-protein kinase [Spatholobus suberectus]	PF01453(D-mannose binding lectin)	K04733 interleukin-1 receptor-associated kinase 4 [EC:2.7.11.1] | (RefSeq) G-type lectin S-receptor-like serine/threonine-protein kinase At1g67520 isoform X1 (A)	1.28775	26.1065	29.8201	12.8058	3.64964
	evm.model.HIC_ASM_1.4315	G-type lectin S-receptor serine/threonine-protein kinase [Spatholobus suberectus]	PF01453(D-mannose binding lectin)	K04733 interleukin-1 receptor-associated kinase 4 [EC:2.7.11.1] | (RefSeq) G-type lectin S-receptor-like serine/threonine-protein kinase At1g67520 isoform X1 (A)	1.70611	50.2871	68.9319	0.0592252	113.419
	evm.model.HIC_ASM_1.4331	G-type lectin S-receptor-like serine/threonine-protein kinase At1g67520 isoform X7 [Glycine max]	PF07714(Protein tyrosine kinase)	K04733 interleukin-1 receptor-associated kinase 4 [EC:2.7.11.1] | (RefSeq) G-type lectin S-receptor-like serine/threonine-protein kinase At1g11330 (A)	0.319932	1.90297	0.143161	2.09717	0.36269
	evm.model.HIC_ASM_10.2184	hypothetical protein CUMW_132360 [Citrus unshiu]	PF11883(Domain of unknown function (DUF3403))	K04733 interleukin-1 receptor-associated kinase 4 [EC:2.7.11.1] | (RefSeq) G-type lectin S-receptor-like serine/threonine-protein kinase At1g67520 (A)	0.0370128	0.0978462	0.0993733	0	0.167838
	evm.model.HIC_ASM_10.2204	LOW QUALITY PROTEIN: G-type lectin S-receptor-like serine/threonine-protein kinase CES101 [Jatropha curcas]	PF01453(D-mannose binding lectin)	K04733 interleukin-1 receptor-associated kinase 4 [EC:2.7.11.1] | (RefSeq) G-type lectin S-receptor-like serine/threonine-protein kinase CES101 (A)	0.740538	1.30175	0.830135	1.11917	0.415427
	evm.model.HIC_ASM_11.1224	G-type lectin S-receptor-like serine/threonine-protein kinase CES101 [Prosopis alba]	PF01453(D-mannose binding lectin)	K04733 interleukin-1 receptor-associated kinase 4 [EC:2.7.11.1] | (RefSeq) G-type lectin S-receptor-like serine/threonine-protein kinase At1g67520 (A)	0.110734	1.89441	1.46528	0.904981	1.00427
	evm.model.HIC_ASM_11.1233	G-type lectin S-receptor-like serine/threonine-protein kinase CES101 [Prosopis alba]	PF01453(D-mannose binding lectin)	K04733 interleukin-1 receptor-associated kinase 4 [EC:2.7.11.1] | (RefSeq) G-type lectin S-receptor-like serine/threonine-protein kinase CES101 (A)	6.40551	17.4678	60.6502	14.1109	14.8208
	evm.model.HIC_ASM_4.1587	G-type lectin S-receptor serine/threonine-protein kinase [Spatholobus suberectus]	PF11883(Domain of unknown function (DUF3403))	K04733 interleukin-1 receptor-associated kinase 4 [EC:2.7.11.1] | (RefSeq) G-type lectin S-receptor-like serine/threonine-protein kinase SD1-1 (A)	0.052184	0.0413858	0	0	0
	evm.model.HIC_ASM_4.1589	G-type lectin S-receptor-like serine/threonine-protein kinase At4g27290 [Abrus precatorius]	PF07714(Protein tyrosine kinase)	K04733 interleukin-1 receptor-associated kinase 4 [EC:2.7.11.1] | (RefSeq) G-type lectin S-receptor-like serine/threonine-protein kinase SD1-1 (A)	95.1315	12.2088	0	0.186583	0.118317
	evm.model.HIC_ASM_4.1600	G-type lectin S-receptor serine/threonine-protein kinase [Spatholobus suberectus]	PF00954(S-locus glycoprotein domain)	K04733 interleukin-1 receptor-associated kinase 4 [EC:2.7.11.1] | (RefSeq) G-type lectin S-receptor-like serine/threonine-protein kinase At4g27290 (A)	0.0944785	0.187321	0	0	0
	evm.model.HIC_ASM_4.1602	G-type lectin S-receptor serine/threonine-protein kinase [Spatholobus suberectus]	PF01453(D-mannose binding lectin)	K04733 interleukin-1 receptor-associated kinase 4 [EC:2.7.11.1] | (RefSeq) G-type lectin S-receptor-like serine/threonine-protein kinase At4g27290 (A)	0.0236196	0	0.0634148	0	0
	evm.model.HIC_ASM_4.1622	uncharacterized protein LOC114750768 [Prosopis alba]	PF11883(Domain of unknown function (DUF3403))	K04733 interleukin-1 receptor-associated kinase 4 [EC:2.7.11.1] | (RefSeq) G-type lectin S-receptor-like serine/threonine-protein kinase SD1-1 (A)	33.3937	15.0385	38.746	4.66662	8.8776
	evm.model.HIC_ASM_4.1624	hypothetical protein Ahy_A08g040100 isoform D [Arachis hypogaea]	PF07714(Protein tyrosine kinase)	K04733 interleukin-1 receptor-associated kinase 4 [EC:2.7.11.1] | (RefSeq) G-type lectin S-receptor-like serine/threonine-protein kinase SD1-1 (A)	0	0	0	0	1.76399
