# Supplementary material for: The Diesel Tree Sindora glabra Genome Provides Insights Into the Evolution of Oleoresin Biosynthesis
Source: Front Plant Sci. 2022 Jan 4;12:794830. doi: 10.3389/fpls.2021.794830 (PMC8764381; doi:10.3389/fpls.2021.794830)
Supplement: Supplementary file 14 [file Data_Sheet_12.XLSX]

## Sheet: Sheet2
	ID	NR	PFAM	KO				L	S	R	AS	H12
Expanded NBS-LRRs	evm.model.HIC_ASM_8.559.1	hypothetical protein TanjilG_18942 [Lupinus angustifolius]	PF00931(NB-ARC domain)	K13459 disease resistance protein RPS2 | (RefSeq) probable disease resistance protein At4g27220 (A)				0.0104908	0.551893	4.86805	8.0396	29.7956
	evm.model.CTG_443.1.1	Disease resistance protein [Spatholobus suberectus]	PF00931(NB-ARC domain)	K13459 disease resistance protein RPS2 | (RefSeq) disease resistance protein At4g27190-like (A)				0	0	7.11797	12.0966	0.0292032
	evm.model.HIC_ASM_2.2581	Disease resistance protein [Spatholobus suberectus]	PF00931(NB-ARC domain)	K13459 disease resistance protein RPS2 | (RefSeq) disease resistance protein At4g27190-like (A)				0	0.00686623	0.110412	0.0361149	0.323889
	evm.model.HIC_ASM_6.1376	Disease resistance protein [Spatholobus suberectus]	PF00931(NB-ARC domain)	K13459 disease resistance protein RPS2 | (RefSeq) disease resistance protein At4g27190-like (A)				0	0.0320827	8.94836	3.17139	8.88666
	evm.model.HIC_ASM_8.55	hypothetical protein TanjilG_18942 [Lupinus angustifolius]	PF00931(NB-ARC domain)	K13459 disease resistance protein RPS2 | (RefSeq) disease resistance protein At4g27190-like (A)				6.1718	8.64318	0	0.00500731	0.247669
	evm.model.HIC_ASM_2.2590	Disease resistance protein [Spatholobus suberectus]	PF00931(NB-ARC domain)	K13459 disease resistance protein RPS2 | (RefSeq) disease resistance protein At4g27190-like (A)				0	0	0	0	0
	evm.model.HIC_ASM_2.2432	hypothetical protein TanjilG_18942 [Lupinus angustifolius]	PF00931(NB-ARC domain)	K13459 disease resistance protein RPS2 | (RefSeq) disease resistance protein At4g27190-like (A)				2.23704	11.5115	5.39627	8.30497	7.19023
	evm.model.HIC_ASM_5.1143	PREDICTED: probable disease resistance protein At1g61300 [Lupinus angustifolius]	PF00931(NB-ARC domain)	K13459 disease resistance protein RPS2 | (RefSeq) disease resistance protein At4g27190-like (A)				5.32646	9.80333	17.2029	5.45374	20.2674
	evm.model.HIC_ASM_7.2821	CC-NBS-LRR disease resistance protein [Cicer arietinum]	PF00931(NB-ARC domain)	K13459 disease resistance protein RPS2 | (RefSeq) disease resistance protein At4g27190-like (A)				0	0.0200807	0.331403	4.20972	0
	evm.model.HIC_ASM_5.1581	probable disease resistance protein At4g27220 [Abrus precatorius]	PF00931(NB-ARC domain)	K13459 disease resistance protein RPS2 | (RefSeq) disease resistance protein RPS2-like (A)				0	0	0	0.120382	0.100192
	evm.model.HIC_ASM_4.379	PREDICTED: probable disease resistance protein At1g61300 [Lupinus angustifolius]	PF00931(NB-ARC domain)	K13459 disease resistance protein RPS2 | (RefSeq) probable disease resistance protein At4g27220 (A)				5.48693	11.5683	8.61888	7.57561	10.841
	evm.model.HIC_ASM_5.1151	PREDICTED: probable disease resistance protein At1g61300 [Lupinus angustifolius]	PF00931(NB-ARC domain)	K13459 disease resistance protein RPS2 | (RefSeq) disease resistance protein At4g27190-like (A)				0.0412244	0.706189	18.9707	0.874557	12.6181
	evm.model.HIC_ASM_3.3308	Disease resistance protein [Spatholobus suberectus]	PF00931(NB-ARC domain)	K13459 disease resistance protein RPS2 | (RefSeq) probable disease resistance protein At4g27220 (A)				8.75759	7.49894	1.03733	0	0.791227
	evm.model.HIC_ASM_5.341	Disease resistance protein [Spatholobus suberectus]	PF00931(NB-ARC domain)	K13459 disease resistance protein RPS2 | (RefSeq) disease resistance protein At4g27190-like (A)				0	0.409922	5.77822	0.637272	4.16231
	evm.model.HIC_ASM_2.2588	uncharacterized protein LOC113855691 [Abrus precatorius]	#N/A	K13459 disease resistance protein RPS2 | (RefSeq) disease resistance protein At4g27190-like (A)				0	0	0	0	0
	evm.model.HIC_ASM_2.2587	putative P-loop containing nucleoside triphosphate hydrolase, leucine-rich repeat domain, L [Medicago truncatula]	PF00931(NB-ARC domain)	K13459 disease resistance protein RPS2 | (RefSeq) disease resistance protein At4g27190-like (A)				0	0	0	0	0
	evm.model.HIC_ASM_5.334	Disease resistance protein [Spatholobus suberectus]	PF00931(NB-ARC domain)	K13459 disease resistance protein RPS2 | (RefSeq) probable disease resistance protein At4g27220 (A)				0.019399	0.80001	5.49476	0.728288	6.81739
Specific NBS-LRRs	evm.model.HIC_ASM_9.1029	evm.model.HIC_ASM_9.1029	evm.model.HIC_ASM_9.1029	K13459 disease resistance protein RPS2 | (RefSeq) probable disease resistance protein At4g27220 (A)				5.73787	22.8439	5.88675	9.378	9.62177
	evm.model.HIC_ASM_9.1032	evm.model.HIC_ASM_9.1032	evm.model.HIC_ASM_9.1032	K13459 disease resistance protein RPS2 | (RefSeq) disease resistance protein At4g27190-like (A)				0.142488	22.2617	8.00978	6.28339	12.1956
	evm.model.HIC_ASM_7.2702.3	evm.model.HIC_ASM_7.2702.3	evm.model.HIC_ASM_7.2702.3	K13459 disease resistance protein RPS2 | (RefSeq) probable disease resistance protein At4g27220 (A)				9.92718	12.1855	3.86035	9.36129	0.173404
	evm.model.HIC_ASM_7.2707	evm.model.HIC_ASM_7.2707	evm.model.HIC_ASM_7.2707	K13459 disease resistance protein RPS2 | (RefSeq) probable disease resistance protein At4g27220 isoform X1 (A)				5.47958	20.4879	8.27677	12.2837	0.417288
	evm.model.HIC_ASM_1.1735	evm.model.HIC_ASM_1.1735	evm.model.HIC_ASM_1.1735	K13459 disease resistance protein RPS2 | (RefSeq) disease resistance protein RPS2-like (A)				91.4873	58.6745	0.220936	0.403842	1.60236
	evm.model.HIC_ASM_1.1739	evm.model.HIC_ASM_1.1739	evm.model.HIC_ASM_1.1739	K13459 disease resistance protein RPS2 | (RefSeq) probable disease resistance protein At4g27220 (A)				0	0	0.207434	0.141665	0
	evm.model.HIC_ASM_5.1150	evm.model.HIC_ASM_5.1150	evm.model.HIC_ASM_5.1150	K13459 disease resistance protein RPS2 | (RefSeq) probable disease resistance protein At4g27220 (A)				0	0	2.39583	0	0
	evm.model.HIC_ASM_1.4251	evm.model.HIC_ASM_1.4251	evm.model.HIC_ASM_1.4251	K13459 disease resistance protein RPS2 | (RefSeq) probable disease resistance protein At4g27220 (A)				0	0.067986	0.0958986	5.38091	0.356332
	evm.model.HIC_ASM_9.1039	evm.model.HIC_ASM_9.1039	evm.model.HIC_ASM_9.1039	K13459 disease resistance protein RPS2 | (RefSeq) probable disease resistance protein At4g27220 (A)				1.54502	4.06035	8.76391	1.29981	7.00601
	evm.model.HIC_ASM_2.3131	evm.model.HIC_ASM_2.3131	evm.model.HIC_ASM_2.3131	K13459 disease resistance protein RPS2 | (RefSeq) probable disease resistance protein At4g27220 (A)				2.94599	3.17174	5.52339	0.392303	5.07487
	evm.model.HIC_ASM_1.1779	evm.model.HIC_ASM_1.1779	evm.model.HIC_ASM_1.1779	K13459 disease resistance protein RPS2 | (RefSeq) probable disease resistance protein At4g27220 isoform X1 (A)				0	0.538447	2.08667	12.308	22.118
	evm.model.HIC_ASM_1.1734	evm.model.HIC_ASM_1.1734	evm.model.HIC_ASM_1.1734	K13459 disease resistance protein RPS2 | (RefSeq) probable disease resistance protein At4g27220 (A)				62.6384	33.6521	0.174196	0.48606	0.462331
	evm.model.HIC_ASM_10.1970	evm.model.HIC_ASM_10.1970	evm.model.HIC_ASM_10.1970	K13459 disease resistance protein RPS2 | (RefSeq) probable disease resistance protein At1g52660 (A)				0.378152	3.14108	8.22908	1.06743	6.13705
	evm.model.HIC_ASM_7.2710	evm.model.HIC_ASM_7.2710	evm.model.HIC_ASM_7.2710	K13459 disease resistance protein RPS2 | (RefSeq) probable disease resistance protein At4g27220 (A)				1.21407	1.79941	1.44276	2.79904	0.315878
	evm.model.HIC_ASM_5.1152	evm.model.HIC_ASM_5.1152	evm.model.HIC_ASM_5.1152	K13459 disease resistance protein RPS2 | (RefSeq) probable disease resistance protein At4g27220 (A)				0.058153	0.311307	15.0081	0.485159	17.0086
	evm.model.CTG_425.1	evm.model.CTG_425.1	evm.model.CTG_425.1	K13459 disease resistance protein RPS2 | (RefSeq) probable disease resistance protein At4g27220 (A)				0	0	0	3.34083	2.24973
	evm.model.HIC_ASM_0.1810	evm.model.HIC_ASM_0.1810	evm.model.HIC_ASM_0.1810	K13459 disease resistance protein RPS2 | (RefSeq) hypothetical protein (A)				0.922438	4.71451	3.54291	3.72571	7.02956
	evm.model.HIC_ASM_12.14	evm.model.HIC_ASM_12.14	evm.model.HIC_ASM_12.14	K13459 disease resistance protein RPS2 | (RefSeq) disease resistance protein At4g27190-like (A)				0	0	1.69561	0	1.75337
	evm.model.HIC_ASM_12.18	evm.model.HIC_ASM_12.18	evm.model.HIC_ASM_12.18	K13459 disease resistance protein RPS2 | (RefSeq) probable disease resistance protein At4g27220 (A)				0	0	5.34029	4.02381	10.2063
	evm.model.HIC_ASM_5.884	evm.model.HIC_ASM_5.884	evm.model.HIC_ASM_5.884	K13459 disease resistance protein RPS2 | (RefSeq) probable disease resistance protein At4g27220 (A)				0	0	0.133331	0	0
	evm.model.HIC_ASM_4.1332	evm.model.HIC_ASM_4.1332	evm.model.HIC_ASM_4.1332	K13459 disease resistance protein RPS2 | (RefSeq) disease resistance protein RPS2 (A)				0	0.228527	0.464188	0	0
	evm.model.HIC_ASM_10.227	evm.model.HIC_ASM_10.227	evm.model.HIC_ASM_10.227	K13459 disease resistance protein RPS2 | (RefSeq) disease resistance protein At4g27190-like (A)				2.97159	4.90191	5.10607	3.29371	4.71623
	evm.model.HIC_ASM_4.1336	evm.model.HIC_ASM_4.1336	evm.model.HIC_ASM_4.1336	K13459 disease resistance protein RPS2 | (RefSeq) disease resistance protein RPS2 (A)				0	0	1.48056	0	0
	evm.model.CTG_444.2	evm.model.CTG_444.2	evm.model.CTG_444.2	K13459 disease resistance protein RPS2 | (RefSeq) disease resistance protein At4g27190-like (A)				0.0308959	3.60191	13.6039	1.25197	7.63547
	evm.model.HIC_ASM_5.873	evm.model.HIC_ASM_5.873	evm.model.HIC_ASM_5.873	K13459 disease resistance protein RPS2 | (RefSeq) disease resistance protein At4g27190-like (A)				0.131664	0.339363	0.61862	0	0
	evm.model.HIC_ASM_5.1156	evm.model.HIC_ASM_5.1156	evm.model.HIC_ASM_5.1156	K13459 disease resistance protein RPS2 | (RefSeq) probable disease resistance protein At4g27220 (A)				0.16458	0.600412	6.98157	2.74612	4.77635
	evm.model.HIC_ASM_1.1778	evm.model.HIC_ASM_1.1778	evm.model.HIC_ASM_1.1778	K13459 disease resistance protein RPS2 | (RefSeq) disease resistance protein RPS2-like (A)				0	0.552452	1.87025	9.56734	15.7939
	evm.model.CTG_1257.2	evm.model.CTG_1257.2	evm.model.CTG_1257.2	K13459 disease resistance protein RPS2 | (RefSeq) probable disease resistance protein At4g27220 (A)				0.298541	2.36765	13.0472	10.1999	10.6797
	evm.model.CTG_406.5	evm.model.CTG_406.5	evm.model.CTG_406.5	K13459 disease resistance protein RPS2 | (RefSeq) probable disease resistance protein At4g27220 (A)				0	0.635739	0.737897	0	3.53113
	evm.model.HIC_ASM_0.1807	evm.model.HIC_ASM_0.1807	evm.model.HIC_ASM_0.1807	K13459 disease resistance protein RPS2 | (RefSeq) disease resistance protein At4g27190-like (A)				23.5966	51.924	42.3142	6.54808	3.99257
	evm.model.HIC_ASM_5.1155	evm.model.HIC_ASM_5.1155	evm.model.HIC_ASM_5.1155	K13459 disease resistance protein RPS2 | (RefSeq) probable disease resistance protein At4g27220 (A)				0	0.140815	5.3868	0.719494	3.22057
	evm.model.HIC_ASM_2.3273	evm.model.HIC_ASM_2.3273	evm.model.HIC_ASM_2.3273	K13459 disease resistance protein RPS2 | (RefSeq) probable disease resistance protein At4g27220 (A)				26.459	17.4772	23.6475	1.61498	7.19562
	evm.model.HIC_ASM_2.2985	evm.model.HIC_ASM_2.2985	evm.model.HIC_ASM_2.2985	K13459 disease resistance protein RPS2 | (RefSeq) probable disease resistance protein At4g27220 (A)				0	0	17.257	0	1.13663
	evm.model.HIC_ASM_2.2514	evm.model.HIC_ASM_2.2514	evm.model.HIC_ASM_2.2514	K13459 disease resistance protein RPS2 | (RefSeq) probable disease resistance protein At1g52660 (A)				13.1081	4.38165	1.21188	0	0
	evm.model.HIC_ASM_10.224	evm.model.HIC_ASM_10.224	evm.model.HIC_ASM_10.224	K13459 disease resistance protein RPS2 | (RefSeq) hypothetical protein (A)				6.02793	9.44315	16.0342	6.11993	8.35212
	evm.model.HIC_ASM_5.1148	evm.model.HIC_ASM_5.1148	evm.model.HIC_ASM_5.1148	K13459 disease resistance protein RPS2 | (RefSeq) probable disease resistance protein At4g27220 (A)				0	1.48135	3.37365	0.0404758	3.92698
	evm.model.HIC_ASM_10.1300	evm.model.HIC_ASM_10.1300	evm.model.HIC_ASM_10.1300	K13459 disease resistance protein RPS2 | (RefSeq) LOW QUALITY PROTEIN: disease resistance protein At4g27190-like (A)				0	0.0483079	0.0817698	0.362985	0.414318
	evm.model.HIC_ASM_10.1676	evm.model.HIC_ASM_10.1676	evm.model.HIC_ASM_10.1676	K13459 disease resistance protein RPS2 | (RefSeq) LOW QUALITY PROTEIN: disease resistance protein At4g27190-like (A)				0	0	0.16354	0.290388	0
	evm.model.CTG_172.2	evm.model.CTG_172.2	evm.model.CTG_172.2	K13459 disease resistance protein RPS2 | (RefSeq) disease resistance protein At4g27190-like (A)				0	0	0.696282	2.16361	0
	evm.model.HIC_ASM_10.1166	evm.model.HIC_ASM_10.1166	evm.model.HIC_ASM_10.1166	K13459 disease resistance protein RPS2 | (RefSeq) probable disease resistance protein At1g52660 (A)				0	0	0	0	0
	evm.model.HIC_ASM_10.1161	evm.model.HIC_ASM_10.1161	evm.model.HIC_ASM_10.1161	K13459 disease resistance protein RPS2 | (RefSeq) probable disease resistance protein At1g52660 (A)				0.181125	0.0359115	0.547079	2.21267	0
	evm.model.HIC_ASM_10.1978	evm.model.HIC_ASM_10.1978	evm.model.HIC_ASM_10.1978	K13459 disease resistance protein RPS2 | (RefSeq) probable disease resistance protein At1g52660 (A)				0	0	0.0456503	1.33747	0
	evm.model.HIC_ASM_0.3062	evm.model.HIC_ASM_0.3062	evm.model.HIC_ASM_0.3062	K13459 disease resistance protein RPS2 | (RefSeq) probable disease resistance protein At4g27220 (A)				4.22815	4.80765	3.89794	4.37138	2.19449
	evm.model.CTG_97.1	evm.model.CTG_97.1	evm.model.CTG_97.1	K13459 disease resistance protein RPS2 | (RefSeq) disease resistance protein At4g27190-like isoform X1 (A)				0	0	0	5.56968	6.38286
	evm.model.HIC_ASM_2.2973	evm.model.HIC_ASM_2.2973	evm.model.HIC_ASM_2.2973	K13459 disease resistance protein RPS2 | (RefSeq) disease resistance protein At4g27190-like (A)				2.77563	10.1809	13.5846	6.54723	12.3241
	evm.model.HIC_ASM_5.1154	evm.model.HIC_ASM_5.1154	evm.model.HIC_ASM_5.1154	K13459 disease resistance protein RPS2 | (RefSeq) probable disease resistance protein At4g27220 (A)				0.0643472	3.82741	35.4162	9.04953	36.6194
	evm.model.HIC_ASM_10.514	evm.model.HIC_ASM_10.514	evm.model.HIC_ASM_10.514	K13459 disease resistance protein RPS2 | (RefSeq) probable disease resistance protein At1g52660 (A)				0	0	0.117231	0	0

## Sheet: Sheet1
File S12 Information of NBS-LRR genes
ID	Pro
evm.model.HIC_ASM_5.2031	MGSETLSAKKKKVIKELVHGQESANRLKLLLQKPAFGADGFFSAAELMAKVLRSFAESLSVLSNTEAGGDAVRVRNLAISGENGSPVAASCNDMRAEDSGESRKISPPATKDRRGCYKRRRTSETSTLVSSKTEDGYAWRKYGQKKILNSKYPRSYFRCTRKHDEGCRAIKQVQRTKENPETYQTTYIGRHTCKHNLKAPPMVPDWESFAADAKVPPNHHVQTNHPSSPAVKQEHSKEETSCGVPDHLETNSLWSDLKDIEMMPPKVASDNADTVYSCTGSHSLDMDFAVNFPFDDESQFL*
evm.model.HIC_ASM_11.1598	MASSSSSTPPTSPAAANTSQEKHDVFLSFRGEDTRYNFTSHLNAALSRLHIKTFIDQEMQRGNEISPLLIDAIEKAKISIIVFSKTYASSRWCLDELEKIIECKTKNGQIVMPVFFHVDPSHVRHQTGCYAEAFALHEQNFNTDMNRVLRWKASLEAAATLSGWHCGLNSTESELVEKIAQHVLQELDSIIGSDINSKIRMQRQITLAKYEKYLCTSSLSDLMDLNNALQQLAQLKVERVLKTNDENDWNDLFNTQSFVVKFKFDKWKKTDKHLDYIDAKAAENHLEQLTKEKEIRLQGLTIGI*
evm.model.HIC_ASM_9.1727	MTLLTRIDWKLWSERSVLGRVVESLSLAETDVLIKECNKIYKVKPLNAKEAIQLFNLNAFPKDFLQKEQEYNELSNRVVKYANGVPLAILVLGRSLYDKNRDEWESKLKKIEEVPDAKIQDVLEWSFNELDHDQQCIFLFLACYFEDESKGQITLLLDACRHHSNDGLRVLHDRALLTISSGGYVSMHNLIRKMGRGIVFKESLNNPSQRNHLWNPDDIYEVLENNMGTLTILSIRLNMSNLKRDLLLRCEAFVRMHNVKFVRFESNLPSKNRHTVYLPREGFKVLPNKLRGRLVRSLQKREREL*
evm.model.HIC_ASM_8.857	MPCSRVEKLWDGVQDVVNLKKIDLCCFVHLIGLPDLCKASKLESIDLSHFWSLVEVHESIFFLHQLEELDLSGCKQLQSLKSDVHLKSLRPLDLDECASLKDFSVISEQMKYLNLDDTVIFGLPSSIKFVKMLKCLRRGLKHMVLGLGILPPWKQLECYILIALVTSLARCNKGFRPSLSTANLPALAFEVIRKAEWMPYEEYVAHPFMGMQELLKYMYKCGVENPGRHERGMKETKSMKLQEPRHQQRTSKIIDDKGSFKFEISNGDEGTLEISIGGESFQISSNDEGLKLMTAAMVQIHLLFLLSVRHM*
evm.model.HIC_ASM_3.1773	MGEIVSGVASALLGKLATNAYKEIVLISGLKGDIEKLQNTMNIISAYLVDAENKQVKQHSITEWLQQLKEAVLNASDILDEIECETLRNQVVKEYAGVTRKVRRFFSCSNPLAFRSKMSRKIRDIRERINGLELAGHRLGLAVIHHDYDSDWPHGQTLSWRETQSSLPSRMTGRGKEKEKLKNDLMRPNAKANKIDVIPIVGIGGLGKTPLAQLAYNDESVANKFSLRMWVCVSEEFEIKNLMLKILEAADRTKRDVQSSSLDQAKTLLHETLHGKKFLLVLDDVWNEDVRKWQQLEDVCWAWLMKVTRIAKSL*
evm.model.HIC_ASM_4.2909	MSFVGRFLLFVSPGHAFFNKLTTSSTKPEAQVVEDIVKVVSISFDELVVKQFRLEILNMHMIPGSQIIITRRDEHILQEYGMDYVYKVEPLNKVENVQFFYRIAFKHYYPLNDYERLTYRVLEYCKGLPLAIIVFASLSWNGKIVKDLQYNYEYHLDIKVRILVDKSLIDIVDGRKQMYDLLQELGRKIIMEKSPKKLGKWSRLWSYKHLQYIIKRNSTTDDIEVLILFGPHSKEMKLKAKILSKMSRLRILKLDGVKISGNPIGLSSEMDAYETMVDLISEYRPRTYNLNSGLVFHSNDHREKWRSNNVGWVGELHGFR*
evm.model.HIC_ASM_5.884	MGNILIAIAAKISEYPVTPILRQFEYLINFKNIGNLNQQMQKLETLKLQINKTVEQVARKGEIIEPRVQRWLTSVDEIIKQVRIIDNESKLRRIVFTDSLLISSINQQEIYKEIKSKFERVAYPSPLPGIEYSLSNDIAPFESRNSALEEILDELGKDETSAIILHGMRGVGKTTLAKRECKKANEPKLFDEVVMGFVSRYPDLRDIQGQLADMLEFKFGEESEKGRARRLYLRLKNEKKILIVLDDVWEKLDLEAIRILITAENENMRISDGEGVKKVALKGPLEEESWSLFRSVAGDIVETPSFSVVAKEIVGKCMGLPLVLVR*
evm.model.HIC_ASM_12.18	MEILASVVSKIAEYTVVPVGRHVGYLFSYNRNFKELNDQVEELKIAREDIKNLVEVEKKKGNEILVAVKNWIGKADGVTDEVRQLCEDPRREMIGCTKYPFSNLWWRHQLSRKAKKLKLSTGIHLEHRIRALIQKVESLWLEEINGISNVLYQLNGEGFPKLKHLHIQNNTQIQHIINSVGWNQSSFPILETLELQNLSKLEKLSHGLLSVNSLSKLKVIKVKSCRQLKHLFSDSMVKRLSQLNEIEVSECNFLQEIVLVENGSVGDNGITDTIEFRGLQSLTLQKLPKLDGFFSNESTKANEKRLATTSISNPFFKAKRSLVNGI*
evm.model.HIC_ASM_2.3669	MEILCCKFFAAKKERMIRELLEGRESAIQLRFMLQKPLGDGGSLSAEHLMEKILRSFTETIFVLSSSENGDEAGHRNLVVSGENGSLVVASSDDRRSEESSESRRKKSSTPPPPTKGGRRGRYQRRRNAHTWTTVASRTDDNYAWRKYGQKEIQNSKYPRGYYRCSRMYDQGCRAIKQVQRLQDNPESYQTTYIGIHTCKSTLGTPQMITDSAGTWDSFLVNKSSGSKLQIPEPDEQHIDQHPLNSSNATVKQEYPNQETPSDAVADNLEDNNLWSELQFEELSQPTIIPSKMTSENYSCSSSQVHLDMDFGVDSVHFPGIGFPFDDSFL*
evm.model.HIC_ASM_12.14	MEIFVSVAAKIAEYTVAPIGRQMGYVFSYAQNFQKLADQLEELEGAKVTIEHWVNVERRNGKEIEAVVQNWLDKVDKITEEAKQLYEDPKREEFRYEALPEVSKTLKLKLPTSIHLEYGIKALIKRVESLYMDEMNGISNVLYELNAEGFPLLKNLHIQNNNQIQHIINSLEWSQAIDSFPNLERMVLQKLSKLEKLCYGPLTVNSLGKLKVIKVNSCDQMKYLFSYSLVKGLSQLNSIEVSRCSSMQMVVFLENSSSVVDDSMTDLIEFCGLRSLVLQNLPMLDGFCSNELATSISDPFFSAKWIWEGFEVLSCFPFYTHHFNKCPDQRI*
evm.model.HIC_ASM_0.1810	MLSCRHTGLLSKAYAFHWQATEACTHGRRPRNLFSTSSFADRACDLSLLYFLLVSVESSIDSSPCFEGPSKSAEETGLRKRIAEQNSDEETMGILSAISSKTMGILSDIFSKPLSLAGRHTDRETTGADDGRKKTPPLRTDYVQTRLCGLEGNEEYFGPLEGRTQTLDQVMEALADPNTHIIGLHSSNENVIKITGTLPEKVIRRVKRDNMFDVILKAKVTKKPNIKKIQDEIADGLGLKLKEKSKSKRASTLHDNIKMKQKILLVFCELYKGIDLRKVGIPYGADHSGCKILLTSTNEDVISNQMRTQKNFSIDSPTLRREHTRKFCCNCCF*
evm.model.HIC_ASM_4.690	MRSVKVHQLKQLPKEDGWSLFAKHAFRDGDPNSNPDLEEVGWKIIDKCKGLPLALKTIGSLLYTKFSLEEWEKILTSEIWEISNVESNILPALRLSYHYLPSHLKRCFSYCSLFPKDYEIDKAHLVQLWMAENFLHSHQQNMSLKEVGDQYFHDLVSRSFLQHSNEDKTCFVMHDLVNDLAKLVSGEFYCRLEAEDPKDMLKVPRHFSYLRNEFEASNRFEAICKADKLRTFLPFSRHRGIAYDLFPSLQDLTLHGCSNLEMISVSDGHDQNPLSLKELSITCCPKFVSFPEGEACIPSKDSKPRLLIARLILLETYLVTMNLVAGLQSKSAK*
evm.model.HIC_ASM_3.1904	MDTEAIGEQTYGGCYALSLVGPGASFLSSLKSKNREFLHLASDEFEEGKFADLGITLEAAAVVDPKLFSFYGEASQLNVMSAKNFPLDVLLFSLVWLHELRTFSFDGCKVILTNHLGETQNLQILSLVNSDVPELSINLTKLTGLRLLDLTNCKLGIIPRGLLSGLSNLEEFYARGTFDKWAANEEQEIDRTIKLRNVESRESSIKINQIDIHMPKSNQLPRGSYFRSLERFRISISKGIHVPDKQQHVYRFKSHLRLNLGVSELPKVIKDTMNKVEILELCGSEGLKNGLNSLDSSSKGFQGLEAMYVKKCDHLTFLLDATATKMTVQNLRKLSLQ*
evm.model.HIC_ASM_0.3579	MYIVDKKKGFLLAELEHLNLRGELHIKHLEKVRSATDAREANIVNKKLDVLRLSWSNRGESESQENAEQILETLEPHRQLKSLAMEGYRGIHFPQWMGSATSKYLCKVRLWSCTNCWQLLSLGKLPSLKQLLISGMNKVQYVDEESYIGGAATGFKDLEHLSLQWLPKLERLSKEDEQNIFLRPSQMEIIYCSKLLSLPCLLSLRKLEIYGECKALLGSIHNVHILEYLEIFNDKELASFPDGMLRNLTALQSLFLWYLPNLASLPDCFENLSNVHKLEIYKCPQLMCLPMSIQGLCNLEELDIIDCPELKKRCGKETGGLAQDSSWTEHLGIDYRGGR*
evm.model.CTG_425.1	MEILNIVVEKVLDFTVAPVVRQFGHVIFYNKNIKRLKKEVEDLNAAREDAEDKVVAAENNNEVIEKAVQLWKRRVDEITKQAERFFENESDANTGCSPKSCPNLWLRYKVSREAKNMAAEVGKLNGKGNFDSVSTCRKHSQGVGDFSVVEEAFESRESTMNEIMEALADPTIHVIGLHGLAGVGKTTLARQVAKKARDEKLFDMVLVVEVKKYEIEEIQCQIADMVGLKFGMQSKNETIRADQLYQRLEKEKSLLIVLDDLWERLDFKQVGIPSADGGNTHHKFILTSRKKDLLSTQMNCKRNIKVELLSEGEAWALFKKTAEINDDDNSDLISKAIEVSQNLT*
evm.model.HIC_ASM_0.1586	MMDKKFIQSLCLRWETDDMDDSQTELDILDKLQPHQNLKTLLITGYRGTKLPDWFGHSSYQNMTELYLKSCEYCCSLPALGQLPSLKTLEVAGFDALESIGVEFYESGHSSLVTPFPSLGSLRFYNMSGWEKWCLFEREAFPVLRHLALSDCPRLAGDFPKQIPALDRLTICKCPQLAYCFGNSCDHLLPKLHDLFIYKCPKIELYGEGVMSPNLTKLGIDDSLLAMGRHLPTVTDLRIMGENSSVQLFPEQSLLFPSLTSLSLENFQCLEILDCNGFVNLTSLQTLSIWACPKLKKISGQRLPPSLTKLKFCACPMLEEELRTNADMWPKISHVHSIFFVRLP*
evm.model.HIC_ASM_1.3151	MQENPKKEIIDVLQTSFDGLEETEKELFLDIAFLQREPEWFVKDMQKNHGNHPDIGMRILIDKSLIHNWLEKLLWRNHPKNQESGVATKDIEVLALIEPHPKEMKLKAQTLSKMSRLRILRLDGMKISGNLVRLSREIQLLTLMNYPSTCLPHPLTRSPLMFQLDRLVCTKQSWEGIKPLKNLRHLNLSYSKNLIKMPDFRGMPNLKRLFLRRCTSLTRVDESIRVLSKLEELSLTGCISLVPHDPDTGIEVVIPGNDVPKCFNQQSLGCSTRVLLPYSNEWIGVALCVALAPTGNDVYYYDTELMTWEAGKEVEFRVIGKDYKMMKCGARWVSEQDIQELQLLKEQY*
evm.model.HIC_ASM_2.3859	MGDWEQKKNLINELLQGMELARQLQSYLNVSSSLWQEPRELLIQKIIATFEKALAIVKWNTGGSVAEPSHAMIRMLDSPSFSGSPRSDDSDRDMKDQELNALQKRKSLPTWTHKVRVPPGVGVEVRLDDGFSWRKYGQKDILGAKYPRGYYRCTKRIQGCLATKQVQRSDEDPTIFEINYRGKHTCTQGSNSVPPTDPQDHNQESSNIPTMSQELQNLQLSQELFMSFRENLRVKTENLDSPQNPFPSFHVPSTIKSESQVFPDPVTTEKSFPENFSSLSYLCPPAPSRSNYISEPPNGLGGHSNMATSGSQIIDTISAANTPTVSLGYPFDDQFEFQQNLTFGNPRFFP*
evm.model.HIC_ASM_11.703	MGSATGSNAGDMVAGAALGAPFGGLWKSGVDQVVKACKLPGTRKQLKKMLDDVDPLVEEIKRNKEALDQPQEEIKALTREMEASKKLVKRKNTWYKFPTFGARQEGLQEKVDLLPRATTMGLLPQVARDVQKVLINTENTKGIPQMKSVCGPPQKTKFTVGLLGHLKKLKTKFLAEDASVVVVTGLGGSGKTTLAVEFCWDPDVRDKFRESIFFLTFTKNPNLKNITQKLYDHCGCEQIHEFQSDEEAINKLGILLGQKLKYPKLLVLDDVWPGSEYLVEKLKDQLSDCKILVTSRIMYPRFGTPYPLGPLRDEDALELFNHLALNDSSSYKPKEDIVQEIEAITLAHENC*
evm.model.HIC_ASM_1.3871	MALELVGGAFLAAIFSVLLGRIASPEVVSFFKKNKQSDKLPKKLKIALLSVNSVLNDAEEKKMGNAVVKQWLDELEDVAFDADDLLDEICPHAITGADEVQNLVPVPKNFYDKEIEQELEDILERLEFIIKQKDVLHLKEGRGVRIPQNTPTSSVIEACDVYGRDGDKKALMKLLSDDSNDDHIGVIPIVGMGEIGKTTLAQFVYNDYRVQKEFDIKAWIYVSGNFDICKITKTLLEVVTSCSCDIQDLNSLQRKLKMCLTNKKFLFVFDDVWNENYDNWDKLRTPFKHGGGQGSKIIVTTRSTHVTSIMQTVPAYNLCKLSDKDSWMLFAGHVFEHKNSVSNPILENIGSS*
evm.model.HIC_ASM_11.40	MENELSWQHNTLITELIQGMEVARKLKADLRTSSSAATRDLLVQRILSSYEKALLILRWNASNSKSHPAGTAAGSSAESPISAIGSPVKDDIDEGLKNQHDLDPDSKRRKMMPRWVNQVRVSSETSLEGPHDDGYSWRKYGQKDILGAKYPRSYYRCTYRNTQGCWATKQVQRSDEDPTIFDITYRGKHTCSQGNNAILPPKSPDKQENPRNYNDTHHGQQGLTEFKDILDVNTDNLEDGEIACPFTSPMTSFGYMMQNNQSLLPLSLENDSFLASVSQTLFPPTTPEPIYYSFPSFKINQFDGQHHNQCSESDITEIISANTSATNSPIPDFNFSLDPVEIDPNFPFDTPGFFS*
evm.model.HIC_ASM_10.818	MDIEDIQFAQSFRNKCLNCCPKYCVPSKKLRRNVVNTLNEVDELLTTGKHLYKDDNLAYRNTLLNRVWHSIEDENVGTIGLYGMGGAGKTTILKRICKEFERRKKHFDVVISVTVSKDLDKNSIMDKIRRVLNIGHDVWNNIKERAAEIHNALKWKTFALLLDDVWEPLDLEMLGVPSPRSTNNKSKVVFTTRLEDVCIKMQAQKFEVGCLANEAAFELFCIQVGEETLNMHQNICQLARQMAAECKGLPLALVTVGRSMAGVMSVEECNDSIRELRSSSQVSSNSDENMLSVMKFSYDKLPDDLHKMCFLYCALYPSEYEIRVENLIDRWLGEGFLGIDKAMNIHDMYIWSRKKYN*
evm.model.HIC_ASM_10.1463	MEENKNWEQLGLIKELTQGKEIAKQLWSHLLSTSSSHETNEFLVEKLLSSYEKALEMLNWEANFVDPNTNIGRNLDSNCFFANNSPRSEVLDQDNSQKDAFKKRKTMPRWTEQVKICPGTGVEGSLDDGYSWRKYGQKDILGAKFPRGYYRCTHRNVQGCLATKQVQKSDEDPTIYEVTYRGRHTCTPSSHLNKAFPSKRKMGLGGNQFQNHQENQAQEEKTEQIPKPFFTFGSGLEGKVENIHNKEDIFPSFGFASPLIGSDNGDNNIFNEGMMENHFMDNFPPAFMSPATSESNLFCLTSCHLGSNGLGQNVRTPESDLTDIISAPTSVTNSPILDFDLTLDKADFDPNFPIDTMEFFS*
evm.model.HIC_ASM_1.4505	MLTMSQPVSSNSASFGNTHPSNSSSSNYTYDVFLSCRGPDTRYGFTGHLYKALSDKGIHTFMDDEELRKGEEITPALLKAIEGSRIAIVVLSKNYASSTFCLQELIKILECVKQKGRLVLPIFYGVSSSDVRHMNESYGEAFIKREARFQNDKEKVKKWKQALQEVSNLSGWHLQGFEYESVLIRKIVEELSRKALRIILHVANYPVGLESKVEKLRSLLDIESNEEVIMVGIYGIGGIGKTTIARAIYNLIADQFEGVCFLANVRERSNGSDGLVQLQELLLTELVENKIKLSDIYRGIPVIKQMLNKGKVFLILDDVDELYQLQTLVGGLDWFGSGSRIIITTRDKHLLDTHGVERKIW*
evm.model.HIC_ASM_0.1452	MKKLEGLLEIKLASHLTQLLEMLRENSLIAELRQVSNPGKASAILTLSVAINVDKDYEESAESCLCMKNLQYVSNGEKASLAKILDKKHIESLELVWALNDHMLDSAEEGAISVKYLESVESKNLSSFPINGFPNLETLSISGCENFESIFSQSALQIIIMEHNPNLLSSSGALPALNMVELRVSKCPNLKSKPHFMDRLLPNLKKLKVRGCPEIERPGEGDMPPHLTHPIIDYSVFTKFSKEWGLPNVTHLKIDGAYDNGSAQCFPEQGLLLPSSLSCLWLCNIQTLTTLDCKGFLLHLTSLQRLSISMCSKLEKIAGQRLPSSVKYLWIRGCPLLEDHCHKQNAEIWPKISHIPDIYCV*
evm.model.HIC_ASM_0.1675	MCTCKQIPWNVRNKEEVSQARIIDKKYIEDLDLDWNTDDVDDSQTQKDILEKLQPHKNLKRIRIRGYMGTKFSDWLGHLSYYNMTEIHLKDCKNCCSLPPFGQLPYLKSLSVWGFEMLVTIDADFYGNGGSSLSTAFPSLESLKFDHMHAWKEWFLFEKDAFPVLQELELSSCPKIVGDLPKQIPSLQKLRIRNCEQLSSPIPRALLIDTLHIIQSEAVVLQSDQGPLSVKNLWIQKFKRLEFPMQLCPESLESLKVIDSCCSLISLSVDTFPNLKRLCIDRCENLKSVSVSLQNLTAADIYSCPNLEEIQIEGSVSPNVTPFYVCECPKLKPLPNHMIRHVPGFLFQPKKMKKMPSPLRFL*
evm.model.HIC_ASM_5.2242	MDNMRDWDQVTNLICELLQGKELARQLQSILNVPSSSSQEAREALIQKIIATFEKALAIVHPNGRSMAEPSQPTGAAIRMSESPPLSGSPHSEDSDRDMIRDQDPNSLSKKRKSMPRWTKQIRVNPGAGVEGPLDDGYSWRKYGQKDILGAKYPRGYYRCTHRNVQGCLATKQVQRSDEDPTIFEITYRGKHTCTQASNVVPPFSGPQENPESKPNMVPQPQQNIQLQSSELLSSLRASLRVQTENLDSPQQSLSLFHFPSSSNIKTENLVFPPPMMMENNLAENFSCPSYLSPATSGTNYFSSVSPSGFVGNPNFASSGSEINDIISAATSAANSPTVGLEYPFDQFELEQNFTFDNPRFFS*
evm.model.HIC_ASM_5.1152	MLDTCLASVGFNYTRIESRVEGILQLQVGSKNAGQNSLNSNLIDLRLRQLPELRFIWGGDITVLKFHRLAFVEVSNCPKLKTIFPLGSVGFLQNLVFFYVTECQELEEIIAPSDLQQMCFPKLERFTIKKCDKLKCIFSDYMPPRFPQLSEVEIEECREIERIFGRTRVTDGDHALVISECQELEEIIASSDLQQMCFPKLRNFTIKKCEKLKCIFSDYMSPRFAQLSKVEIEECSEIERIFGRTRLTDEDDALGPSDLQQMRFPTLRLTIRKCEKLKCIFSDYMPRHFRPKWVDIEIEECSEIERIFGRTRVADEDDAPVLIELEALKLRRLPNFTEIGHAIRLQERPIFRYRVDDCPKYTREFI*
evm.model.HIC_ASM_9.700	MEEATKMEQVVLISELTQGKQLAKQLLSHLISSSPTHETKEVLVEKILSSYEKALKLLKWEADGIPIGNKSDSHCSFANGSPKSEVLDQDNKHKDVFKKRKTMANWTEQVKICTETGFEGSPDDGYSWRKYGQKDILGAKFPRGYYRCTYRNVQGCLATKQVQKSDEDPAVLEITYKGRHTCTQASLLNKASQSKRKIGLGENQFHNLQKVQPQQEKTGAKPQEEIFTFGAGLEVKTEDIENKEDIFPSFCFASPSLGSDNEDYNIFADTLMENHLMEDFPSPFISPATSESNLFCLSPCHLGSIVFGQNVQTPESDLTEIISTPTSVTNSPIGDLDLLLDKEDFDSNFPFETQNSLDNFSHSHQVS*
evm.model.HIC_ASM_10.1941	MAYSSSISASTKHDVFLSFRGEDTRRTITSHLYAALCRKSIDTFIDDEEIERGDEISPTLLTAIEKSTISIVIFSKDYASSKWCLDELVKIRECKNKMQQIVLPIFYNIDPSEVRKQNGVYAEAFARHEKDNQVKVQKWRRALEEAANSAGWDSSNSRFEAELVENVVNDVLRKLNRITNPQVPHGLVGVEKHISRIESLLCTESTDVRIVGIWGMGGIGKTTIADVLFKKLSAQFQSHAFVENVREKWAHHGKYELRNQLLRQILEDQTLRIETSSIRSTFIVNRLQRRRVLIVLDDIYILIRQGLKVTSPEMDPVKVEVQLENLIMATKMSSKGIERSGLDHFLIIQLNRALPVDAFLDRGQKLIHDFVN*
evm.model.HIC_ASM_10.601	MEFTRTYKTSFSFLSAITRSRHDVFLSFRGEDTRHNITSQVYRALKEAGIPTFKDDVNLEKGGEIASELLKAIEMSRIAIIVFSRNYANSSWCLDELVKIIECKNEAGQVVLPIFYDVDPCDVRQQRNSYAEAFGKHEERFGLENMDMSKLDGWRAALTDAASSAIGLDMQNVASWHQSKFIKEIVKHVLSRRQDAHISASIFPPRSGVAEEYLNLLLSVMSEDILVIGIWGVNMTNIAKAIYNQNLARFEGSCFLQDVSLIAEQSDGLLALQKQFLSQMLMKDRIDINNVKTGTKMIKNALHEKRVLAVLDNVNKLDQLNALARKRDWFGLGSRIIITTTDPQLLNVLEVDDVYGTRGIQVKCQFVQIYHLCQ*
evm.model.HIC_ASM_2.2512	MEASSSLNSRNRNPTSPWKYHVFLSFRGEDTRLNFTDHLYAALWRKGIITFRDDEELERGEVIKHGLLQAIEQSLCSVVVLSRNYASSGWCLDELQKILECRKVLDRVVLPIFYGVDPSDVRYQTGSFAEAFREHEENFGKDNTKVQGWRDALSEIANLSGCDSKNWELSSFKVSKQISKLLMPDEEYIFIDVIIPGKEMLAHFEKECDHSVTVDIPDCCCSSEDGWGIWFNLILKGGGEESFFQVNSSFDPEDDCCFRYSLQVKYVRGFNERVGFMLGVNKPWLGNVKGDGGNQLRIFFSARCYIIKDGYPHHKENYGHCGYNLICRHTSQGIIHGKGCALYKEDGKICCEEFEGQDAIVSDDEPNLGPALKRAKA*
evm.model.HIC_ASM_0.2657	MAEPAVSFLISRFGDFILNEAKSFSKSANYKKIQHLERELKRMQCFLKDADTKQDQDETVRLKVAEIRDLAYAADNILDEYDIRVATEKKEGLTKSKIFWKERTMRKLGSEIDDITERVTELIKSLQAYGVEELKGGDPGNNSSKEKQRRQLRRTFSHVVEADIVGLEEQTQKLLGPLLSDKRTSHVVSICGMGGSGKTTLAKHLYHHEKTRCYFDRFAWACISQQWDVRQVWKSILISLKNCPDSTERNRISMLMDHELAKELYQVQLKAKCLIVLDDMWTENAWDSLRAGFPEGSITGSKILLTSRNIIVAQHVDPRGIIHEPRPLNELQSWELFKKTAIDGRQETGTYIIVITLFIYILRYGFILDIKRLPLRNECFQHI*
evm.model.HIC_ASM_9.1726	MQGNASEKPSIFPFPKEAPALLLIVRQIGSSLLHLYRCNSHRQEVPSPESCLLCKQCVLWIGVPNGWIYLNPLDSSQRLLLLFFTPVILPPMSLMQQNTSNSWASRPVPETKHDVFISFRGTDTRFGFLSHLYEALCAKNIVTFVDNKLNGGDELSPTLFTSIERSEVSLVVFSEDFASSSWCLEELAHIIRCKENHKRTVIPIFYKVDPSDVRHQKGGYNEPFDKHKARTTDQCKLQEWRNALKKASDLSGFHSSNFQTEAKLIEKVVECVLMRLNKIRDSHDLKGLVGVRERIADVEALLPTNPQDVSVIGIWGMGGIGKTTIAKKLFERLSYEFEGGHFSYVKKELKDGDIIQLKAKLLAKLLGEDIDSVMHNGILSHYAFS*
evm.model.HIC_ASM_1.3150	MASTSNQNSPSSPWTWKYDVFLSFRGDDTRHNFIDHLFAALHRRAVITFKDDRNLKKGKIISQELFKAIEESQICIVVLSKDYAASTWCLEEMAKIVDCNEQGDRNQMILPVFYDVDPSHFIRETLHFVFDTQHASFFSFINFTDAKIFALKSKNNPEVQVVEDIVKVVTRVLGHKFSSFTNELVRMQSHLEILNMHMALGLNDVRYIGITGMGRIGKTTLARILYDKICHHFDTCSFLKNVNKGSKDDCLINLQKQLLHETLQVEDIRVQSMNSGSSLIRTRLCNTKSLTVLDNVERSYQLEKLAGKLDWFGRGSRIIITTRDEHILKQYGVNYVYKVELLNKVEDIQLFCRKAFKRDYPLENYERQTCKVLEYAKGLPLAVKVLGSFLYGRSITE*
evm.model.HIC_ASM_9.1941	MDLPDLSNASKLEWVDLSWCKNLCHIHPSLLHLDTFVELNVSYCLKVKPLHKKIELLQFEGTAIDIVPSSIGCCKNLKWLNFCDPPNKVPMAKNCSTLVTLILSTAFRCCDLENCGKLDQQSLKGITAAAHSRIKEAKRTRVYSSGEAIPCCCFSYRTTQTRISIELPPRSDLWGFAFAFCLAVPGNFGYVKCVCYLKDGDTEKYVSGWDNYDDNEFSADNVYLRYDQRILDSLNAMKRRANGQVSFRLFTDFRDDLDHKIKEFRVWPIYASKELMNNNSLRKRNPEDSLHKLNPVHIWTLVIEIDSFDLENQGQQEKFSLPKFRPRIADTFYYWRNLPNSKVQRLLSSVISSGGCFSYCCNTLVAIDAAVASATIAVAADVVVAAAQSSIHDGIAETI*
evm.model.HIC_ASM_11.1213	MTDISFLRLLTALILFKCENCQQLPPLGKLTCLKWLCIGRMKHVKHIDDSSYDDMADKAFPSLETLYLDDLPNLERMVKDEAVEMFPRLSGLSILDVPKLILPFIPSVEWLFVSGCNSDARVMSISNYRKLEFLSSSDSKELISLPEEICRNSYHLKTLLIERFHKLEALLAEPVSLSELEELEISRCHQLESLPLQGLSSLRTLTIVNCWKLRSFSEGNHHLTSLEKLEIRGCPELEALPNGTNQLTALREVVIVKSSKIPKGLEHIPSLLSLDLGYFRNLTSLPDWLCDMTSLQKLEIRYCPELRSLPSNFQRLTNLQKLVIRGCPKVEKRCKKTRGEEWHKIQHIPQLQLGRESGTRTVSGKVSNFAFLDENSGHPDYCPIGWDLDLFVEEILTKM…
evm.model.HIC_ASM_5.1056	MVVWVEVKHKALEDIQRQIAYKLGLQLENDDEIVSANRLRKRLEQEKCLLVLLDDLWGRLDFDKVGIPFDDEGNRHCKIILTSRNEDLLISQMNCKRNIKVELLSKNEALRLFKEKSELHDDIDDPQLLSVAPEVARIFPKLEKLVLRGRPAKMMWNGRFQSYHVSSVKDLYLYRIYNEVATFPYGSLVTPSLKSVNVMDNEIQCQINLKEILFDQKELEVRNCDSVEAIFDLEGINIDKEAHTLRAIPLEVLKLLHLPKLKYVWNKEPQMDCFQQLNHISANECETLKSIFPASVAKCLTVLGYLKIGLCGVEVIVVKDQSPPPIIHFEFPELRLLSLMKLPNLKNFYSPRHTVEWPQLSDMIVTQCGKLKVFNWEVAEKTEEDAEDGFANQKRNRKQ…
evm.model.HIC_ASM_1.1535	MWGGLLGGVGRTSEGKRKGKIILNELKYESLLESTSHDGVEYVKLHDLIRDMAIKIIRTSPRCMVNAGSQLKKPPGPDEWGDDVQRVSLMRNDLKFIDLSPMCSKLTSILLQYNSFVDGIANDFFDNMQGLNVLDLSYTGISALPESVSNLENLCALLLGNCWHLSAVPTLAKLCKLMVLDLSCGLLRDLPHGMEHLNNLRHLDISSTGIEFLPSGLVSKFTLLEDLITDSSGVIWVSQRVKGIEGGACIDELISSPKLSTLSVNFWNINVFNEYAASKHWCQLNEYKFIVGQSASVVRSSLEKKSIVLNGGFPMSKSAASILRSTVELQIAGVHSIKLLSTHLSDAVHLKRVKIIGCKHLNCILDCEGNNLPMLESLDLTGLGNFEYDLQEICEIWYF…
evm.model.HIC_ASM_0.1883	MERWLICYIYATAFFQTVKPTNNEHLVNEKHWVLFIRSLCQTDLLLHEGCIATLLQACKHFCTDILLVQEIIMAAALVGGAFLSASLQVLFDRLASPAILNLIQGKRLDKKLLDRLQTTLYAASAVLNDAENRQIKDQAVKSWLDDLRDAVYHADDLFDEISTNAATQKEVPNFFSGLLNSHYRELGNKMKDITERLESVVQYKDVLVLVECCMPVSLNELVISHCGSLKFPEHQCYKSLVFLDIAYSCDLLTSFTPNTFPILKHLGITGAYESLRCFPGDGLLPTSLSSISLWNLSSLETLDCEAFWQLISLQQLTIDDCPKLEKMALEMLAASVTMICIFGCPSVLAEELHHVSNVKVSTERRDAENSLQSDQKVKLATLRNEFNATVLLEEISWGQ…
evm.model.HIC_ASM_11.699	MGSATGSNAGDMVAGAALGAPFGGLWNYVVDQVVKACKLPGTRKQLKKMLDDVDPLVEEIKRNKEALDQPQGEIKALIRVIEESKMLVEKKNPWYKFPTFGARQEALQEKVDLLPRATTMGLLPQVARDVQKVLINTENTKGIPQMKSVCGPPQKTKFTVGLLGHLNELKTKFLAKDASLAEDASVAVLTGLGGCGKTTLAIEFCWDPDVRDKFGENIFFLTFTKNPNLKNIIQQLFDHCGCEQMREFQSDEEAINKLGILLGQNLKDPILLVLDDVWPHSGYIVEKLKDQLSNCKILVTSRIKYLRFGTQHDLAPLCNEDALKLFNHLALNDSSSYKPKKDIVQEVVKGCKGSPLALKVISGSLCNQPSEAWLKRREFLKTHSTFESDREFQELLQEC…
evm.model.HIC_ASM_3.2523	MCLANLLQGKSDVRHQLEGSYGKAMAKHESRFGKDSERVLKWRSALTKVANIIFIVFFSKHESESEFIDKIVNKASNILPSKGFQVKKHVVGVESRIEEVTSILDMQSNSTICMLGIYGTGGIGKTTLAKILYNSIVCQFEYATFLSSSDDEGAFELKNRLRNRRVLLVLDDVDNMEQLKKLAGECDWFDFGSRITITIRNKHLLLAHRVEKIYEIKELHVYEASELFYWNAFNSSHPLEEFVDLSNEVINYAKGLLLALKVMGSNLFKKDLVECQVLDDKSLVVIDEFGYIQMHDLIESMGQEVVKGTYKVEGIILESPESEIQWTGNAFKKMENLRILIIRNAHFSIDPKYLPSTLRILEWESLPGVLQMPSLEELPMSNCTSLQRFPKILGSMRLR…
evm.model.HIC_ASM_11.1521	MTSRDKHVLSQDSDKIYKVKALNSNEALQLFNLNAFKGGNPEKGRSELSKGVVDYAKGIPLAIKILGSFLCGKSEEEWESELERLKKMPCSKIQNVLRWSYDGLEAEEKNILLYLACFFDLNRCSKERIISLLNACGYSTIIGLRILQDKALITISKEECVSMHDLIQEIGRTIICEKSFEDSRKCIHLWDPNDIYQVLKNNTFTNPEKWNFEIIHKMQLPEEGLESLCDELRFFHWEHYPLNSLPLTFCVKNLVEFRMPYSCVKKLWDGIQDLVNLKEIDLRNSPNLMELPGLSKAQNLETVNLSSCSCLQHLHPSILSNIKLTTLILCGCKELKTLRIENSLRSLKRLYAFGCLSLKDFSVISEQMTILDLSGTAIKELHSSIGNLNKLENLVLNSC…
evm.model.HIC_ASM_10.600	MASSSSTSATAQKHEVFISVQNDDPSKYIADMIDRSLTLRGVPTFKDERQLRVNQKRTNLGRTLKDAIGMSTISIVFLTKDYVCSSWCLEELVAILQCRERWGLIVLPIFYEMDPSDIRKQRGEAFRIVNAQRKEGVWWRRWKSALKQAANLCGWDHRGNSRIDSLLVGKLVEDIVNKRIPTNLIISIHPLRYDFFHQYLNLFLKVGSDDVLMVGLCGEKGMGKTAIAKAAYDQIFYTFEGSSFLDNVGQNARMPNGIVQLQERLLSDTLWEDVKVVNATRGMDLIKEKLGCKRVFIVLDDVDDLEQLYALVGNRSWFGLGSKIIITTRKLHLLNVLGVDQVFLAQGLPLSSNIQIIWRKFQQSNRIVAGLQNYINLLLHTTNERETYLKQRLQEERQK…
evm.model.HIC_ASM_4.2677	MTRKDHLLPCKLWTEQLEELDGKARGWLEQMRGIAREAESFINSYADRVDHGQIRICDYFTWNKELKRIRKKINGALRGKKAYNIEQQTHPESFSISQRLHQRTHPSLIVKESSIIGFDDDVEVLMSQLTSEEESLCVTSIVGIEGIGKITLAGSIFDSNAVKGHFYPRIQDNLKKAIPNRCTGSRVLLISRNLSMASHIIGPRSFLHQLQLLDDEHSWELFSRSLKVDIPHELGEIGKNIVIKCGGLPSEIVKMGHLLSGKDVTEEEWSRVLGQLNQEMRSWLETLDTIDMNLRRCLLYFVLFPTYFKIPAKRLIVLWVAEGMVRHRDQNKESPEHVAERYLTQLIDQNMVQVTKRKDNGKVKTCRLPHASREIRVKKAEESKFLYGHRGTTTSSIFR…
evm.model.CTG_33.1	METVLLQSHAVSAVLKTTLGMYLKFAYDKMGILVGVDEFLRKLNMLYEANDLLISLELKLRSNIRSPTNKHKCKPLHFTSELSVVGRDVNKDEILAMLTQDGRNVSVIAIVGMAGRGSIGIRLVEIGKKIAEKCRGLPLAAKVLGISPRNFAFKKDDLVQTWVAEGFIEPSAKTRLEDIGREYFEVLISWSVFQEAGIDKRNNQSIYKMHDLIYDLSEFVSEEICFRMEDNMSNFQNARHLALRCRDILAKEFQQGNFQTFIVFCPCIRVLNLSCANVTELPDDLGVLKQLRYLDVSNTQIKELPKSITKVHGLETRKIKNCRSFLKFLTDMKKLISLRDLEFDTSRGRSITMPPELGKLINLQTLSIFIVGRENGQKIDELKDRGCLHGSICLTKLEN…
evm.model.HIC_ASM_10.1970	MAYINYMSSAKPLSFLLSTQKRELSKENTFRLKSQKGKLFFHFFPGNKAFLCTRFVDRFSGKESPDVDLTLNFPFSRQKKCQPVAKARVWTESQKADSLRFFSGNNAFTLWQFPRNLTYNLHFISLQLFYIFRGFRFSQLTPTERTLPPLPCVIPMAEAASNSSSSSSDIASRAKYDVFLNFRGEDTRCIFTCHLYKALCRKSINAFMDDEDIDSGDGLSSTLFAAIHGAKLSIVILSKNYASSRWCLNELVEIMECRKTKQQIVVPVFYHIDPADVRKQSGPYKNAFTTHERLNPDKVQIWRKVLEEVANLRGWDSKLIRICGVERREICPDLYSDDGKDGKDNGKDDGKDGNDGKDNGNGGKDGNDGNDGKDENDGNDGMDNERDDGNDGKDGKDDG…
evm.model.HIC_ASM_7.2710	MGRQSDKFWKYVDSENKCIFCKQKIPGASRIKYHLAQIPGGGISKCGEVQDDVKAEAVWEINNSNLASGSTKGKYIIGRKRDEFWEYVDSENKSIFCGQKIPGSFGIKFHLAQIPGRGIGKCNEVPDDVKAAAELALNNYNKRVKQSTTPNDLEENNINSNLGSGSKRGEIEVDLLPTTDLVGFKYYSIEIWNWLMRDEVKTALLKNVHNELLKHNRHAIWIRVSQYYNIRRLQKDVGIPLRNDGIRIIVASRLLDVCKSMGCKDNIVQVETLEGYGEDFDLFSKSLGDDDCFLSLSSYFEDDYEFQREDLIRNFIDEGLIDERQCFEAKFNEGHSILNKLINNSLVEKGRIYNDSLVLHKLVMAMAINIGKESHGYVCKEELPDEREWEDDLQKVSLF…
evm.model.HIC_ASM_10.1160	MKHRLDHLRNKLLSKLLGEDNHKTYTLGFLTSFLKRRLSSKKVFIVLDNVNSSKQLECLVEKDSLGLGSRVILTTRDKHMLSTGIDGYHKVKELSFKDSLQLFSLNAFDKDNPMQHEELSIRAINYAKGVPLALKILESFLYSKSKEEWDSALRKLDKITNKEIQSVLRLSYDELDGEEKKIFLDIELFMKGWETDRVKQMLCGCGFFANIGIRILVDRALITISYTNSIEMHGLIQQMAREIACEESIKDPERCSRLWDLEEIYHLLRNNRERKVESDDILNYGWECCLVGNDGETLINCECCLVGNDGETLINLESWFDHVFMRDWNYGRHYIVGADKLLSDHVYIWYDPIARHSHQIMDPIKHKRTGDHMKFSFTFLVETMDANRAASSGRWKELN…
evm.model.HIC_ASM_9.351	DTVNLKKIDPSGSNSLIELPDLSNSPDLEWVDLYSCENLCQVHPSIFCLPRLVNLVLGWCIKLRSLSSDTHSKSLQYLDVEGELKTENLYIILDGLQYLQELELNGCNLSHFPDNLGALSKLEILTLDGSSVETLPASVTNLSRLRTLSLQDCWRLQHLPKLPPSIEHLKTSNCTSLETVCTSMELEAGSCQMDFVNCVKLDQDSLLHVQAYLNLRIKQVATSEFHFCRIEACFPGNKIPRSFLSGTSQRWITIEIPSCSGLLGFAFCIVISPDKMPPDLLSCTVHCKYQFENGKIVKRLSKYSVYPKFSFDPVNAGMIFDHVCLFYEPYNCKAILMEIEDKAYNQCSNFNQKVFFEFSLFVENGIMIRQMDQMIKECGVWPIYRSEDLISSLIKKEQR…
evm.model.HIC_ASM_0.1363	MTHADQIKSEVSCLMDEIERPGQHPRAHQFRSRIKLTERIEEKIQNINDLLGKGQFGDDSFAEAVPGRGNLLPTPQLGESAMDMNSLKRIWWLLLDDTVRMIGIYGMGGVGKTTILKEINNRLLDGSRHFDSVLWIAVSKVSTLEKLQEDIATGVGLKFSADNETERASKLFAALSRRSRFLLILDELWEAYPLESIGIPRPTKENGCKLVIASRSLDICRRMETGQEVEIKLLLEDKAWNLFRAKVGDEVLTSPAIESIAKEVAKECGGLPLALVAVGRALRHATDISEWESTLEKLRASRDRMDETVFSCLELSFEKLKDDTSRSCFLYCALYPHGHLIDTDELIEHWMWEGALGEVNKISQSKSKGRIILNELKHACMLESSTENGLECVKMHDLF…
evm.model.HIC_ASM_5.289	MASDIAQSLIDAFKTSFDELQSGLPAEFNNLLLDIRQELDNRNIEETWTHENISILYHLDEVMTECKHFTMEKKSRWKSLTGPVRGPDDKVKDELRDIKKWISSIEKAIPLAPPTYPTYRYTYDDPIDPSKIIIGFDDYKRQILGRLLSPTRDGFIGIGIHGMCGTGKTTLVKYVLQDPELRKFKPQKSDVDSKSKSNVQEEFKLQDSDVDSTSMSNVGDQFKQQNSDVDLKSKSNVQDKFKLQDSDSDSKSGLNVVWVCLSDITSLKELDNRIVKHILEELGHDTDEWTGENPSLTDVGLLEKLGNVLQDLGNYIIVLDDLWHCNDWFGNLMVEADGSQRHNRFSHILPEFKDGCGRGAVIVTTRIKKVAAKMVGENNLIPLEPLKEEELKMLVNGSG…
evm.model.HIC_ASM_3.2801	MATSTPKKDNDGSKVKELKSLFSNLMKENVKNLLSELLLKDRESSSLTGLKNQPPQPSSMEEKKLNYPILENFEVSYDNLNYQLRICLLFLSIIPEHAVIKKRPIIYWWIANGLIKPMTGEMEKTAEQIGEDIFEEILQLGLIIPCDKGKTPVVNKGQIHPGIRHILISSARKANLFNFDDQGVLGNGIAVSGHACLLGDGDSKVLELQQNPGDKIANLDRNNMKTVFNVNDMYLSLDLTQLANSKKLVALQLGRWQELPDSIVELTNLEILDLKACYNPATLPDDISGLRKLTHLDVSQCHFLERMPKGKKAEIQNGDFERLGEMESLERLKISWGLASSIQKEKVMNEKFEFPGSLQKLTLEGLPYKSVPDWLNARKLKNLKVLYMTGGNLDVIGFG…
evm.model.HIC_ASM_1.1734	MTVLAFTCVVIYVYFQSDFGARIQQVHIPKEIMDSNSIIGIGDKVRDCAVRPITRQFGYLISYGDNLKQLKDEFDTLEAERKSLQLLVEDARRKGDEILPKIQLWLDRADEIKNTVEAFYEEEGQANTECSWGACPNPSSRYRLSKKAKMMLTPQIFQLKGGGNFNPISCPKPPVAKWRGSSSTSFSKGNGAFRSRISPMNMIMDALADPAINKIGLYGPGGVGKTTLAHDAARRAEEEKFTVAMADATQKPDYKKIQKEIGDMVSFEFHEESELIRAGRPCERLKQEKNLFVIIDNLWERLDLDKIGIPSSSAQGKDKKVIQLTNDYKGCKLFLISRNLEVLSNKMKCKKIIQLDALSDNEAIELFNWMAEIQVDSDPDLLSTATDVARECAGLPLAI…
evm.model.HIC_ASM_11.704	MAADLISRALLGVAAKKCLDAILRAKDRAIQHKTILQRLETTIKSLIPKLKEIDRLIQASDGNNLAAEGIKKLINLIEEAEKRVEECSKVAWWNYYKKIQHSKKLQEMDVSLCRIIVVELAVDNVLITGDVLEALKDLQKDHVQIGSDVREILLMKKNETQKELLRGPPPKPTFTVGLGGHLNKLKTKLLKENVPVLVLTGLGGSGKTTLATEFCWDDEIIGYFKKNIFFLTFTKNPKLNIETLFDQCGLKPEFQSDQQAFNMLGNFLGNILKGPKLLVLDDVCSGSEWLVEKLKDQLSDGKILVTSRIAYPRFGSAYHLDPLCDEDALKLFRHRAQLNDNSLYIPEEDLVRELVRGCKASDGNNLAAEGIEKLINLIEEAEKLLKNARRLLGGNYCKK…
evm.model.HIC_ASM_5.1545	MGRKKDVFWQHVDILDGKFKFSKPEFTKDASRIRSHLFGIKRKGIDPRRKIPEDVQKVASSAIQRAESSAVHDPNKKVRNNDATLKNLEENCVICVNSSLLVGSFGAPHCTTPSNRFSGRPVSRIHGGDMGVVKGRRSINYWSMGNGRSGKTTLLKHIHNQILEGFNVLSFDHVFWVPVRRDCSTKQLQKIIAKKIDVNISNEDEEMERATMLSHGFRRIYKCLLILDDVGDHILLGNVGIPLTNNGGRMILTTRPFEVCQIMGCEKNIELEPICDEKEAWDLFLRNLGLHATLPKEELEESEYFSSDKSFWLQKLVWCMAVTIAEETHSYMAKVTLSFESFFTTHGTRDSWVENVGILFSNFSLWDQYNACINFMLNKRCGLRNYYLQLGTYSNTGYS…
evm.model.HIC_ASM_1.1776	MVEVCFDLQDIEESYTLPQLRLKSVTLWHLPKLKSVWNKNSQQIDFCQHLQMVDAFECESLRSIFPASIAKYLSKLEELRVSHCLGVEGIVEKDEVAGVAPCFEFPQLHTLKLWKLPNLKNFYPEKHTWEWPQLRDLKVYMCPNVEVFGSEIPSTAETHENDELEARHPLFFVEKVVPNLEELMLNQKVVTMIRKNQFEVDLFHKAKLLYLESFNDESGTFPFSFLERFPNLNELHVNRSSFEEIFPSQGAIRNNLEKYASIEKLELAYLEQLKIMWHGDSPLELVLKNLESLKIECCSSLINLAPSSASVNSLRKLYVSGSHQLIYLVIYSTAKSLMHLRTLKVNNCRMIKEIIVDKGENEVKEIALKELECLEVTGVLDTPLLQGMIVEEDKMLWER…
evm.model.HIC_ASM_1.1779	MDPISIGEVVWEYTGKPITRQFGYLISYGDNVKELKDEFKKLEADRESLQLLVEAARRKDEEILPNIQNWLDRADEIKKTVETFNIEESQAETKCSLRACPNLWSRYRLSKKAKKILTARVIKLTGEGNFNRISCPKPPVLKWIGVSSTSFSRGTDAFYSRISAINMIMDAIADPTINKIGLYGLGGVGKTTLAHDVVSRAQKEKFTVVMVNVTQNPDYKKIQNEIGDTVGLKLDEESELMRAGRLRQRLKQEKQLLVILDDLWNRIDLDKIGVSLPIVHRGDEMEIQLSGDYKADKIDLDNIGIEADDYKADKLDLDNIGVEISLTVEHEGDKTEIQSTDDHKRCKLLLISKDVEVLSNQMSCGKNMRLDVLSENEATELFNEMAGIKVDSDPDLLSI…
evm.model.HIC_ASM_4.338	MNPNLLHGRDSDQKIIIEKLKSANGQKEGVTVLAIVGMAGVGKTTLSQHVFHDSQLMETFELKSWIHVSDRSDVLDVTRKIFTSVTSSNTEITDLDLLQQKLSSTLSGKKFLLVLDDFWSEKPHEWDLIKRPLTMGDSGSSIIVTTRIENVAHAVRAALIHHLPLLDDENCSKIFFQHAFKNNERADANETLMEIGKEIVKKCNGLPLSARVLGSLLQSTDDAQKWDAVLHSKMWDLPAEKNTIVPALRMSYHHLPSHLKRCFAFCSIFPKGCVVRKWILIFLWMAHDLVQSKDGKTVEREGDEYFQELLSRSFLQRSPTRSLLRRSSSRNYSRSWSILQRSSSNDSKSFQPGSTSNDLDFVIHDLMHELAQCMGGEIFYRFEGGNLNDIPQKVRHLSF…
evm.model.CTG_64.1	MGRPEDALWNHVKREGKNGWQCEFCRRIFKGTATRIRAHLLGNKGQGIAPCKGEVPDDVKREASGINMGSTSNPQGDSACEDLLNNHSETTSESMNKLLEESKRSESQKGNKRKGQVGNGSSEVYSIKKRAKDMKKSAVQSDLANHIKLEGKIPQLSEEVAEPEKLKPCEGSLTLYAPVTERAQRPLLVGQNFRSNMDKIWKLLNDEKVKIIGVHGKSGAGKTTLVARIHNEIAKTVNFFGHVFWVTVSRDSSISKLQHDIAKRINLTLDEECDKGMKAARLREALKEKKRSVLILDDVWNKIDLNKIGIPLEKDGIKLILTTCSKDVCYRMRCASNDIIEVEHLKHEEAWRLFSFHLGFHETYPTLDRRVLDIAESVARECNGLPLLIKILARTMKGV…
evm.model.CTG_172.3	MDGIETAPGIETAPTEDEQGLHDQEGRPSAISADNTEKKPTDDELELHDQELKPGTINADKMEKKPTDQAKEKLEEKASLFDFNPDGMLGYNNASSGHVCLQKDGDSKKLTELKKQVGHEQSSKAVHVGSQKEGDSKESMEPQQSWEGQTANSGLSGSQEDGNSQKRMVHQQSSEGKTANSGRNYFRTIFNVGDKYLSLNPTWFADKNKLGVLQLGRWQAQPDHHIEVERDDLLSKALGTQKLLKYLSLRGISRITEVPKSILGLTNLEILDLKACHNLETLPDDISELRELTHLDVSNCYLLDGMPKGLGKLSSLQALKGFIISESKKTPTRIGDLKSLENLKRFSIHIGSEAEISKGEFEQLEELKSLQRFKISWGVVSATKKRQVMEEDYKLPASL…
evm.model.HIC_ASM_0.4495	MFDVAGAAIGALFGELLKPITSPFYKALKFKETRRKVADTVDRLIPLVEEGRTSNEELKGMFIQEVDKSRDLLSRCSNIPWWQVFYLSGYQDQLQKRDDSLRRFLDILPVATLRVQQQATGRQFRDHCKPPAKPDFIVGFKEPFNKSRIDLLREGSSVLVLTGLAGSGKTTLAKMLCSDEQVKELEKYRNLITRYTNLRFWQFCLLSCCQDQLQARDDSLSRSLKLMEVKTQNTVMEILAERNKNTGRQFTGIWAPEMSDFIVGFDVPFSKFGPACYLKPLCDEDAKKLFRQLAQLNGSSSYVPDEDLVQKVVRSCGGSPLALEVIGGALSQQPFEVWRKMVKKLLNGCSIIESHEDLLNRLKKILDVLEPMKKNCFMDLRLFPEDQRIPVAALIDMWV…
evm.model.HIC_ASM_0.3996	MANGFISSSGTMAVEDIGDGICNELYWRSFFQDIEKDEFGNIFTFKMHDLIHDLAQSVMDDASYVIVDRSAPDLPRRIHHVSLYENQMEPHADFSSHVRQLLTNYFDSLHSDKLGSLRTYFVPNWHFCVQFPKLLKFSSLRVLTMRRVRQKKLPSSIGHLIHLRALERLSLTLLPNLERLSKEEGENMFPCLSELNVAECPKLALPSYTSITALVTAKRCDELFWGRVFNIYGPKPGSCNPDQAFLSSVHKLHALQFLWLIHDRVSTSFPNGMLQGLARLKELYICYCTKLEVLPTELNNLHALEKLRILGCDSLESFTEQALQGLHSLQTLTIARCEKFKCLSEGVQHLTSLKDLEIAYCPEVEGLPAALQQITSLHSLCLRDLRKLALLPHWLGNLT…
evm.model.HIC_ASM_10.1887	MKDIETFIEAYDFEVRQKSSSIDLEEDRDALILKVTTSSEQCCVISSTGMQDIGKTTLAKEVYHHKQILNNFPILKWVPLPRDFNNVDALMEHVQYEIIGTNESQHPDNWKGKEHCIQKIKSFLWEKYLIVLDNVSKIMERNILKDALPAKQSGSRVLLTTCDLAVASNVDQSKEPLRLRLRTKEESWELFLQKARFPSELLSPNEFSNKVKEVPSADEKNTLENIADHCLLKLMDLNIIQPVEKNVNGKVKTICLPNPWCDVIPSTSASSDQQRLAGHNDNKDASFELIHGAESDKHSPNVWQDYKKLVSLISFDAREGDKPGNDIGNLSNLQTLDLKHTYIRILPNTIWKLKKLRHLYLNQTRRSRFVHQSKTRSFDNLHTLRGVILDENSPLKDSV…
evm.model.HIC_ASM_2.3131	MEFLSTFVGKVLDFIVVPVGRQFGYVLFYGTNIEGLNKEAEKLKAARKDVESKVGVAQNNNEVISETVQLWRCRADEIIEKAERFFEEDSHANTGCSHKSCPNLWLRYKLSREAKKMAAEVDHLRGEWNFDRISTHQMLPQGIGDSSTVSHTFESRVSTMNEIMEALADPAVHLIGLYGLGGVGKTTLAKEVAKKAQDEGLFDRVLFVEVKHNQIKEIRGQIADMLGLKLDMHGQSGFIMPNQRLRLQQEIQDQFADMGGLQFGMQSESEFIRANQLRLRMQQETSLLIEAFPNLESLSIANVSCHNIWETPTSTSNRPQISEIAESSRSCMRIVWNNPLLDQAFNNLKTLKVARCKFLLKLIPLPLLESLSNLEELEISRCVSLEVVFDFEEFNNYEE…
evm.model.HIC_ASM_1.1777	MLTTLVQLETLTVSCCGSVDTVFDIRGVDVGESYSKLDMQLRNLRLDNLSNLKHIWNNDSYSFLNLGGLQTGDVIRCKCLRRIFSASMVVSLVQLEILNIQHCGVEEIVGHEGQADADISFVIPSLEEVTLSEKDFNKICGRKFHEDLFFSIRTIRLQKFKSKAVKFPYWFLHKMRNLQQVTVKYSSFKEIFPIGSLVAEEKQAADVVRLTTLYLWALPRLEYICKEGLQIDPILQRLENLYVIPHLEEVALSGKDFSKICQTRFREDLFYSIRTMRLQKFKSKSFQFPHWFLHRLRNLQRVTVKYSSFKEIFPIRSLVAEEKQTADIVQLTTLYLLALPRLEYICKEGLQIDPILEKLENLYVCECSGLSNLTPASTSFNCLTFLLVSECHGLVNLVA…
evm.model.HIC_ASM_4.694	FHIIPFGSLEILKFNNMTNWEKWECKIVSRAFSRLQELHIKNCPMLKEHLPETLASLRKLAICNCQQLMSSLPRALDLKIFKFGGCSMDRAFGEEIQYTMSNTRLEELYIDEWKIMESPLSRHHNFLQRVRIGRCNSLRSFPPDLFPSLQDLHLRHCSNLEMISISDGHDQNPTSLKQLRIFNCPKFVSFAEVQLPKLEWCEIEGLDNLKALPKGMNILLPSLQHLSIRHCPQLESSREGSLPSNLKYLYISDCPKFIASSVNWELPLPHHYDFLRRVSIGRCNSLRSFPLDLFPSLQGLILSDCSNLEMISISEGHDQNPTSLKELGISNCPKFVSFPEVPLPKLEWFLINGLDNLKALPECMAILLPSLRYLLIGQCPQLDSISLPSNIEYLSISDC…
evm.model.HIC_ASM_0.3402	MRPPASSSSFSSFTHDVFLSFRGADTRHGFTGNLYNALDNKGIRTFIDDEELQKGEEITPALLNAIEESMIAIVVISKDYASSTFCLKELVKILECFKPKGRLIWPVFYEVDPSDVRHIRGSFKDVMAKHDKRFGKNTEVVEKWKLALREVADLSGSHFRQRIEYEYKFIQEIVSEISRRKNLMILPITDYSVGMESRMQRVNSLLDVGLNEVIMVGIYGIGGVGKTTIAHAIYNKIAYQFDDACFLGDVRDNSSKRSLVQLQEIMLSELAGEKDIKLADACKGSSIIESRLNRKKILLVLDDVNELHQLKNLAGGCNWFGPGSRIIMTTRDEHLLSVHGVERKYEAETLSHEEARQLFTWNAFKGKDFDPSYVDVLDSLVLYCGGLPLALEVIGSNLF…
evm.model.HIC_ASM_0.2656	MLKYCGGLPLAIKVLGGITATKHTIDEWKRVYEDVKVYIRGKDQVKGIFDLSYNDLPCPLKPCFLSFSHYPEDDIIKGKELNHIWMAEGFISSSRSNEEVKEIESIAEEGLEQLALRCMVQVNERGSTGKIKTCKIHDIMRDLCIQQAQKEGFIHFLSLGKSCVSFGKVRRLVLLDSDGNADVRNEKYAHTRSLISQLMPRSTRIGGLMFHTLKFLRILILKNVEFQIPNEIGELFHLRHLDLSNSSIGSIPSSIGNLSLLLTLKLDNCDCEEIPNVIAKLKRLRHLYLPWSTISASDKLELANLSSLQTLVGYPGHLDPLELARLSSLKKLKIFVEENWLIVFHSLSGNTFNSLYSLSVFIGPGQILDVEKVGLCCPNLCKLHIKGSIRLWNANNQDS…
evm.model.HIC_ASM_10.221	MEAVVVMTTVIVDEILRDCNDLLFYNANMGRFRATVEKLQALRDHNRGLVASEKRSGKQIHHDVHKWLKMVDEITRESRQLCENPHQEKIGCSKCLVPNFRRRLRVSRKARKLARNFDNLLSKGEFDRIGYERATGGADFTFASGHFIDFESRMSIMTEIMQALDDHEVSILGIYGSGGVGKSVLLEQVSAKALPDERFNGVAKASVTQSPDLARIQGEIAYHLGLEFAEETVFGRANKLRERINGMKNVLIILDDVQAPIKLEEIGIPYMGKIKFEEGEITSEDYYFVCKVLLTSRNENVLNEMEIEKEFRLGVLSEQEARRLFEVMAGDVAKNTRYQNIASEVAKKCACLPAIIVMVARSLKNKNISFWKDALSKLARVDNNNLHKITYSALEWCYS…
evm.model.HIC_ASM_5.885	MCTMEVFSLEVVGRCSQLEELYAFPGVSYSKITYPGGYSAGHVTFPKLQRYQLQLGQFSDNFVNGGGYKNINPNAGVMYESTELWLHSCVEIECLVDATYQQAASFRIDALLLNLVSLKLFYLHNLKEVWYGPPVVCLFEKLEELQVNRCPLLHSIFVEEWNLCNLKTLKVVHCSKLTSIFPASVVWTLLQLQELTISRCSELKHMVDHEEGDTYTVEEIVPAFDNSRLFPKLKILTIHHCGKLESIFPICNVHHGFMQLREMVISNCSKLKLTSLIRIYPENYHLSWPSPRRSLQWTLFFGLGTLAGSEIGQPHWNMEPYSHIQGVSHGDHQQELMGSNLVRSGSQCQLWKGLQNLKHLELIGLGKLKFVFHTDVYINLPELRNIIIFDCDELEEIVV…
evm.model.HIC_ASM_1.1036	MGISILEHLIDVSLLQQGEKMICIEMNDSIRHFALQISGSDPDCRSYRSECFEHPADFETLPNNLRWVSMVGCNLHDLPTGLFCSMLSTLLLQKNPNLNTITIPPTHFENMSSLFVLDLYGAGISQLPPSVSNLIALKGLYLNDCVSLETLPLQISSLQLLQVLDIRGSKVIFLPSCIGSLTNLRCLRTPYNRSGHPGGNEDVGDNYDVILSLDKLEELIIEVKSTQQWFNDAENVMLRVASLKYLATLRCSFPTTRSLATFLAERKAHTSKSFTSFRFFVGCENSKRPMILESFYCRISKYMKYYEGEQESDPMINEVLDQTHAFELICHKHIRKLSDFVGMANMKNICSFLIERCYNISDIIDGNEVGDKGILPNLQQLFLRYLPRLSHVFKGPLHQ…
evm.model.HIC_ASM_9.1039	MDSIYNIVCDAVIKPLKEEVTYVFSYKSHVKKLNNKINLLFDDRDWVENWVKDEEQQGRKVVDRVKNWLSDANDKIKNFEECNEGQVNTSCYNGLFPNPWSRYTLGKKAFEMAKEIDEVLQEKPNTANASMQEAISMEVALSTTDYESFGSRKETINKLKEKLEDPNVRMIGVYGPSGVGKTTLVKNIAREFEGKFKVIFASVTRNPDQKKIQGAIVDALNLRLHEESEIGRAEWIRQRLNKEKDDIIIILDDLWVELDLNGLGIPIADGGFGHKPTPKVEGRPKLDDNMMEEKERSLTNQRMIKILLTSRFRDVLTNKMGVDKNSNLPIGILKEMEAETLFKKVAIALDISFDFKSLAAKILNKCGGLPIAIITLGKMLNGKSQHEWENAVQELERKG…
evm.model.HIC_ASM_7.2465	MSLSIQNSQAKNDDMLARRVEAIKDNLDKLKISIPRHPNKDAGEFARDLDSKFDKIEDDINQTEGFIREARQKDFQEDQGLKISKRLRKVFERVEEKIIADGDAMKAFEVSYGHLEKLQHKFCSLFLSIFPIEDPIARRPLIYLWIGEGSIVREEDGEKIFEQLLKHNLIIPYGKSPHVNKCQIHPCFHYMLISLAKKANLFEFDSRGSQLSNVNSFFNSRRARLTFDSKSAPSENGKKYAESLRTIFNIDDKYIGFDSELLAKLKKLVVLQLGRWHNFKKRHIEIISGEAILRGLMDHKNLKYLSLRGISRLTSLPPSLFEIISLEILDLKACHNLQKLPPNIASLRKLTQFDVSECYFLENMPRGLDKLTSLQVLKGHVIGSSSPNPCTIGQLINLK…
evm.model.HIC_ASM_8.1116	MDDVWNDERKKWLELTALLVDSCAERNKNGSKIILTTRDNKVAAITRTTFAPQFNLRELCEDECLEVFLKYAFRAGEEERYPGLVKIGKEIVRKCNGVPLAVLSLACLLYSKVDVCEWKKVRDSEIWKLDEQDDGIVPALRLSYNQLSPKLKQCFSYCSIFPKDYSYCAEELISFWLAHDLLQPVNENEEPEDLGNYYIKELLSRFFFHYDEDICPGYCIIKMHDLDHDLAISTMQSELAVATSDSACIKENVRHLVISENGGGVPLHCPSKKIRTIGLWLLSERGNIITKQFVTCISNQFKYLRVLRLRGSQLKLLPDCFSMMKHLRFLDLRYCREMEEFPKSICRLQNLQLLIVDACLKLQKFPTNMRNLVSLRVLCLTMQGTNLSNCGIGCLKSLQ…
evm.model.HIC_ASM_10.442	MADSVISLLSQKLPQLLADEANLLGGVEDKVTSLHNELRFINAFLQYAERKKIGNEILDEAIDRIKEAAHESEDVIDTFTARVTKHRRRNILGRIIHGADHAMMLHRVARKIQMLGNRINEIHSNKIKYDESTSTAEDTQRWESINRQRRDVEEDDEVGLFHDSSVIIQRLTDGVSHSRLSVVSIIGMGGLGKTTLARKICNNNQVKDYFDCCAWVYVSNDYRPRELLITLLKCLISISQDAYSLREDELKDKVQECLMGKRYLVVLDDIWKTQDWDSIKNLFPDDGIGSRILITSRLKEIASHTRCIQLYNLPFLNAEESWELFHKKRMTKPRRLSVHCSMSSYVSSRSFDHSYTRSLFCFNEEDCIFSRKHWKWFVKGFKLARVVDIGKVTSFDTPS…
evm.model.HIC_ASM_10.497	MTGAASCSSSAAAAAPSSKKLYDVFISFRGEDTRRNFTAHLHATLCRNQIRTFKDNINLEKGDETWPALVQAIDNSHLCVAVFSKHYASSTWCLRELAHILESKKERQVIIPVFYQIDPSHIRHQSESYKDAFDKHEKNLKLDAETINKWKATLEKAANFSGFDSKNSEDDNQFIENIVKDIWEKLQHIYPRSDPKGLVGIDKILKNVEPLFKEAQTIGLCGMGGIGKTTTARVLFNRYSYQYEGHCFWEDVRESSRRLGLPSLRQKFICKLLFPAETHCIDVESEMIERMLKSRKVFIVLDDVDKEEQIEILVDNFNRFGPNSKIIITTRDEQVLNGRVDIIHRVEGLEYRESVQLFWLNAFDKGHPQAGFEELSERVVNYAKGLPLALKVLGSTFRG…
evm.model.HIC_ASM_3.2987	MVGIYRIGGIGNSATARAIYNLIADQFESVCFLEDVRGNSARRGLVELQETMLSEIVGEKNIKLTGENKGISIIKNRFSRKKILLILDNVNKSDQLKKLAGGLDWFGPGSRIIITTRDKHLLHVHGVERKYEVETLSHVETHELFTWHAFKGEKIKRSHMEVFERLKLYCGGIPLALEVIGSHLFGRTLEQWKSALREYENVPKSDIQQVLKVSYDDLSDFEKEIFLDIACFFKVYLLEDVENVLNDGGIPPQSAIGVLMDRSLIKIESGSHCVRMHDLIEDMGKEIVRKESPREPGKRSRLWSYEDILHVFEENTGTDNIQAIVLRSNKELKGAEDLPNSLKYLHWEEYPSATLPLNFNPKKLLVLNLKGNCLTSFKSLLNFKFLDQINLAGSQFLVQ…
evm.model.HIC_ASM_4.1469	MISTRFKEIAYYSYGVNSYFRHNEPLEEDEAFHLFCKKAFSNNPCPNNLKQIASNLVNKCEGLPLALVTLGGAMSSKSESEWRMVDSSLTWQLSNNPDLQKMKTILLLSYHALPHRLKLCFLYCSVFPEDYLMSGEKLIRLWLAEGFLEEVGILTPEQVAESYLMELVGRSLLQAAGRDDYGLSEVYKMHDVLRELAISISIGEKFCNVCKDKEAVEGNNCRILSIQENMDLRNEPRLRKSLSKVRSFFWFIVQQISSESIELSHGFQLLRVLDLEDINIERVPDEIVDCYNLRYLNLANTKVRELPKLIGNLTQLRNLDLKQTCIHALPLGITKLQHLRHLKVHPKNYHSVYTSFTDTSGAVQVTPCIERLLNLQILEYIQVNVDLVRELGCLTNMRR…
evm.model.HIC_ASM_1.4251	MLKLLFTLSIARILTSLEGLKISICHELKEIITCESSYERNKEESCFQSHVPILFPKLKDLDIEHCNSLGCIFPVSFTKGLTKLEFISICGTPQLKFLFSQFIAKVLTSLKILVIIGCHGLKEIITCESAHECKSEKIIQNDSGKESHVSLLFPRLEQVSIENCDSLEYAFPVSFIQGLPTLRFISILKAPRLQYLFCEGNLECTSSHQYQNMIQINLPLLKDFYLGHLPNLISICPSNFYVECPSLQEIRLELNGLSNSTAINWVRAEGKQWDYCPTKELGVTTRRPVQGSTTLENSNPEDKFSGKKKDLPLTSNKVTSRYEMVLSCRSASRYEMVLSCISAKCLQNLQKLKVEGCGKLRALFSASVLGSLPHLNELIIIECEELEQITVEDEENEDI…
evm.model.HIC_ASM_5.1150	MALWISSEMDRTIMVNTEGDLNSSISDGVTKNCFAVSSWYGGTGEISCQWDVPKLEILILNTDNSPGLSRASFNGMKELKVMAIISQYTGPSLTLHPSIQSLSNLRTLCLRGWKLSDISFTGVAVANDHRKNLIESLELRSLSELRLTWFGSQILSFQHLRSLKMSHCSRQKYIFPRAIHINLPVLTFLFISNCDEVEEIIAKNEEEPQNHSNAQVCLPELFELRIYKCNKLKSLFSVVTIKTVPQLGSLYVGNCAQLKEIFKGTVDEEEIVLPNLTSMELIGLPSLVDICQGFALHKQMQLKNVYMQGCSNFSLGATQVVSPNYKTQGGVILWEIDTSSNQLSQQSMLPLVLQSFLSMESIVFEEESCGVELAGILKIKVEGVLNVAQNSLHSNLWQL…
evm.model.HIC_ASM_8.428	MVLTSSSIIEDASSSPETIQYSLKGFKESFQGSRKFKKNFKSQELSSHANGYLEESAKFESNSRNRAIHKLSCCYDQEIRFYIYGRQGLGWQVALCTQKTRLTDKEAIELSNQKQKVERQAKELNLFDSVVMTTITDKPNVERIQGEIADLLGLSFHANTALGRAGRLRDRIKKEKRILMIIDDIWPDFELQTFGIPSDDEHKGCKLLLTSRHLDVLKHEMGVQKAFQLQALQQDEAMCLFEKMVADAASDRNLHLITTEIVGRCSGLPVLIVAVAKALRNNMELYAWKDALKQLERFDKDGMHRHVYLALELSYGHLQSAEHKSMFLLIGFLGRYLINKYSLFIYMWSGLFKNLDTLEDARNRLNSLTSDLKASSLLLEDGKEWIAMHDLVKEVSASI…
evm.model.HIC_ASM_11.1709	MAQRAQPSPSLSYTWTYDVFLSFRGADIRTGFTGNLYKALVDKGIYTFIDDEEIRRGEEITPTLLNSIQNSRIAIIVFSENYVQSIFCLEELVTILDCVKQKNRLVWPIFYDVDPSVVRHLRESYGQALAKHEERFKHNQGKIQKWKLALREASNLSGWHFKQGSEYEYKIMERIVKEVSKKIKRIPLHIANYPVGLKYQVQSVISLLNVSSNHGVNMVGIYGMPGIGKTTIAWALYNLIADYFEDVCFLTDIRFHSFKYGLTHLQETILSEIAREKNINLHNANEGISIIKRRVQRKKVLIILDNVDKVEQLHAIVGEHDWFGLGSKIIITTRDRHLLNFHRVKLKYQPWLLNHAQALELLQWNAFRNNEVDPSYKGILNSIAHYCNGLPIALEIIGS…
evm.model.HIC_ASM_3.2964	MADSVISFLLQNLSQLLAHEANLLSGMEDDVTSLHDELRLIDAYLRYAERRKINNEILDEVINQIKDAAHESEDVIDTFLVRVAIQRRRNILGRTIHGVGHAMMLRKVAGKMKKLKNKINEIHNNKLKYDFEDDDSTSTGEDTQRWEIINRRRRNVEENDVVGLFHDSSVVIQRLTEGGSHPRLTVVSIVGMGGLGKTTLARKVYNNNLVKNYFDCCAWIYVSNDCRIRELLISLLKCFTSISQEVYSLGEDELKIQVREPLKGTRYLVVLDDIWKTQDWDSIKDVFPDDGIGSRILITSRSKEIASHTGCIPPYNLPFLGPEESWELFRKKDKFFEVYTGTNILTQRMTKPRRLSVHCSMPSYVSSSNFNHSCTRSLFCFGEGYGLADKHGKWLVKSF…
evm.model.HIC_ASM_9.1937	MARAAWRSYDVFISYRGEDTGRNIISHLYAALSRNQIQAFKDDRTLEKGEEFWPTIAHAIENSHLCIVVFSKNYASSMRCLKELTHILECKREEQVIPLFYQIDPLHVRNQTGSYEKAFRQHKENPKLDKKTVLKWRDSLQRAVNFSGFDSECKNYRDEDAFIRNITKEILQKLHYIYSPSESGIVGIEEFCNDVELLLQRLQVVGIWGMGGVGKTTIAKVIFNRLLFQYDSYYFFENVREESKRNGLNYIRDKLLGELLKDENFHNSTPKTPTFDMAIRMLSSKKVLIVLDDVNSAMQLEHLKPIWNFLGEDSRVIITTRDKHVLVGLTIDPGMYEVPRLNFEDSLQLFRLYAFNGNYPEIGFEEITRRLVNHAQGLPLTLKVLGSFLHSKSMEEWES…
evm.model.HIC_ASM_3.2961	MAESVVSFLLENLPQLLAHEANLLFGVEDKVTSLHFELRMIDAFLRYAERKKISNEILDEVIDQIKEAAHESEDVIDTFIVRVTKHRRRNILGRIIHGADHAKMLREVAGKIEILRNRINDIHGNKIKYDIGDNESTSTGEDTQRWELINRRRRNVEEDDVVGFFHDSSVVIQRLMEGGSHSRLSVVSIIGMGGLGKTTLARKIYNNNQVKSYFDCCAWVCVSNDYRSGELSHTLLKCLISISQDVYSLREDELKNRVRDCLKGKRYLVVLDDIWKTQDWDEIRDIFPDDGIGSRVLITSRLKEMASYTGCTPPYHLPFLSAEESWELFCKKVFRGEGCPSNLELLSRKMAESCHGLPLSIVVLSGLLANKEKSPREWSKILEHVNWYLTQDETAVKDI…
evm.model.HIC_ASM_11.1519	MSSSLISPRKNDVFLSFRGTDTRRGFVSHLFKCLCDKKIETFIDYKLREGDEISGALLREIEESYASLIIFSKDYAFSRWCLEELVKIIECKEKNGQIVMPIFYDIDPSSVRNQKGSYGDAFLEHEKKNYGTIKLQSWRDALKKAANLSGFHLSNFDSEAELIEKVTERVLIRLKQIMNQNDLEGIVGIHQQIASVETLLCTWSKDVHIIGIWGMGGIGKTTISNIIFNKLCHDYEGCHFLENGTESVESIKLDMSRIKELHLKSQAFSRMVNLKFLELTYLTNGDSKILHKVHLPEEGLESLSDELRSFHWKHYPLCSFPLRFCAENLVEFYLPNSCVRKLWDGIQDLVNLREIDLSNSPNLVELPDLSKAPNLESVDLSSCSSLQHLHPSILSNNKL…
evm.model.HIC_ASM_7.2471	MTQSSAGLNEKMNKLPPSWKSCVNWVQHKYISRKAKNLVNSIAGSSKDGDGELSLDRLHETTAEGGGWVKEIEEKLELQKETCDDIMKQLIVENETRMIIGVYGMAGVGKTILIHQLAKKVKEELSFEVVMAAGTPSSNPSLSKKQEEEINGWLKEGKKVLVVLDSIWKPITSLKDIGIPYPFDKEHGGCLTVVVATRNHGVLPAKDTRESFLIGPLPEDKASALLRHIGIYDDNESYTQILRKCEGLPLALVEVASRIVQINKTGEPKDSVHLRLNELPDSVYLRLNPSFLYLDNDELMHTFLLCSLFGNNEISYKQIVKYAVGERDPDDLVNLNMKDERSRVLRNMEILQKSSLLQDRKANPSAVMHPIIFHFAKIVASMNHMFVSSSSNEKNGSEQ…
evm.model.HIC_ASM_8.94	MASDVDHAEFLKGKLLHSYDELTKSDLSSPEIKGLFESLKDELGKKKFESLEPIPLLNKYIPLLYDLNDTVTDYRLFLTQQNKDVKQTITRCLPISQTKFSWELKSQLSEVKKIEDPKDPASSYPPPPLPRPPTGKDASFEIHGFEEQEKDIIDLLSAPPAFKAIGIYGMCGTGKTTLVQKVLKRANFPLVIWKSMSDIRSEDDLNTGIVKEILSNDFEVDVDRLPGGYSNDASFVQLLHRKLSESEKKYLIVVDDLWCCNDWFSVKDEIYGKVETEEEKKTLNRFCYALPRDGHGGAVIVTSRLKEVAEKMVGEENLYHLRPLDIEDESGDNCLRAIVNESLNPKDRDDKELVDEIVRRCYGLPLAARILGDKVRDVLRKMEEEEEERRKDELRKKEE…
evm.model.HIC_ASM_9.908	MRMHLTNMRKNLELDEETIKKWKAALKKAANFSGFDSEAYRDDDQFIKKIVEDIWQKLEHIYPRSDPEGLVGIDKNYAKIEQLFKEFQTIGFWGIGGIGKTTTARILFNRYSYHYEGHCFLEDVRENSQRLGLSCLRERLLSKLLENETQRFDAESDLVKRRLKCMKVFIVLDDVNSPQQIEFLVNDIKCFGPQSRIIITTRDKQVLNGRVGKIHKVEELGNQESVELFCLKAFDRGQPQIGFEDLSRRAVSYCKGLPLALILLGSSLHTKNKKVWEGQLKKLKSCPFKEMDNVLRLSYDGLEREEKKIFLDIAFFFRGKRKEDVEHFLNACKFNTDKGLDVLENKALITILYGKVEMHDLIQEMGWEVVQEQCNDDPGRCSRLRKPMEIYDVLKNNKG…
evm.model.HIC_ASM_12.13	LEILTVESSSVKVIFQDKRFLGEDGQIKTRTRLKNLSLLRLPELQQICQEGYQLEDLETLHVWNCPTLLSLVSSSLDFVHLTTLDVNYCNGLINLITSTAASSLITLKTLRINNCSLLEDIVTEKGDKAKDEIEFSNLIHLKLTQFPELKYLWYGSPMHNVFQTLKSLVVHKCDFLSDVLFTSNLLQLLQNLEDLEVKDCDSIEAVFDVKDMDDKQVSVKQTTQMKKLTLSGLPKLKHIWNKDPHEIISFRNLRAVKVADCECLEYLFPLSVCQDLEFLEELDIESCGFVEIVSKNKGTEECRFHFPQLTRMRLWSLSKLDSFYPGNHTLECPLLKDLNVYHCEALQIFDFNGSDAQQVHQFVPNMEKLKLDSNDVKTIWNGQFPEDLFHNIKTLSLEC…
evm.model.HIC_ASM_11.1538	MEEWWDPRLASLYINESDVVGIENPRSTLLEWLVEGKKQLTSVSVVGMGGLGKTTLVKKVYDSQVVRKWYDCHSWVTVSKSFTLVELLRAMLRGFVGQTKDPAYKEIEQMRESQLIDALRKYLQQKRYIIVFDDIWSINPWEAARFALPDSNCGSRIMFTTRLVEVAASFEIPGHVYQLEPLQEKEAWSLFCMKAFQGERGGVCPKELEVFSRSILKKCGGLPLGIVAIGGLLSKKNKVALEWKSVLDSLGAEIRNDGKLNNLERILLLSYRDLPHHLKSCYLYMSAFPEDYEIKRMSLIRLWTAERLVEEKQGFTMDEVAESYLNELVNRSLIQVLKMNYFHRVKTCRLHDLLREILQVKSREESLIVGFNHSSDVSRNENVRRITIHDNFDKLPTDK…
evm.model.HIC_ASM_4.2878	MSPQSRADKIDVISIVGIAGLGKTTLAQFVYNDERVKRSFPLRMWVCVSDEFDLRRLTLEILKAAGETISDNLNFSLDQLQSLLREKLHAKKFLLVLDDVWNESSKKWFELREILLDTQNGSKIIVTTRSRKVVSIMGTGPELNLEELLEEESMKLFMKCVFQAGEEKKYPRLIEIGKEIVKKCRGVPLAVETLGCLLHSELNESKWREVRDNEIWKIDQQNDGIMPALRLSYDHLPTQLKQCFSYCSTFPKDYEFDTVDLVAFWMAHGLLLSRNENEEVEDLGKLYVQELISRSFFQIEYCYNDFKCVLKMHDLFHDLALSTMQREQAVVAFDSTSSCSKVKENVRHISFSNSNGVPAFPHRLSKVQTVGFWHSIGGARNITEPFVEWISSECRYLKV…
evm.model.HIC_ASM_0.1445	MMINFPSAEERAISVKELGIAQSKNLSSFPIDGFPNLEALIISGCENLESIVVSQSTLQSIIGEYNPNLLSSSGGLPVLNMIRLRVLKCPNLKSLPHFMDRLLPNLKELEIRGCPEIEWPGEGDMPPHLTHLKIDPSVFTKFSKGWGLPNLARLTIDGEYDHNGSVQCFPEQGFTTFTLQDDFQESLSYVDDHHMNGFDLLVLHPRSSFTIHKGSLSDCQQFSNLPYHNHATLVPILHRFQVLLRRRFYIFLAAACKISKATLLVCCYGKDLQFCGMLLTWGKKKFKGMYVIFWNIHRRFTIFALQQISRKALAILKLSVSFNNVAINVNKDFLKLSLKMAVENRLCIFLQFMVRFMFFINCVGHFWLQIGVPLVSLSPMQSSKKGWDYNGAEQGAVSV…
evm.model.HIC_ASM_4.693	MAGTLIGGALLSAFLQVAFDRLASRDILDYFHRRILNEVLLKKLKIMLLGINEVIDDAEAKEITSPNVKAWVDEVKDVVFDAEDLLDEIDYEVCKSKQEAGLQTRSNKVWSFFTASASSVDKEIESRMKQVLDNLEYLASQKDILGLKQVSGVAVGLGGRVSDKLPSTSLADDADTNGRDEDKEILIKWPLSHNENEKPVSVISVVDMVGLGKITLAQLVYNDQRIRDKFDLKAWVCVSEEFDIMRVTKTIVEAITLSADDTKDMTILQLKLKQGLSGKTFHLVLDDVWNENYMLWVALQTPFNSGSQGSRILVITRSGNIASTLRSTTVHQLKQLPEEYSWSLLAKHAFDDRDSQSNPELEDIGRKIINKCKGLPLALKSIGCLLYRKSSTAEWNNIL…
evm.model.HIC_ASM_3.1727	MLDASTVLGHLAAPAYQTIASAYNLESDIQELQDSIDIISEYLKDASDRQQKLQEVLEDASDILDEIEYEAWRKQVVKDYASCIKKVRHFCSGSNPIAFRFIMSCKIKGISKRIRRITSYQSKLGLRAVYHGHMNRQSLEEGLSWRETNSRLPSHMTGRDKEKELIIQILKGPQSHYNKIDVIPIVGAGGLGKTTLAQLVYNDKWVADYFETRLWVCVSNDFGLKRLISDILKAEDKTGTESNTQNSNLEQLGNSLLKALSGMRFLLVLDDVWNEDARRWQELYDALLDLGHGINKNGSKIIVTTRSRRVASVMGTSPALQMDLDVLPPEECWKLFEKWAFPNETRQSYPVLVGVGTEIVRKCGGLPLAVVTLGCLLSSNYNMREWKRIQNISDWWPLG…
evm.model.HIC_ASM_4.783	MLLELETMRAFLKDADSATSQTELQATWVSPLKRRLASKLQKVKSSVDTISKRRQRYELDRPREIVPPTDSHSWLRAYHESALLLKDDKVVGFENVKIKIRGWLLCDEKERIVIPIWGLGGSGKTSLVANAYNNPTTKRHFDCYAWVTVSRTYEINDILSAIIKDFCKSRNEQVPVADVDTMDYRPLVDLLVSYLENKRYVIVLDDVWDLSLWNQLRIAFPNNMQESRVMISARYQEVACSSFGVQSYVHHNELLEKDEAFDLFCKKAFFDRACPDNLKEIASKLVHRCEGLPLALVALGGAMFDKTESEWGMIDSSLTWQLANNPGLQKLKTILLLSYHALPYRLKLCFLYCSIFPEDYLMESEKLKQLWLGEGFLEGIGGLIPEQVAQHYLKELVRR…
evm.model.HIC_ASM_3.2967	MADSVISFLLQNLSQLLAHEANLLSGVEDDITSLRDELRLIDAYLRYAERKKISNEILDEVINQIKDAAHKSEDVIDTFLARVTIQRRRNILGRTIHGVGHAMMLRNVTGKIKKLKNRINEIHNNKLKYNFEDDDSTSKGENTQRWEIINRRRRNVEEDDVVGLFHDSSVVIQRLTEGGSHPRLTVVSIVGMGGLGKTTLARKVYNNNQVKNYFDCCAWVYVSNDCRTREMMITLLKCFTSISQDVYSLSEDELKNQVREPLKGKRYLVVLDDIWKTQDWDSIRGVFPDDGIGSRILITSREEDKFLEVWTGTSVPTQRMTKPRRLSVYCSMPSYVSSINFDHSCTRSLFCFGEKYELTNKHGKWLGKGFKLARVLDMGVIATCDTSSFPSNLKALIHL…
evm.model.HIC_ASM_9.957	MVCCFNGFFPKLASKHQPNNREKEIKQDVCHLFQQEEFKERFASGNEIVDKIVNAMRDSGVRMNGTYGLSDEENRTLVRQIVSERADVMVQEYDQSFDSRNRTLGEIMEALKDPKVKLIGIYGQGGVGKTTLAKEVARRAKEENLFDKVGMIHVSRNSDTKEIQSQIADEMEVRLEEENVIGRAQILADSLLKQKRNLLILDDLWDINLGNIEESDDDSDGDDITAKILLTSRSRLLLGQYIDEEYIFHVGVLEEKEAKTLLRKAAGIIGFHDSPFESLVDKFAIKACALSPRLILSIGSHLRGKSCCQWKIALDMFQDIKFKEFALRDTQFPIELSFRHLEDIGLIYAFLICAQKSQHPLIMDLVKYYFCFERINDNLRYVLGEIFILILNLQELDLL…
evm.model.HIC_ASM_0.2625	MNEWISAMEKLAKAPDQKIFNVLKLSYDGLDDEAKDIFLDIACFHRGQNINFVKHTLDSFKFSTDIGKSVLIDRGLIRIQNDEIVMHDLIQKMGQEIIRKELINEAGKCSRLWKHEDVDLLLRRNTGTETVKCIYLNLCKIAEIDLKRNTFKKMHNLRLLQFYKSNPFHGNSAQHTLLRLTFVIVVLKSFGRDINSSKLESIDLSGSKQLTTLPDLSQAPNVEEIILSCCIKLTEVYSSGVLNKLNNLWCEGCVELRTVHIHSRILFRSSGLMVLNNCLNPEKFIIGPLWSYKRAIRSRIANGICADSVPYEFLNPLESMESAAFDEPRDNLHLLQLKLLREELPLSYPCLVELCWLDLSNCESLQELKWNVFEHLPGLRRLYHHGCSMLKELPPIYVP…
evm.model.CTG_841.1	MPGSHVISFLLQKLSQLLEHEANLLSGVEDDVTSLRDKLEMIDAYLTYAERKKIRNEILDTVINQIKDAAHESQDVIDTFLARVTIQRRRNILGRTIHGVGHAMMLRKVAGKIKKLKNRIKEIDGNKPKYDFEDDDSTSKGEDTQRWEIINRRRRNVEEDDVVGLLHDSSVVIQRLTEGGSHPRLTVVSIIGMGGLGKTTLARKVYNNNQVKNYFDCCAWIYVSNDCRTKELLITLLKCFTSISQDVYSLSEDELKNQVREPLKGKRYLVVLDDIWKTQDWDSIKDVFPDDGIGSRILITSRSKEIASHARCIQPYNLPFLGPEESWELFHKKFFEVCTGTNVLTQSLTKPRRLSVHCSMPSYVSSRNFDHSGTGSLFCFGEKYELTDKHGKWLVKGLK…
evm.model.HIC_ASM_1.1739	MDAALSFAGKVLELTVGPVARQFGYLIFHGGYVRELMDEVEKLQGQRDSLQHEVDEAHRNVEEIEDIVQNWLDRVDGITERAENFYEEERKARTECSTRSCPNPWSRYRLSKKARKITLQVTKLKQDRNDFQRISYRKAPTLQWAMTSVTSFSRGNEAIDSRVSTMNEIIDALTDPTINKIGLYGLPGVGKSTMAREVADKARTDKFDWVVVAEVRQNPDFKKIQQDISEMLGLKFDEESEFARASRLRERLKQEKNVLVILDDLWAGLDLGKIGIPSAVDYEGNKIGIHSSAEYKGCKLLLISRNVELLSNQMNCKKNIVLGVLSEEEAWALFKDKAEVQDDSDPDLPSIAIDVAKECAGLPIAIVTVARALRNKKLPEWRNALEQLQNPAQRDVTGL…
evm.model.HIC_ASM_11.1214	MAEALLVLVLRNLNTLVQKELATFWGVDEEIQRLSSTLSAIRAVLADAEIQQTTNSSLKDWIQKLTDAAYVLDEILDECSIRAEISGSSLLHPQNVMFRFRIGKKLKTISEMLDKIAEERQKFHLREGITPRRAEVPEWRQTISLVSEPKVYGRDEDREKIVKFLVEDARHYDDLSIYPIVGTGGVGKTTLAQLVFNDERVSHSFDFRIWVCVSEDFSIRKIMQSIIDFASRQNYKSMELDASNKITQPKIASTKSFKALPEQNYNTSNLDLLQNQVRELLHNNSSNLELLQNRVRELLHNRKYLLVLDDVWDKIEKEWERLKCVLQCGSKGSSILVTTRLASTASLMGTVRRPYDLSTLSQDDCWSLFKQYAFGLEREESFNLVAIGKQIVRKCGGLP…
evm.model.HIC_ASM_10.1243	MASYLTWLMFFFFSSVIALIRFHLKHRRTCSSSLSSSVDHPEIKYDVFISFGGPNVRSSFLSHLLKKLSLKKIDYFVDDQNLKPGDEISSTLLNAIRKSEISLVLFSDDYASSKWCLEEVEQIIQYMKNQKQIILPIFYKVDPSTVRNQKASYSKAFSMHGKSYDKDRLQKWKDDLYEACRLSGLESSKYNTEATLIKEIVERVLAELRKTGNQIDLKGFVGIHKHIEYLKTLLHTASQDILTVGIWGMGMHDIGKTTIAEILYNRLHDKYEGSHLLCVREELEKGKSIRDLKKDLLPKLLGEDIHGITLNGFLENESERQTIMSLDACGYHTIDGLRVLQDKALITINEGFISIHDLIQVMGCEIVWKRSLRGVRQRSHLWDANDICKVFNNQLGTQT…
evm.model.HIC_ASM_9.1730	MGGIGKTTLARAVYDKLCSQYDGSCFIENIREESQRRGLNQLRRELLRELLKGDFISISLQEGSKHNMRRLSHMKVFIILDDVSNFEQLEYLTQECKSLGSKSRVIITTRDKHLLTSLRAKHEIYEVKRLDAEESLVLFRLKAFSEHIPEKEYEEITKKIVSYTQGTPIALKILGLFLYSKSIKEWESTWQRLKKFPDKDIEKVLRLSFDGLNHVDQQIFLDVACFLKGENIKEVISLLDSFGFDSAIGIRTLQDKALITISNDNTVQMHDLIQEMGRQIVREESIQEPRRRSRLWDPEEVYNVLKYNKFGELGPSTSATRFASSGFDQRGQGISSENARQDLTEINSLCLFNRFNESNCFPSQMELNLEFGFGDKSKRFQDIDDHQPLQRKKFKRCRD…
evm.model.HIC_ASM_1.1041	MRVGHESMLKKWMNGIFKSRDNHGEWPEGYIERLVPNEIIREMTPGRSIFGMSQRMTSLLSLSSSESNSVSKGEQMPEWTGLNSETQDAVFDSAADLAVRQLVQTLISKDDYTRHIHYVLLSSRNEGENRAVMEKVEAALKDEDNKLKITEEFQRVIWIDASKNERDIEEPVLQEITLKVELSGITSDEMQVDENVTVTSSVEDRVTSQKKYLVLVEKDDGKLDLWKEHFTNKKSAGVLVLISSKYSAPINEGLPFPVDLEIRTMDHVLAWELFCWAANFKHIFSSVAIQHLAVQIVKECRGHLLAIALVASFLRDAKDIEFWKSALENLRYTSRSHDIDGMSRVMVNTEIERHWLAHCLSVPNITQGIKYDLLISHWAAIGSLYTQGEVNGISRKFLN…
evm.model.HIC_ASM_9.350	MGSELEINSKSKTYLENDETEVGDSNQEMEDNQQTLVETEEFIFGRNTPPTKMQNDNKDWNETFSCAFCGSVYQDSSALCEDFSAVTCWRVAVVLDHGHSHVTPVPPQLLVLLDSFGEIQLFMHFLSHARTEMHLALEGKKTAFLLHYFQNSVVSLHDMPDAASCSSSSEKCDVFLSFRGEHTRRNFISHLYSVLCQKQIKTYKDDRTLKKGDVVWPAIAGAINNSYLCVVVFSKDYAFSMWCLKELTQIIECKQEGEIIPVFYEIDPSHIRKQIGSYKEAFEKHEKESKFNEATVRKWKASLEKAANFSGWDSKSKDYSDESELIDTIIKEVLRKLSYKYPSNELGGLIGIEKNVAYVESLLREVQIIGIWGMGGIGKTTVAKVVFDKLSFQYDGCCF…
evm.model.HIC_ASM_10.505	MEFVANSYPLPSPLFGSFGNFIERARQIGSLAVSAIIGNIFSAILTFSFTLDQMMFSWGSGKTTIAKAIFNALCGNFDRRSFIPNIREAWKRGNGPNLQEQLISDIFEESDLKIHIHSIDIGKNIIKRRLRHIKVLVLLDDVNEEDQLKASCGNRDWFAASSIIIITTRYKALLDCLDADYVLEMEGMNPSESLELFSWHAFKRSIPIGAFFDPSIRVVNNCGGLPLALEVLGSYLYRRPIQQWENVLSILQKIPHGHVHEKLKISFDGLNDMEKNIFLDICCFFIGKNKNYAITILNGCGLHAEIGITVLIDRGLVKVNNRNNKLEMPGLLRDMGREIIREKSPMKLGERCRFWSHEDALDVLSRNTGTMHVKGLALRPPETDRIFLPTEAFKQMKSL…
evm.model.HIC_ASM_9.349	MSAASGFSSAASPSKLYDVFISFRGEDTRRNFVCHLDAALCQKAIKTYKDDRTLEKGDEVWPALVRAIDNSHLCIVVFSKHYAWSTWCLRELTHMLECKKERQVLPVFYQIDPSHIRKQMGSYKEAFHQHEKNPKLDEKTVRKWRDSLKKVANFSGFDSESHLYRDDIQLIENIIKNVWQKLESIYPKSAEPEGLVGINKNIVNIEKLVRDLRAIGLWGMGGMGKTTIAKALFKKYSNSSQYTGHCFVKDIRENSSKLTSLREQLLKELFKGDDFHIDMESDFVKSKLESKTIFIVLDDVDASDQIDYLIEGIGPSSKIIITTRNRDVLNGRVDTIHAVESLDSQESLQLFSLSAFKTEHPPIEFKELSKQIVDYAQGLPLALKLLGSHFRGKSKEKWE…
evm.model.HIC_ASM_0.3576	MAETLLEVLLEPVIENLSSLIQNQLGLFLGVDHEMKRLSKTLSKIQAVLTDAEEKQLTNRLIKIWLQELKDAAHVLDDILDECATEAIRLEYQGMHFGLADKGKRPILSYFSPKHVLFRHEIAKKMKNISKKLDEISQERSQFHLRETVIIERGAEVMRWRQTTSIITEPQVYGREEEKKKIAEYLVDEASNFEDLLVYPIVGIGGLGKTTLAQFIFNDEKVIEHFELRIWVCVSDDFDLNKISKAVIESATRRACEDMELEPLQKKVQGLLERKRYLLVLDDVWNDNQEKWDKLKYVVACGSKGASIVTTTRLAKVASIMGTMPPCQLSTLSEDDCWALFKHRAFGPERGEPEELVAIGKEIVKKCGGVPLAAKTLGGLLRFKNAEKDWHNIKESNLS…
evm.model.HIC_ASM_5.334	KGDHGWKWKSSHSHPRRPVMGSLAWASGRKMSDIPCNIANSIVQRLVDGAIHETRYLCCFGRIAAEFEDEKENLKAKLESMQQVAERATGQGEEILGDFKQWMEKASNLIDKDTKTKKSCFFGLFPNCIWRYRRGKELQGNLKDIKELIGKFRLDHISEPGKLPGMEYFSSQDFVSLESRKWAYEQLLKELQEGNEYMIGLQGMAGSGKTRLAKKLLGIPHRDNHGGCCILLTTREFQVCRSMGCKRPIQLGLLPPEEAWFMFQKFAGISDDSSPYLKDVAYKIATECARLPIAIVTMASTLKDHPDLEYWWSTLRILKSPYPIHNIQEELKHIYNCLRVSYENLKCDKDRYLFLLCSMFPEDHEIHIEELIRCVVGLDLFGQLDSYQTARSQVYISKV…
evm.model.HIC_ASM_0.3596	MAMTPMTLAIRTLGSLVAEEIRLLAGVRQLIDELREDLDSMRSFLHDAENQSESNQGIRTWVKQVRDLAYDAEDVVEEFLFSLSLPDGQGLAYFLGNCFRYTRQLREQHQLAVEIRAIKKRIKAISKRREAFSINRRSDPISIIQDGFSLRQAALYIDEADVVGIENPRSTLIEWLVEGEENLAFVSVVGMGGIGKTTLVKKVYDNQIVCKWFHCQSWITVSKSFTLLELLQAMFKGFVEGTKGSSYMEIELMGESQLIKELRNYLSKRRYLVVLDDMWSLDAWEAVRSALPDHKYGSRIMFTTRLFEVAASAESSVHVLQLDPLQDEEAWKLFCMKAFRGNHKGVCPEELKSLSRSILMKCGGLPLAIVAVGGLLSKKNKVVSEWRKVHGSLAAEITS…
evm.model.HIC_ASM_4.2876	MGELVSGAATLILEKLASKAFEEVSLGWGLKPNLKRLQGSMKIINDSLLDAESKQTEDEAITEWLKQLKDAFYDADDIVDGLECEALRNQVVETHAGIFRKVGRFFSSSNSLAFRYNMAQKIKDMKERIDEIASERIKFGLSQHHSDHMPLMPWRETHSFVQSSRVIGRDKEKEEIIRFLMSPQLWVDEIDVMPIVGIGGLGKTKLAQLVYNNEQVKEIFQIRMWVLVSDEFDLRRLTLEILKAANSTIPDHLNSCSLDQLQSLLRKELSAKKFLLVLDDVWNESPKRWHELRDLLMGTQNHSKILVTTRSHRVASTMGTVAQLDLEELGEEESMKLFVRCAFPTGEEKKHPTLTEMGKEIVKKCRGVPLAVETLGSLLYKEVNEKNWRKISDSEIWKI…
evm.model.HIC_ASM_1.4053	MAGAASSSSAAAASLPKGSYDVFISFRGEDTRRNFTSHLYAALRRNHIRIYKDDTTLEKGDEVWPALAHAINSSYLCIVVFSKNYASSTWCLRELTHILERKKDKQVIPVFYRIHPSRVRKQTGSYEEAFQRYKEDPNINLETLHKWRVSLEKAANLSGFHSGSKEYRDDYNFIESILNDVSQKLEHIYSRIDPKGLVGIDNDCANINLKLKEYQIIGLWGMGGIGKTTIARVLFNRCISQYEGHCFLENVRESSRKHEFGLQGLRKKLFSELLKVDDIYIDAESDFACSRLRCMTVFIVLDDVDTSEQIKYLIGEIIGPGSKIIVTARDRHILINGNIDFIYTVKGLSFSESLELFCLNAFDRDHPQMEFEELSKRVVIYTEGLPLALKLLGSFLHSR…
evm.model.HIC_ASM_0.3406	MILPITDYSVGMESRMQRVNSLLDVGLNEVIMVGIYGIGGIGKTTIARAICNKIANQFDDTCFLGDVRDNSSKRSLVQLQEIMLSELAGEKDIKLTDACKGSSIIESRLNRKKILLVLDDVNELHQLKNLAGGCNWFGPGSRIIITTRDEHLLSVHGVKRKYEAETLSHEEAGQLFTWNAFKGKDFDPSYLDILDSLVLYSGGLPLALDVIGSNLLDKSQDEWKSALHTYKNGPEKSIQQILKVSFDDLEDTEKEIFLDMACFFKGYTLIYVENVLLNGRKISPQNGIRKLKDRSLIQISLGIVWMHDLMEDMGKEIVKKESLLIGRRSRLWSIEDILDVFEEDKGTENIEAIVLRSNGDALQKMINLQVLIIKNVSFFTGCKYLPNSLKYLEWEKYPS…
evm.model.HIC_ASM_1.3154	MHMALGLNDVRYIGIIGMGGIGKTTLAKILYDRICHYFDACCFLENVNNGSKDDCLINKQKQLLCETLQVEDIRVWSMHMGTNLISTRLCNTKSLIILDNVEQSYQLEKLAGKPDWFGRGSRIIITTRDEHILKEYGVNHVYKVKLLNKAEDVQLFCRKAFRHDYPLKDYERQTYKVLEYAKGLPLAIKVLGSFLFGRSIREWESALTRMQENPKKEIIDVLQTSFNGLETNEEELFLDIACFLQGEPEWFVKDMQKNHGNHPDIGLRILIDKSLVDIVGGNVHMHDLLQDLARKIIMEKSPKEPGKWSRLWSYKHLQCITRRNSAIEDIEVLALLGPHPKEMELKAETLSKMSRLRILKLDGLKISGNLVGLSHEIQLLTLWNYPDTCLPHPLTCSPS…
evm.model.HIC_ASM_2.1106	MAVTDLFAGEIATELLKMLLTISRKSLLCRGSAEQLATYIHELLPTIQEIKYSGVELPEARQSQLNRISEILRSGVELSHKVLKSSRWNVYKNLQLAKKMEKLEKTVSRFVQGPMQAHILADVHHTRFEMAERFDRIDASHRRLEQDLGAMKIGIGSGGWMEDAVRSMEEDERVDSNSPNLGVGLDLGKKKVREMLVERQDLRVVGIWGIGGSGKTTLAREVCRDDQIRSHFKERILFLTVSQSPNVEQLRAKIWGYVMGNENLNSNYLIPQCKPPQFESKIKRETGTLVVLDDVWSHSVLEQLVCRIPGCKFLVVSRFRFPTFFTATYKVELLSEEDALSLFCHHAFGQKSIPFAADENLVKQVVAECGRLPLALKVIGASLRDQSEMFWLSVRNRLS…
evm.model.HIC_ASM_0.3910.3	MLLCPVCAIVSSTIYLKQMAEGILCDTIDEVKKRIASLLFVADMDIPEIEAHLNHIQQVVVNADHINKAQNLDLQTWRAQVKDLVNDLSDLVDDQLRWWSSGKRKKLIFRAQYFYTQYQILSKIKEFARKLNVLSEYFRRNLTQNGAAADRETDSTNLFEGYNFLTFHKKQCFAYCSLFPKGYQFDVSQLINLWLAEEFLCDIGSWEDERPEPEDLGQKYVRAFMEMGIFQDEQVDEIGRIRTCTLTPQMHDLATFVAGHDSIIMDRDEDSVCAGLRRVSFDYSLDILSEIPDTLFHKAKKLRTILLPAIIQSRPPNEVKMSNSTCEEIIASFKCLRVLDLHNLGIKDLPASIGYLKHLKYLDLSDNDMEKLPSSICRLTNLQTLKLSHCHMLKELPKD…
evm.model.HIC_ASM_8.1607	MVVGEILCNIAEAILEKLRSLALEEIQLSLSFKDELERFRSALSTITAVLFDAEQRQQQSHAVRDWLRKLKDTLNDAQDLLDDLTAEALSQKVEPQWAIVSQVRNFFFCREMGRRVMDIRERLDAIAEERRKFHFKEQVGDVQPIARRENTYSFVGENEIVGRENDKRSVIKLLFENGNENLSVVPVVGMGGLGKTTLAKLVFNDDGIKGYFDLRVWVSVSDDLNAKKTLEKIIRAASGTSLDHLDMENIHIRLLETLNGKKFLMVLDDVWNGNPAEWIELKYLLGNGTKGSKIVVTTRNKYTASIMSSDSFYNLAGLPHDDCWSLFEKWAFREVESARHPILAKIGQEIVRKCGGVPLAICTVGSLLYMNTKESYWLYVVHSESWNIAQREGDILPVL…
evm.model.HIC_ASM_10.1623	MVNAIINERKTLYFSQFFYVSYSTEATFIDKIVEHLKELRKTSNQNENVLQSFVGIHKHIQYLETQLETKSAIGIWGMGGLGKTTIAEILCNKLHNKYEGSHLLYVKEELEKGKSIRDLKKDLCSKLSGQVIDDVMLSSIPVHVDRMLRQKRVLIILDDIDDSDQVENLNLIAGYEKFGSRIIMTSRNQQVLQNCDEIYQVKGLNPKDALQLFEKCLQKSSLRKQELRELSKRVVNYAKGVPLVIKVLGHDLSTAKSKWEWESKLEKLEKIPDAKIQKVLEISYYGLEDEHKDIFLYLACLFRHKSEKRIIMTLDACGYHTIDGLRALQNKALITISNERFVSMHGLLQAMGCEIVRKKSPKNLNQRSHLWDANDIIEAFTEQLGTQTVEAIRLCKWSL…
evm.model.HIC_ASM_2.2587	MTDIATNAATNISTDLVKTGIHEVQYLCYFNNIVDDYKKERDDLVARRRTEEMMIHQAKDVTDDVKQWLKKANSLIGEDITGKKNCFHGWFPNCIWRFRQGKRLERKKQEVIDLVKHDFSVFSVPSIISDIERLSSEDFVHFKSRDQAHNDLLKTLEDGNHHMIGLYGMPGSGKTTLAIEVGRKVKESKLFDYVLMVVVSNVPNTAKTIRDQIVSSLNLKCDNENEQDRAKTLWKRLNSEDKILIILDDIWNWEELKFKELGIPTRKSCCVLLTTRNHEVCNKMECQPAIKLEVLSELEAWTLFQKCSKLDQNSSKTMENKGEKIAELCKRLPLAIVTIASILKNEDEEEWDAALRSLNKTVHNIDKDLGRVYGPLEVSYNYLQNEAKELFKLCSVFPE…
evm.model.HIC_ASM_1.3928	MAAEMVGGAFLSAFVNTLFDRMTSPEMVDFIKGVKQNNGPELLEKLKMTLRSVDALVNHAEERQTADLHIREWLNDLKDAMFETEDLLDEITTTVSSQKLEGELQGGTSKDLEKIMATCKSLRSFLPSQVLSSSTYLNNEIITGLLPKLRRLRELSLSRCGNLTILPDSLGDLIHLRYLDLSFTAISKLPESTGSLYNLQTLLLTNCASLTGLPLSMGRLINLRSLDIRGTKLSQMPPDMSRLRNLQKLTAFVLGHACGPGIKGLKELMFLKGNLSIFNLQNVVDPRDAMDANLLGKEQLNGLTLEWSGDVNDSGEVRSVLNQLQPPKTLRKLTIRGYGSTSFPAWLGDSQFSNIASLRLHDCKNCLDLPPLGALPSLTHLSISGFSNVISVGGVFYKG…
evm.model.HIC_ASM_6.1667	MTELEELSEKKDDLMRRAQQIRAVGQKCTSQVEGWLKRVEKVEAEATTLVEDLRQRRQSGVCYNIRLSVYKNGKKLSNMLVEVKELKEKGDFAVISDGKSTDTVEKIPSRPTFGLDVMLARVLQFLEEEEVEIIAIYGMGGVGKTTLLKALNNELLTKSHQYDVVLWILVSREFAADRIQLAIAERLGFSWELGTESQVERASKIYKVLRRKRFLLLLDDVWEGLELEKIGIPFPDKNNKCKVVLTTRSLHVCSDMEAQRKLRVEFLREEEAWKLFSQKVGNKELLESEFIRPHAEIIVRKCGGLPLALITVARAMANKETEGEWKNAIEVLSKTPSELRGMEDVFALLKFSYDNLENEVLKSCFLYCSLFPEDYSIEKEQLIDYWIGEGFFDSSNDNN…
evm.model.HIC_ASM_4.1569	MVGIMFHENVGTIWNWLVNDAVLMIGIYGMGGVGKTSLAMHIHNLILRRVTNFNFVFWVTASQSFSIRKLQIDVAKIIGLNISKEKDEKKRAARLSQALMRMKRCVLILDDVWNHFTLEKVGIPVRAKGFTMILTSRSLQVCRRMGCQKHVKLEPLSDEEAWSLFVDNLGQNTTLSSGVTKIARSIAKECGGLPIGIITMARNMRGVEDICEWRHALEELRNSEIRIEEMDMEVFRVLRFSYAHLNDKILQECFLYCAFYPEDSEIDREVLIENFVDEGLINGMKSLEATFDEGHTILNKLENNCLLGKVENYAGGKKCMRLQDSSSHIAVSMMKRGSQYIAPIKNVEGYYVESQVVKMHDLMRDMAINIMKENCHFMVRAGMHLTEIPDEEEWTEDLE…
evm.model.HIC_ASM_8.1117	MLFIFFPFHLSFQAFPIELNQEMGEIISNVAAMILEKLATKFYQEIALAWGVQKDVEGLQGSMKIISAFLKDAENKQSKNRSLAEWLQQLKDVFLDATDVLDEIQCEALQNEVVSKYERFPQKVCRFFSSSNSSILSMKMAHKIKNIKKRIDHMASFRVKFGLVDDNNAGDLLLFEKMPWRETHSYVEPSHVIGRDEEKEELIKSLMIPQSYEGEIDVIPIVGMPGLGKTTLAKLVYNDRRVIGHFQSRMWVCVADEYEFDVKTLSLGILKSLGKTKSDARNFTLEQIQSLLQKELYDKMFLLVLDDVWNENRKKWLDLRNILLSLCGERRGNGSKIIVTTRSNNVASIMRTIHQYNLRELSEDKCLELFSKYAFQVGQEEQHPRLKKIGKDIVRKCNG…
evm.model.HIC_ASM_1.1735	MFGVKTLMDRVEDLFLDEVNGVKSVLYELNRSGFPHLKHLQIQNNSQIECIINLNKVRGQVAFPNIETLVLKNMTQLEKLCDRQLPVNSFCKLAVIKVQNCDKLNSLFPVSIVRSLPKLVEIEICECKLMQEIVDLSLDQEIDDDEDILECNQLRILTISSLPALVGFCSYDKRSLAMALGKGKQFENASNSNVITKEDKPNPSQHLFSKKVAFPSLDTLKLSALNFQNIWHDSMSANYWENLTDLSVEGCQSLRHIMPAAVAASFVKLKRLNICRCDMVETIIVPNATHTSFSEEVCPCVLFRLEICSQSLLFLYSVLLMQVIFPSLETMVISHMDNLQIIWSNQFALNSYGNIKNWFVELFPRQAPLGVHTGKIAPFKNLTLSFLKKLKNICNEDHQ…
evm.model.HIC_ASM_3.2958	MADSVISFLLQNLSQLLAHEANLLCGVEDKVTSLRNELKMIDAFLKKAERKKIRDEILDEVVDQIKDVAHECEDVIDTFVARVTKQRRKNMLGKIFHGADHAKMIHEVAGKIDKLKSRINEIYSNKIKFDIEDNESTTTGEDTQRRELINRRRRNVEEDDVVGFIHDSSEVIQRLGEGGPHSRLCVVSITGMGGLGKTTLARKVYNNNQVKNYFDCCAWVYVSNDYRSRELLLTLLKCLISISQDDYKLSEDELKNRVRECLKGKRYLVVLDDIWKTQDWDEIRQIFPDEGIGSRILITSRLKEMASYAGRTPPYHLPLLSAEESWELFCKKVFRGEDCPPDLEHLGRKIAESCHGLPLSIVVLSGLLANKEKSLREWSKIMGHVSWYLTQDETLIMDI…
evm.model.HIC_ASM_3.2960	MADSVISFLLQNLSQLLAHEANLLCGVEDKVTSLRNELKMIDAFLKKAERKKNRDEILDEVVDQIKDVAHECEDVIDTFVARVTKQRRKNMLGKIFHSADHAKMIHEVAEKIEKLKSRINEIYSNKIKFDIEDNESTTTGEDTQRRELINRRRRNVEEDDVVGFINDSSEVIQRLGEGGPHSRLCVVSIIGMGGLGKTTLARKIYNNNQVKNYFDCCAWVYVSHDYRPRELLLTLLKCLILISDDDYSLSEDKLKNKVQECLKGKRYLVVLDDMWKTQDWDEIRHIFPDEEIGSRILITSRLKEMASYTGRNPPYHLPLLRAEESWELFCKKVFRGADCPSDLEYLGRKISQSCHGLPLSIVVLSGLLANKEKSLREWSKIMGHVSWYLTQDETLIMDI…
evm.model.HIC_ASM_8.1115_evm.model.HIC_ASM_8.1114	MGEIASGVASTVLQKLATIAYQEIALAWGLKKDVQRLQDSMRVINAFLKDAENKQDRNNGITEWLQQLKHAFLDAGDVLDEIECETLRDEVVNKHGSVSRKVRRFFPSQIAFSIKMAHKIKDIRERINEIASLRANLGLVEDRHAPNLFLSWRETCSKVEHSLIIGRDKEKEQIIDYLISPESLGNGIDVIPIVGIGGQGKTTLAKLVYNDKRVGDHFELKAWVCVSDEFDVKRIASGILKSLGREGSNDENLQQVQTRLHNELHQKTFLIVMDDVWNYDRKKWQELTTLLVDNCAERNKNGSKIIITTRDNQVAAITRTASAPQFCLRGLTEDESLKVFLGQAFPAGEEKIYPGLVEIGKEIVEKCKGVPLALVSLGCMLYSKTDESEWKRVRDSEIW…
evm.model.HIC_ASM_0.1887	MRNKIEEITDRLESIMKHKDILGLKNKVGENLSWRPQSSWRPPTTSLVEESDVYGRNEAKDSIIKILFDGKDDDSTPSVVPIVGMGGIGKTTLAQLVYNDDKVKEEFNLKAWICVSDEFDILKITRTTLKAITSGGFDMEDLDLLQLELKKKLSEKKFLIVLDDVWNEDYVQWDLLKRPFLHGAKGSKILLTTRSNMVASVVQTNSAYNYHVGQLSEEDSWLLFAKHAFHSLDGVVSSGLEKIGRDIVMKCKGLPLAIKALGGLLRSKSDIKDWNIILKSDLWDLPENECKIFPALRISYLYLPPQLKQCFVYCSLFPKGHEFSKKELIMLWMAEGFLQSSNNEISMEEIGHVNFDALISRSFFQHSTLLKGCFVLHDLIHDLSIFCAGEFCHRFGTGD…
evm.model.HIC_ASM_10.1753	MASHPNSHPIPPASNLSHCKRKRTSSSTAIDPSAPPPLSSFADHPEIKYDVFLSFRGPDTRSGVLSHLLEELNRKKIDYFVDDQNLKQGDEISSTLLAAIKKSEISLVLFSEDYASSKWCLKELEQIIQCMKSQKQVILPIFYKIDPSTVRHQKGSYHKAFGKLGERFDKRTLQKWQTALRKASDLSGFDSSDYKTEAMLIKAIVERVLTELRKRGNRNNLKGYVGIHKHIRYLETRLNTDSQDILAIGIWGMGGIGKTTIAEILYNRLCNKYEGTHLLCIKEELVKGRSIRDLKKDLLSKLLGEVVHDVTLNGTLEYVERRLLQKKVLIVLDDISDSDQVEILIGHVKFGFGSRIIMTSRDKQVFVKGCDEVYEIEELKIEDALQLSKQCLEESKFIK…
evm.model.HIC_ASM_10.1807	MAAVIQIQEALDKLANILKEVKILYPRLKNEIKSVCEELNKLKSQLAKKIQYIELDNEWEIRCLRGVYEIQDVADTFLVKSLLQRKKGVFKIRPFVTLASMMNQYELTNKISVLTPSVKDLTDLAASLSDKGHKGGSGSANNSGTTPHAGANAGSRRAARLWGQDEAVDAIGFGEEAESLCARLLGNNEGLDVISILGEPGSGKTTLAKMVYSRAEIRKNIKRCTWIHDPITFSRSNPRDDDMNTNYLFRLGGFLVVLEDVNNLETWDEVRQRFPQDCEKNSKLLVTTNDPDVAQQASKNPIRLRPLSDEDSWKLFLRTVGITEDDFNNSVLSNTDHFNLKEIILRQCEGLPLAIVILGRFLSTKELSSHEWLRMINEHATNVLGQDQSVYSRIFALSF…
evm.model.HIC_ASM_0.2661	MQFFLKDADDKQDQDERVRLKVAEIRDLAYDADDVLERHEDIYAASKNKGRLKRIGFWGESKTLQQLGSQIEDITGRVTKLITTLEACDIKRLQRGNGSSNSSKEKQRRPLRRTFSHVVERDVVGLEEQTQEVVAPLLGSERNVHVVAICGMGGLGKTTLAKRVYHNGKVRCHFKRFAWTCVSQQWDVRGIWEGILVRLTSPNAEGRDKISKLKDDELAKELYQVQLKTRCLIVLDDIWKEDAWDSLSAGFPVGNTTGSKILLTSRNIEVAQHVDPKGFMYKPRYFNESESWELFVRTSVLGREGTGFVFNNYLEEMGREMLKHCGGLPLAVKILGGIMATKYTIDEWRRVYDDVKIHLRGKDQVKEVFGLSYNDLPFHLKPCFLHFSHFGEHNIISAK…
evm.model.HIC_ASM_9.373	MAGGPASCSSSPPQPSSSDLKKHHVFISFRGEDTRRNFTSHLYAALDRNQILAYKDDTTLEKGNEVWPALVHAIDNSYLCIVVFSKHYASSTWCLRELTHILESKKEREVMPVFYGVDPSDVRRQAGSYKKAFQKHEKDYNLDRETLMKWRASLNKAANFCGYDSESKDYRDEYQLIETIVTDVLQKLNFICPKVEAHGLVGIDENCGHIEALLKKFQVIGLWGMSGIGKTTLARHVFNKYRSQYEGYCFLADIRKRSGELGYGGLYELRNELFSELLKTNNFFQSRLNCMDVIVVLDDVDNVEQIEDLVGEPNYFGPHSRIIITTRDKNVLGGVDEVYEVKELSPRDSLRLFSLKAFGKDSPEIGFKDLSKKAIIYARGIPLVLKFLGSSLRGRGKEI…
evm.model.HIC_ASM_0.2662	MAEAVVSFLVDRSSDFFLKEAKSFNKKANYKKIQRLERELKRMQCFLKDADAKQDQDEIIRQKVAEIRDLAYDADNIFDRCDLMIDSRRKKALKIFPSFFGENRTLRRLGSEIDDITERVTELITTLQAYGVEELKGGDHGGSNNSSKEKQRRQLRRTFSHVEEANIVGLEEQTPKLLEQLLGYERTGRVVSICGMGGLGKTTIAKKLYHHEKVRSHFNRFAWACISQQWDVREVWESVLIRLNCPDSMERDRISKLKDDELAKELYQVQLKTRCLIVLDDMWTEYAWDILRAGFPEGNITSSKILLTSRNIELAQHVDPRGFIHKPRHLNELESWELFARTAIHGREMTGFVFDKCFEELGRGMLKHCGGLPLAIKVLGGIMATKHTLEEWKKVYDDV…
evm.model.HIC_ASM_7.2707	MGRQRDKFWKYVDSENECIFCEQKISGASRIKYHLAQVPGGGISKCRGVPDDVKGEAEWEINNSNLASGSTKGKYVIGRKRYEFWEYVDSENKCIFCGEKIPGACRVKFHLAQIPGGGTGKCNEVPDEVKAAAELALNNSNKRVKQSTTPNDLEENNINSNLGSSSTRGEIEVDLLPTTDLVEFKYYNEIWEWLMRDEVDVSIMGVWGMGGVGKTALLKNVHNELLKLNRHAIWICVSKYYDIQSQYYDIHRLQRVIAKSIDESIWDEDDDDVKTAARLLHAFRKMNECVVFLDDVWHDISLEDVGIPLRNDGIRIIVASRLLDVCKRMGCKDNIVQVETLEGYGEDFDLFSKSLGDDVTLTKDMTDIAKKLVRQCGGLPLAIIAIARSMIGKTDIREW…
evm.model.HIC_ASM_7.2702.3	MGRKRDKFWEYVDSENKCIFCGQKIPGASRIKYHLAQIPGGGISKCDKVEDDVKAEAVLVLNNSNKRVKQSTTSNDVEENNMNANLASSSTRAGEIEVDLLPTKYLVGFKKYSDEIWKWLMRDEVDVSIMGVWGMGGGGKTALLKDVQIELLKHNRHAIWIRVSQYYDIRRLQSQYYDIRRLQKVIAKSIDESIWVEDDDDVKTAARLLHAFIKMNECVVFLDDVWYDISLEDVGIPLRNDGIRIIVGSRLLDICKSMGCKDNIVRVQPLDDKDAFHLFTDSLGDGVTLTKDMTDIAKNLVGECKGLPLAIIAIARSMRGKTDIREWRTTSSKLRRREMDQHDIKQCVFPVLKSSYDRLNDTTLQDCFLSLSLYFEDHYYFQREDLIRNFIDEGLIDER…
evm.model.HIC_ASM_11.1541	MAIEPVTAALQTLASLAAEEIQLLCGVSEVIDELNEDLNSMKSFLQDVDNNQSKNNQRFYTWIKQVREVAYDAEDVIDEFCFRMSLPSSQGLVHSLSNFFRFMSKLRAQHQLAVQVKAIKLRTTAISKRKEAYFTPRLEETSSSYSTTQEAYDPRQASLYVDEADVVGIENPRRILTEWLIQGTEKLTSISVVGMGGIGKTTLVKKVYDSDNVRKWFDCQSWVTVSKSFSSLELLQAMLNGFMEETKHPVYKEVESMTEYKLIYALRGYLQKKRYVIVFDDIWSPDAWEAVKFALPYCNSGSRIIFTTRLIEVAVSTETTGHVYHLQPLPEKEAWNLFCMKTFNREYGGICPDELKSLSHSILKKCGGLPLAIVAVGGLLSRKKKVVFEWRKVLESLAE…
evm.model.HIC_ASM_5.878	MGNIITSIASAIASKLAGTLVDPTINEVRCWFCVTKIEKDLETEKEQLITTRERRKKRAKETLSKTHIIEETVTEWLAKASNLIADVGELQELMAVEKQQQELMGNGENKDDHFRMHDMIRNVALWIASKEDHTIMISHEEELNTLANEEAIEDCYALCRWHEVLYQFPHQLNAPKLEIMIMLLRGDLTLSHVSCEGIKGLKVMALMHDDWRSRGVLTMPQSTQWLANLRTLRLVDFELGDISFVASLRRLEILDLHGSRFNELPDGIKGLSKLKLLDLSECDIKKPCKVIERCSKLQELYALSNYGNVKVPWECLNSDTFPKLERYHLKVGPIRDHFIPEVLSSKSLFLEEFSISTLGAAVKDLLRRANQIKFYNLQGGCKNIFPEMDQAVGGMNALN…
evm.model.HIC_ASM_0.4319	MAEVAVSVVVEKLTELLIEQAVEATSQTPRLLDGIRDKVDRLKKELAWMQCFLQDADAKQEGNQMLSMWVSEIRDVAFEAEELIEKYVYKAATQSKWDRISGSAYLNEVRREIEKILIKIEDISGRRERYGVVVNDRVEDHGPSNSNDRLRNWRQPSVYSEEEYVIELEDDKESLLTQLLEMEQGHHVVSIVGMGGLGKTTLAKKLYNHSKITQHFDFKAWVYVSKEYRSRKDILQGIFMDTDVLSKDEKIEMEKLNGEELVKRMHLELDGKRYLVVLDDIWTMEVWDGLESAFPKGKTGSKVLLTTRNMEVALHADGGSKPHELRTLTEDESLKLLCNKAFRGTNSIPGELEDLVRDVVVKCGGLPLALVVVGGLLSRKAKSSVEWNRVVQNISWNLQ…
evm.model.HIC_ASM_11.874.1	MAEVAVSSVVGKLSELLLEQAMEAVFSNIPRVLDGVRDKVDQLKNELAWMQCFLQDADAKQEDNPTVRTWVSEIRDVAFEAEELIETYVYKVTCPSRWDRVSRSKQLYDVGRKIDKIRIKILEISSRRENYGVVMRSRDEGHDANSANERLRALRHWRQPPPYTEEEYVIELEDHIEILLAQLTRMEPRRHMVCVVGMGGLGKTTVAKRLYNHAKITNYFDCKAWVYVSKEYRSRKEILQGILRDADDLNKDDRDKLERLSEEELAKMLHHVLEERRYLVVLDDIWSKEVWDGLESAFPKGKTGSKVLITTRNRDVALHADAATDPHQLRTLTEDESLKLLCNKAFPGMNSIPPKLENLARDVVLRCRGLPLAVVVVGGLLSRKSDEEWTRVVQNIGWL…
evm.model.HIC_ASM_6.1737	MAQPVVSFVVDTLGNMLIQEAIYLSGVEDKVTQLQNELRLMQSYLQDADRRQDGDETLKSWISEIREATYDSDDIIETHALKVASRSSTVGVLNIKRYASAIKQFWEIHKVGSDIETIINRISNLTIRLQTYGIIPQRGEASNSMRGRQKALRRSYSHIVEEDIIGVEEDVKNLVSNLVSSGRNCRVVAICGMGGLGKTTLAKMVYHHADVRHYFESFAWAYISQQCQARDVWEGILFKLISPSKEQREEIGAMRDEELAKMLYQVQVEKRCLVIIDDIWSAETWNNLRPAFPDGRATCGSKIVLTTRNTDVALHMDSSCFLHQPNCLNEDDSWELFQNKAFPNIDDSDTIIMEMEKLGREMLGRCAGLPLAIIVLGGLLATKPTLEEWDMVRQNINSY…
evm.model.HIC_ASM_2.2588	MAAGTHFSIGLRREYEASTYFKCSQSNQLQIKGVICLEGNSVIGQLGIELLYLHNLVDLRCTFSGPKRILSLTNLRDLAIEGCGKLKFIFSTTVLRSLPQLECLDIVNCEALEQIVEEDYENENENLSNPHNSREVYFSKLEEVCVIKCRNLKRLFWMNSSCEFPELRHLFIVEASNLEEVFGSSEKGETEKQVEDVLPNLKRLFLAELPSLAILCQWTRRQNVEEVLVLNCPKVSLTSTTTLQWMIEDFERALRWYSDEDKRFGSHWLVDILLKELNCLENRERVKSEAKAASKRELHSSQKQSITEIEKDIVGEVWAPEIPPVTSSSTDLQVTKMPSKGASTARLGETASEGQPQVAGETKELVNEESKNEKKVKTDQEAFGKTGSDMPSNESQNSI…
evm.model.HIC_ASM_8.433	MEVLVAIAGKVAEYTVAPVGHLLGYLLFYRSNVKNLETQVKKLHNIRERVQHDIDTATRDAQEIEPDVTDWIGKVDEIIGKATAFHEDDKVSCPNLSRRHRLSKTAKKMALEVKEMEAEGKFDRVGYYSAPQGMRPSQRAKDYKDLESRTNIIKEIMETLRDPSIRIIGVWGPSGVGKTTLAKEVERQAKELNLFDSVVMTTITDKPNVERIQGEIADLLGLSFHANTALGRAGRLRDRIKKEKRILMIIDDIWPDFELQTFGIPSDDEHKGCKLLLTSRHLDVLKHEMGVQKAFQLQALQQDEAMCLFEKMVADAASDRNLHLITTEIVGRCSGLPVLIVAVAKALRNNMELYAWKDALKQLERFDKDGMHRHVYLALELSYGHLQSAEHKSMFLLIG…
evm.model.HIC_ASM_3.3361	MVESVVSFAVERLGDLLIEEARLLNGVDQQVNQMQTELKRMRCFLKDADQRQDEDDSIRNWIIEIRNIAYDAEDVIENYALKVVYDSRFGNHNPIHRGRHLHKVGSKISAINSRISDLTRSLQTYGLNAIRDRDDSTFALERQRDLRWSYSHIVEEFIVGMDEDIIQLVTWLLSQDKHCRVVYICGMGGLGKTTLAKKVYHHSSIRRHFEGFAWAYISQQCKKRDVWEGILLKLISPSKEERDEIMKMRDEELAKKLYKVQKEKQCLIILDDIWSKEAWDILSPAFPSEDTCSKIVFTSRNKDIASHVDCKGLLHEPRCLNEEESWILFQKKAFPGKDDPEFTISNDMEQLGKNMVGKCAGLPLAIIVLGGLLATKDTLSEWDKVHKYISSYLIRGDVH…
evm.model.HIC_ASM_11.1239	MAESPVSFLLDRLTAVLQEEVQQLARVRSEIQYIKDELERHKAILRMADALEDKDPELKIWVKRVRDVAHDMEDAIDDFTLRLADHHRDKFVSIFKNLRARHEIAAQIQDIKARVDTLSHQRPIMEASSSHPIRQEIGRQGDALLLEEADLLGIEMPKKQLIELLFKDDSGRGVIAISGMGGLGKTTLAKQVFEDPKVKKRFRMHAWVPVSQKFKLDELLKDLVQQLCKVIGKPAPIEFGKMKSERLKEEIKNLLQRNRYLVVLDDVWRVGAWDAVKHAFPNNNFGSRILITTRNREVAASACTEFHGKVHNLDFLPPEEAWSLFCRKTFRGNPCPPHLEEACRCILKRCGGLPLAIVAISGTLATKDKANIEEWQTVCRSFGSEFEGNDKLENLKKVL…
evm.model.HIC_ASM_11.1240	MAESAVFFLLDKLTVVLQEEVQQLAGVRSEIQHIKDELERHKAILRMADALEDKDPELKIWVKRVRDVAHDMEDTIDDFTLRLVDHHRDKFVSIFKNLRARHEIAAQIQDIKARVDTLSHQRPIIEASSSHPIRQEIGRQGDALLLEEADLVGIEMPKKQLIELLFKDDSGRGVIAISGMGGLGKTTLAKQVFEDPKVKKRFRMHAWVPVSQKFKLDELLKDLVQQLYKVIGKPAPIEFGKMKSERLKEEIKNLLQRNRYLVVLDDVWRVGAWDDVKHAFPNNNVGSRILITTRNREVAASACTEFHGKVHNLDFLPPEEAWSLFCRKTFRGNPCPPHLEEACRCILKRCGGLPLAIVAISGTLATKDKANIEEWQMVCRSFGAEFEGNDRLENLKKVL…
evm.model.HIC_ASM_10.1615	MAEAVVSFVVRRLSDLLMEKAKLLSKVAILDKIRRLERELKRMRCFLKDADARQDHDERVQNWVAEIRELAYEAEEIIDAYDLRVNNASKKKIDRFVNRTRLFGEGKVLHKFASRIDKIIERLSELTSTLQAYGIRELKGGNSAESLNEQQRTLRRTFSHVVETNVVGLEEEAHKILPKLLGEERSSHIVSICGMGGLGKTTLAKMVYHHQEVRRHFDRFAWACISQQWQVRDVWEGILIRLTSPSMTGRHRISKLRDDELAKELYELQTMMKCLIVLDDIWSEDAWDSLNAGFPQAQGNCLMSSKILLTSRNVKVALHADPNGFLHRPRCLSEIESWDLFVRTAISGREQTSFKFDEHFEELGREMVARCGGLPLAIKVLGGLLATKRTFDEWNEVHD…
evm.model.HIC_ASM_9.2131	MGRPEDMLWKYVRKEPNNEWQCKYCGRKFKGSATRIKAHLSGNKGQGIAVCKGKVPDDVEREACGINIGSTSSTQEVENEMPLPDEDLAPKRLVNMYSNTTFEIDIIKKRVKDIKKSMDQSELANRIEMEGKILQLIEEVVELMKLKPCEGSLTLNVPMIEYAQQPLLVTHELVGQNFQNNIDRIWELLNDEKVKIIGVHGMGGVGKTTLVAHIHDEVTKTVNLFSYVFWITVSQDFSISKLQHDVAKRINLTLDEECDEGMRAARLRQALKEKKRSMLILDDVWNMVYGPKKKNTVDLNRIGIPLEKCGIKLILTARSLEVCHRTGCVSNNIIKVEPLLDGEDWQLFSLHLGIHETSTTLDPEVLNIAKSIAKECKGLPLGIKVLATTMKGIVDIHQW…
evm.model.HIC_ASM_11.1967.1	MGGVGKTTIAREVFKKVQNQFEASCFLENVRETFERSEGLLELQRKLLKNLKVDGIEVRNQFDGEKNIRNLLCNKRILLILDDVSASNQLENLAGSQKWFGKGSRVIITTRDMHLMKQYEKNSEIYKVELLSSNESDQLFFQNAFKGDHSNEGYFELSKSMVEYAGGLPLALKVLGLFLCEKSIPEWESALNMLRRPDPEEDIMKILRLSYDGLKETFQHIFLDIACFFKGWNKDRVIQILQNCDRDPVIGIKVLIDKSLLTYDGLNLGMHDLLQDMGKHIVILESQNNAGGFSRLWSKEHMDYVLTNNKENKAIQGIVFKSFEPYEGHWNLEAFSKLCNLKLLILRMGLHLCNGLNCLSEALKVLQWNGYPFESLPPNIQLNKLVDLKLHYSRVKQLW…
evm.model.HIC_ASM_0.762	MTYVEGLIPEDIIRDIRNGRSPTFDVEATESEKQKQQLTDPTTAMEEKQVLQLEEVVHVIPESILNLATDLAVEQLIQTLRILDIQGVRFTTRDEVEKQAVEVKMKAALEVFMVSELDKGSSVLQDPDIETTNNTFHELLWLDASQCHADAEVALAQNVAKRFELYKMEQKMISRRYLVIVTDGNAEIWLNTGLVDFTQTRGGAGGGVVVLLTTESVTLENDESRMKIDLEIRTKDHLLPWVLFCRTVGLELIRSSSVIRDIAAQIVAECRSHLLAIVLVGKSLKNKTDYQLWKLALHKLRTPPDLNDRLPESDTVMVKAFINIIWEDLNSKQKQFLEFYLCDWEIPTQGPNRFDERNLFLVVDNGIVDTLEEAKHLVQELLDRSIILKLERKGNPRLA…
evm.model.HIC_ASM_10.1624	MASHPSSSYPILPHRKRKWTAPDSTPPSSSSVDRPEIRYDIFVSFRGPDVRSSFLSHLLRALDRENFVYFVDDQNLQPGDKISSTLLDAIKKSEISLVLFSEDYASSNWCLEELEEVIECMENHNQIVLPIFYKVDPSTVRHQKRKYKKAFQEHSKRFDDNKLQKWKAALKRASDISGFHSSDYNIEATFIDKIVKRVMELRETRSQNENVLESFVGIHKHIQYLEAQLDTKSAIGIWGMGGLGKTTIAEILYNKLHHKYESSHLLYVKKELEKGKSIRDVKKDLFSKLTHQEIGGITPSGIPAHVDRMLRQKKVLIILDDVNDLDQQEILIPRHVKFRLGSRIIMTSRNKQVLQNCDEIYQVEGLNPKDAHQLFEKCLEKSCIRKQELHELSKRVVDY…
evm.model.HIC_ASM_0.3946	MAEGAVNFLLQRLGPILDIEVKQITGIPEQVVHLKGQLELIKAFLRVADALEDSDEELKVWLKQVRDISHETEDVLDELELQPHNHPVEFTVSLRTISYYIGNMKARYRIATKLKEINSRMRHLFSGHKRLLTKFDSAAHASTSAYTGNKWHDQRGDALLLDNNDLVGIDEPKEHLIDWLVKDRSGRKVISVTGMGGMGKTTLVKKVYDDIQVKKHFRTCAWITVSHSFKIEELLKDMVRELFFEIRRPVPEGLESMDSHQLKVIIKDFLQKRRYLLVFDDVWHIHEWEAVKYALPENNFGSRVMITTRKADIASISCIESRGQVYNLKPLSEDEAWDLFCRKTFQGQSCPSYLMDTCKSILRKCEGLPLAIVAVSGILATKDKRRIDEWCTVCQSLGA…
evm.model.HIC_ASM_3.2085	MAETAVFSALQQLNPLLTEEAKLISGIREEFADIKDELESIQAFLKDADRRAIAEGIVSDGVQVWVKQLRKVAFRIEDVADKYMIYMPQQPHHLGCAAASIHRIVQLIRTLKPRWEIAAEIQDIKTVIQRIKERSERYGFRNSLDQGSSRNSNGKQNMKWHDPRMASLFIEEAEVVGFDAARDELVEWLVKGAAKRTVISAVGMGGAGKTTLAKIVFDSKKVTGYFDCQARISVSQSYTIEQLLREMMKEFCKAAKEPLPQDFYGMNERSLITLLRNYLQQKRYVVLFDDVWKERFWDEVGPALPNNDKGSRVIITTRILSVAEFCKNSSPVFVHHLQPLPEDKAWELFCKKAFGVDFDSHCPAELKDLSIEIVKKCHGLPLAIVAVGGLLSTKEKVIF…
evm.model.HIC_ASM_9.1501	MDIRVIGIWGMGGIGKTTIANALFSKLYSQYKGCCFHANVKEGTEKYGMVDFKRKFYSSLLDQKDLQFEGSPSVIRRLRRKKALIFLDDINSSKDLDYLIEGKEQFGSGSIIIVTSRDKQVLCKQADQIYKVEALNFSEALQLFSLKAFKQEHPEKDWIELSKKITQYAKGNPLALKVLGSSLYGLETEEWESQLEKLEKMPCQDVQEVLKLSYQSLDRDERKIFLYLACFFGGGETETIKSLLNKCGHFTSIGLRNLHNKSFVTIQGNHVLMHDLIREMGQEIAREQSFDDPGERNHLWDPTEIYQVLKKNMGTKAIHSIKLDMSRMKKLTLNPLVFEKMVNLKLLQFDGDENQCTVHLPKGLELLPDELRLLHWFGYPSKSLPSTFSAENLVILNMR…
evm.model.HIC_ASM_5.1269	MAETAVSFALQQLAPLVTEEVNLLRGIHKEFADIKDELESIRSFLKDADRKAAAEGITSDGVQTWVKLLTKVAFRIEDVIDKYMIYMPQQRHQLGCAAASLDKIVHLIKTLKPRREIAAEIKDIRSVIQRIKERSQTYGFHSSLDQGLPSNSSGRQNMKWHDPRMSSLFLEEAEVVGFEGPKDELIGWLVKGAAGRTVISVVGMGGAGKTTLAKNVFDNKEVTGQFDCRARISVSQTYTIKELLRKMMEQFCEMVNEPLPGDFHGMDEESLFTKLRKYLQQKRYVVLFDDVWKEEFWDEIELALPNNDKRSRIIITTRMLSVAEFCKKSSIVFVHHLQPLPEDKAWELFCKKAFQFDLDGHCPDELKDLSIQIVKKCQGLPLAIVAVGGLLSTKEKIIF…
evm.model.HIC_ASM_5.341	GCCHRLDIVDLHGKLSKMSDIPGNIANNIVQRLVDGAIHETRYLCCFGCIAAEFENEKKDLKTKLETLQQVAERATGQGGEILIDVKEWIEKAGNLIKEDTKTKKSCFFGLFPNCIWRYGRGKELQGNLQEIKKLIEKFRLENISQPGEPPGMEYFPSQDFVPLESRKLPYTELLKELQDGNKYMIGLQGMGGSGKTRLAKEVGKKIQELNIFNKVILVVISNPLNVRKIQDDIASALNLRLDENELDRRNKLWSSIRNVKKILLILDDVWERLNFGDIGIPDRENHEGGCILLTTRDLKVCHSVGCQRPIQLGLLPLEEAWFMFQKFAGISDDSSPTMKDVAYNIASECKGLPIAIIAMAGTLKEYSLDHWRAVLTALKSAKPIDNIDEELKDVYNCL…
evm.model.HIC_ASM_9.1032	MDLLSTLSNKALEDAVNWLKQEVTYLFFYKNHVENLNKKTKELHDAIVKVEHHVEVEERKGKEIEDGVKNWLDDVKMIIKNCEQKNTDPANTSCANGLFPNPWSRYALGKRAFKMKLEVDEKLQKESEFGEISWQGPLRVEFPLSTTDYERFDSRKQTIDEVKEKLEDPSAKLIGVYGPGGVGKTTLVKNIASDVRDKFKMVIVASVTRNPNRKKIQGAIADVLGLRLEEESDIGRANRINERLKKEKENILIILDDLWDGLDLNELGIPIVNGGFSRKTTMKAEGMSNSDYSVMEEKEESPTDQRMIKILLTSRSKEVLSNQMGVDENSNFSIGLLDEMEAETLFKNTSEVPDKNPQLEPLVSKIVKRCERLPIAIITIGKALNGRSQHEWEDVVQQL…
evm.model.HIC_ASM_9.1029	MDLLSTLSNKAFEDAFNCLRQEVTYLFSYKSHVENLNKRIEELRDAQVKVKHQVEGEERKGKKIEDEVNKWLQAVEEKIKVSELKNIDHANTRCFKSWFPNPWSRYILGKQAFMLAQEVDELRKKSKFDGISWQGPLSIEFPLSTTAYESFDSRKEIIDKVKERLEDSSVVMIGVFGSGGMGKTTLVRNLASEVRDKFKMVIMANVTRSPDRKKIQGAIADVLGLRLEEESEIGRANRIHERLKIEKENTLIILDDLWDGLDLNELGIPVAHGGFSRKMTTKAEGMPNLDYNMMEEKEKSPTDQRMIKILLTSRSKKVLSNQMGVDENSIFSIEFLKEAEAEKLFRNMSEVPENSPQFEPLVAKVVKKCAGSPIAIITIGKALKDKSQHEWDDVVQQLE…
evm.model.HIC_ASM_9.942	MNGVEKATAAVGEVVGELVRAGVAESCNRIVSLFASSVNPEENHERLKQGLRGLLSLKDDILREVQRNKEKDTTHAYCFWMERVLEIAAKIHNLESRYEEEMELNRFWLNSTLCTMMEKRLAEIQQLVEEGRSMEFLVDKRPAHVLKIPNASQIMGYRTLQNALERILDLLKNKKYRVIGVHGIKGVGKTTMMQNLNNIEETAKLFDIIIFITVSADQDDHEIQKKIAKRLKLDIDSFNDTEEVARRIHEELENKKYLLILDELVQCTNLAQLGIPENDNQSKVVMTAQHPQVCTETGEDILVKLEQLSRDEAWKMLRDIVGPIIYRPDIPVIARRVCDKCSGIPLLIQKIARSFKLKESASSWRAGLKNLEERWPDYENEGVNELYSFLTFCFGELKD…
evm.model.HIC_ASM_10.502	MSLLLTKLKRKPEPEPLLKGIFRGEHMYDVFLSFRGEDTRYGLTSHLHSALSRAGILTFMDKKLERGKEISDSLSQTIECSTFSIVVFSPNYADSRWCLQELQKIMDCRKLFNQVILPVFYHVDPSDARKLTGPFGNSYASLVNRVSPTEGKEIRHALKTAADLSGWIVGSRDDESEKITEIVDHITKKAKIKNLFVAEYPVDITSRTVEFISKLQKGIRSRDVFIAGLCGMGGIGKTSLASSIFNKLSKMFNRTSFIANVREVWEQHKGHNLQEQLVSDILGEENLKISSINMGKATIKKRLKHTTAFVVLDDVNDEDQLKALCGNRNWFGPSSIIIITSRDGGLLHNIEADYIHQLEVLDNSKSLELFSWHAFKQPKPTLDFVELSSYVVAYCGGLP…
evm.model.HIC_ASM_0.1451	MAAQVGLALLSASLQVLFDRLASPNVVNFIKGKKLDPKLVQRLKTTLYAVDAVLNDAENKQIRDVAVKNWLDDLKDAVYEADDLFDELSTEAATQSQKEVRNFFSFLNFRDGDMNNKLADIIKRLEDIAKHKDILGLKNIVGEKFLWRAPSTSLQEVSDIYGRDKDKEAIVNLLLSCDAGDSNIGVIPILGMGGIGKTTLSQSVYNDENVRKNFDLFAWVCVSDEFDVFNIMKTIIEIITSRPCDKKNLNSLQLDLKEHLKEKKFLIILDDVWNESYTDWHPLMTPFGHGREGSKLIVTTRSERVASIIQTVPFYLLGHLSDEDCWLLFTKHASSSKNPNMGSYLKKHRGEIVTKCKGLPLAAKILGGLLRSTADVKYWDIILKSDTWDLSGSETKIIS…
evm.model.HIC_ASM_4.1570	MASTIIDCLSKINESCFMVWGLLSSFGDINDNVQMLKVKLEELSSREADINKELEHAELQQGRKRKREVDNWLRNVQRKKIEVYGIELELREGGFLTQLKLSGQVKKLTGQVAELVERSRFPEGLVFCGQERGYALLTKKMVGIMFHENVGTIWNWLVNDAVLMIGIYGMGGVGKTSLAMHIHNLILRRVANFNFVFWVAASQSFSIRKLQIDVAKIIGLNISKEKDEKKRAARLSQALMRMKRCVLILDDVWNHFPLEKVGIPVRANGFRLILTSRSLRVCRRMGCQKQVKVEPLSDEEAWNLFVDNLGQNTTLSSGVTKIARSVAKECGGLPLGIITMARNMRGVEDICEWRHALVELRNSEIRIEEMDMEVFRVLRFSYARLNDKNLQECFLYCAL…
evm.model.HIC_ASM_4.478	MAIGEAFLSAFLQVLFDRLASKNFIDVIRVGNNDKVLKKLKKTLLLIKGVINDAEDKQVRNEAVSMWLNELRDVAYDAEDVLDGFATEVLRKKLESITQTSSNQVWNLVSTTLNPKTFMLNVDIDSKIKDVTERFENLASERQELGLSVVAAGSSCKGRETSSLLNESHIFGRDMDKEKIVGLLMTNISSCGNGVSVIPIVGMAGVGKTALAQVVFNDDRVDDNFDLKVWVSVSDDFDVKIITRKILESATSRSCDFNNLDQLQVNLKAALSGKKFLIVLDDVWNKNYNDWIQMQTPFKEGERGSSVIITTRSAEVAKMMGTVRSHFLACLSDDECWSVFIQHAFKDKSFPPSLSLPENGRRIAEKCRGLPLVAITLGGIFCKKQDENEWENALNFDIW…
evm.model.HIC_ASM_3.3224	MRRKVYKNMDSLKKSFLLQDGETTQSATMNPLIFHFAKMVASMNHMFVGDGKIDIERRNSTHISLHGDAVDEATIHYFPKLRLLHVGNNLSAESSILEKNIEGLRVVDHVGKLTNISSLCGLKNIQTCCLKDCGALETEEISEIGNLVKLKILSFTGSTIISSLPTEIGNLMSLCALDLNCSVQVISQIYVPSAYYLGCFKNDMFQKLTRFNVKIGCRDSRWPDKRSSIIEKLKVEIDQTQRFTDSEQRTFEDAIFKGLIENVEGLWLESLVVKALKGSSLSQTFLKELNFTSLEVQWIKGCHKLDFVFNTRVVANLSQLQKVKISDCSKMEAIFVGDSPDGVVRFPCLCALTLNNLPNLKVFFSISPQKTSTGQEVVDETIHSKGGQVEIPNLEHLKL…
evm.model.HIC_ASM_0.3581	MAEAVLEVFLEPVLENLSSLIQKQLGMILGVDREMETLSSTLTTIQAVLEDAQEKQLTNKPIKIWLQKLKDAAHVLDDILDDCATEAIRLEYQGMHFGLANNGKRSVLSYFSPKHVSFRHKIAEKMKNISKKLDEISQERSQFHLRETVVIERGAEVMRWRQTTSIITEPQVYGREEEKKKIAEYLVDEASNFEDLLVYPIVGIGGLGKTTLAQFIFNDEKVIEHFELRIWVCVSDDFDLKKISKAIIESATGHACEDMELEPLQKRVQGLLERKRYLLVLDDVWNDNQEKWDKLKYVVACGSKGASIVTTTRLAKVASIMGTMPPHQLSTLSEDDCWALFKHRAFGPNKGEPEELVAIGKDIVRKCGGVPLAAKALGGLLRFKSEEREWLHVKESHLW…
evm.model.HIC_ASM_5.979	MAYNYPNWYMFFVISPIICGISASIHFVLQDPSRHCTSFLDCCRWASLFLVPPLLLFLFLKEKGIYLPSASLPPDLSLTASYVVPERKYDVFVSFRGADIRSTFLSHLVKALLDKKIDPFVDYKLRKGDEISPTLIQAILESEISLVVFSKDYASSKWCLEELAQIIECMEHHEQIVIPVFYHIDPSSVRHQIGSYKDAFAKHEVRLKHDKAKLQKWRRALMKAANLSGFHSSDYETEAELIEKVVECVLTRLNQTTDQSDLNGLVGMPAHIEHIEALMSERSQDVLIIGIWGIGGIGKTTIAEVLFDRLCHDYEGARFLHVREELKKNGITKLKNELLSGLLDVDLNVVVRNNIPSYVKRRLRRKKVLVVLDDIDDPKQLTILTGGHEWFGPESIIIV…
evm.model.HIC_ASM_3.3308	MLVISFASTTLQKTLEPKRRSYKVSSKVSCGVLEMINIILKGSVMKLTNGWKRQRNTEEADDLEEETNQKRKYFLGWCPNCIWQYHVGKKMAKKIEKVVDHLANTEFAYFSRLPTLTGQRPNDFMYFDSRKVYFHQLLEALSDSKIFTIGLYGMGGLGKTSLVKEVQKEVMKSKTFDKVVFVVVSNPPDARKIQEEIAESLRLEFKEQYESNRAERLYMRLTYGEKILLILDDVWDALDFNVIGIPSDGSHQGYCRVLLTTRSAQVCRSMNCQLQIELSILSEEDAWNLFKKHACLIEENPPTRLQAVAQDIAEQCKGLPVAIAAVASTLKNQNLQVWEEALRTLKHSKPLANIDEELEKKIYTCLKLSYDNLKDDRAKKLFLLCSLFPEDCEIPMEDL…
evm.model.HIC_ASM_5.1151	VEMAEIVISVAAKVAENLVLPTIRLGEYLFCANKITRNLLQKKKELELEKDGIQRRIDEARKKTEMIEDEVKTWMDDVSNVLKEVATLESKMEANKCCYQGWCPTWRRYRLCKQMVEKTKIMTDFKNNSEFNPFSHLASLPGIEYESSKDFIYFESTKRAYNKLFEALRDDSTCMIGLYGMGGCGKTTLVTEVGKKAREFFNQVLLVTVSQTPDIRSIQGTMADMLGLKLDEETAGGRAQRLHLKLQNEKSVLIIVDDVWGKFNLEDIGIKFNESNKGSHKVLLTTRRLHVCRIMDCGWKITLELLSKEEAWNLFRSFAGMDGQSYSSAIESVAQEVAGECKGLPIGIKAVASSLKGQLNDFQFDEWKVALQKLKDAKPIDVEEGVGDAFSCLKLSYDY…
evm.model.HIC_ASM_10.1227	MASHPNRHPIPSALNLSRHKVERTSSSTATCPRAGLPSPSSVDHPEIKYDIFSSFKGTDVRSNFLSHLLEALSSKKINYFVDDQNLKPGDSISSSLLNAIKKSEISLVLLSEDYASSKWCLEELERIIQCVENQNQIILPVFYKVDPSTVRHQKGTYYEAFDKLGERFDDDTLQKWKAALKRASDISGFDSSIYKTEAKLIKEVVARVLTMLKKTGEEHDLKDFVGIHEHIQYLERRLCISQDIFIIGIWGMGGVGKTTIARILYERIHKEYDGSHFVCIKEELDKHGSKVQLKRGLLSKLLLDEKLDDVMLDGILMWAARRLGGMEVIIVLDDITESNDLELMCGGHKWFPSSSRIIITIRDKHLFSSECDEIYSVEPLNDEDALQLFENTLTEKCHV…
evm.model.HIC_ASM_10.1217	MPSHLIWLPLFFISSLICGLAASILFHLKSRRTSSSPSSTATCSPDSAPSSSYSVDHPEIKYDVFLSFRGADTRFGFLSHLLMQLSRKKIVYFADDENLEQGDEISSALFSAVQKSEISLVVFSKGYADSIWCLNELEQVIQCMENQKQTVIPIFYKVEPSIVRHQMRSYKDAFEKHGKRFDRHRLQKWKIALNKAANLSGFDSSKYRTEADFVTEIVQLVLKRLNMTSHQSDLKELVGIQKHIVSLEALLCRETKDVIIIGIWGMGGIGKTTIAKILFNRLYNEFEGNYFLNVREWLEKDGRELLKEKLLSKLLGEDADIVMRNGILSNCQRRLHRKKVLVVLDDINSLIQREILTDGHELFGPSSRIIVTSRNKDMFNKKCDHIYDVKPLDFIEAFQ…
evm.model.HIC_ASM_0.1669	MAAPPYVGLAHLTASPDMNFKRFTSPEISNFVKEKELDPSLLQRLETTLYVATAVTNDAEQKQIKDPAVKKWLDALKDAVYDADDLLDELSTKAATQKQVSNSSSPSSSQDREMGNKIEKIVQRLDEIAKHRDILGLQNIVGDQSPQRPQSTSLVIESDVYGRQNEKEAVISLLLSGDTGDAKIGVVPIVGLGGIGKTTLAQLVYNDDRVKEKFDLRAWVCVSDVFDVPRIMRNIIEDISGAACNKTNLNSLQLDLTKMLKEKKFLVVLDDLWNERYDEWDSLITPFHHGSQGSKVIVTTRNVSIASTVQRDPLHHLSLSDLSDEYCWLIFEKHAAPSKHSVSDSFLKKVRGDIIKKCKGLPLAAKILGGLLRSKSDVNSWESILKNEVWECSDLENKV…
evm.model.CTG_223.2	MTGVQEATRAVCWLSRQARYWRHFDTYIEGFRQEKTVFVATLNDLDDQVEGDNENLEKTEHRLIARLNQARNLAQKAENFDKKVKSKSRGGSPNLICKYRLSRTAEEMKLKMEAASEKLESTSQPKSPQPFKYMDTSGEFFRSERVKQAREALLNAFKIETANRIGLYGMAGCGKTTLLKKLRGEVQNSSPFNNVAYVVVSKNPLIRDIQSSIARCLNLKFNPEEGEPERANKLQTRLTSRKRILIILDDVWENLDYEAIGIPGPTHKTCTVLVAARGEDVCFLMKCQTRVHLGLLNKDEAWVLFKEHAGIDNGNSDILSQAKKICKKCERLPIAIVAVASSLKGKTAGDWEIALHNFQDGEPVYIGGVLENPYNCLISSYDNLRDDQAKKLFLFCSLF…
evm.model.HIC_ASM_4.663.1	MAERAQSSFSFDFTWIYHVFISFRGTDTRAGFAGHLYKALTDKGIHTFLDDEGLRKGEKIMPALHKAIQDSRMAIIVFSKSYAHSTFCLEELVEIFDCLKRRGRLVWPVFYDIDPSIVRHLRGSYGEAIAKHEERFRHDKEKVEKWKSTLREASDLSGWHFKQGCEYEYKFIERIVKEVSEKINRVPLHIANYPVGLESRVQMVISFFHNQSNKESVSMLGIYGMPGIGKSTVARAVYNLIVDNFEGACFLFDVKLNASKYGLAHLQETLLSEIAGEKDLKLHDVNKGIPILKSRLQRKKLLLILDNVDKIEQLQAVVGKHDWFGSGSRILITTRDKHLLNVHGVEGQYELGVMNNKEALELLRWNAFKSHEIDPNYIGILNRIVRYCGGLPFALEIMG…
evm.model.HIC_ASM_11.1714.1	MALSPSSFNYAWTYDVFLNFRGEDTRTSFVGNLYKALRDKGIHTFIDDNGLERGDDITPALFKAINDSRIAITVFSRNYAHSTFCLEELVEILKCIKQKGRLVWPVFYDIDPSIVRHFKESYGEALAKHEKRFSHDKEKIQRWKSALLEASNLSGWHFKLGCEYEFQFIKRIVEEVSKKINRLPLHIAKYPVGLEPRIQEVISLLDVNSNKRVKMVGIYGIPGLGKTTIARAIYNLIADNFEGACFLGDIRFNACKHGLAHLQETLLSELVGEKNIKLCDINQGIPIIKRRLCTKKVLLILDNVDKLEQLQATIGEHDWLGSGSTVIVTTRDKHLLTLHGVTRQYEVELMNHKEALELLCCNAFKSNQVSSIYKDVSNSVVHYCKGLPIALEILGSNFF…
evm.model.HIC_ASM_0.1882	MAAALVGGAFLSASLQVLFDRLATPEILNLIQGKRLDKKLLDRLETTLYAASAVLDNAENRQIKNQAVKSWLDDLRDAVYHADDLLDEISTNAATQKEVRNLFSGLLNSPYRELGNKIKDITERLESVVQYKDVLGLREKERENLSWRPQTTSLVEESNVYGRDKDKDFVIKFLLDDEEERTLCVIPIVGMGGIGKTTLTQLVYNDDRVKKEFDLRGWVYVFKEFDILRITETILKAVNPNACIREDLDSLQLELKESLHGKKFLIVLDDVWTENYIDWDHLQSPFLHGNKGSKILLTTQSQKVASIVQTAPTHAYDVGLLSDEDSWLLFAKHAFVSANCNVNSNLKKIGRDIVKKCKGLPLAVKALGGLLRSRHDIRYWNLILNSEIWDFPEDKCKIF…
evm.model.HIC_ASM_10.1271.1	MASHLIWLLLSFISTLICGVAALILFHLKPRRRTSSSSSCAATCPSDSASPSTSSVDHPEIKYDVFLSFRGTDTRSSFLSHLLTELSRKKIEYFVDDQKLKRGDEISSTLLNAIKKSQISLVVFSKDYADSKWCLEEIEQIIQCRENQNQIVVPIFYEVDPSTVRHQIGSYKDAFEKYGKRFDQHKLQKWKTALHKAANLSGFDSSKYPTEARLIKEIVEHLVTIIDQAEDQTGDHNDLKDFVGIHEHVQCLEARLDTKSQDIFIIGIWGMGGVGKTTIAEILYNRLYNKYEGRYFLRVREELDEKGSIVRLKKDLLSKLLNEEVLHDILRNNIPAYVKRRLSRKKVLVILDDINDANQLKILTGGHKWFGSGSRIVMTSRDKNVFSKECDETYMVQPL…
evm.model.HIC_ASM_10.1749	MASHPKNHPIRPAASNLSHLKRKWTSSSTARHPISPASNLSHRKVIRTSSSSSTATCPPAASPPSSPPFSTARNPILSTSKLSRRKVKQTYSFSTATCPLDSAPPSSSCADHPEIKYDVFLSFRGTDTRFGFLSHLLMELSRKKIVHFVDDKNLEQGDQISSALLRAIEKSEISLVVFSKGYADSIWCLKELEQIIQCMENQKQTVIPIFYKVDPATVRHQMGSYKDAFEKHGRRFDQQRLQKWKAALNMAANLSGFDSSKYKTEADFVIEIVQQVLKRLNMTSHQSDLKGLVGIQKHIASLEALLCRKTKDVIIIGIWGMGGMGKTTIAKVLFNRFYNEFEGNYFLNVREWLEKHGRELVKDKLLSKFLGEDAEIVPNCQKRLHRKKVFVVLDDINSL…
evm.model.HIC_ASM_10.1266	MASHPNRNMFFLIAPIICGITGSILFHLKNKRHSSSSSTVTCPPDSAPPPFSFINYPQTKYDVFLSFRGADIRFGFLSHLLEELSRRKIGYYVDDEKLKKGDKISPTLLGAIERSEILLVVFSKDYAESIWCLEELEKIMQCEENKKQIVVPIFYKVDPSTVRYQKGSYKDAFDKHGKRFDQQSLQKWKTALKKAANLSGFDSSKYNTEATLVKEAVQHVLRALNTKNQNDLKDFIGIQKHIQYLETRLCTESQAILTIGIWGMGGIGKTTIADILYNRLYKNYEGSHLLRVKEELEKGRSISDLKKDLLSNLLEEVVHDVTLYGNLSYVERRLRRKKVLIVLDDINDLHQLEILIGGHAWFGLGSRIITTSRDKHVFSKECDEVYPIKPLNFEEALQL…
evm.model.HIC_ASM_0.3571	MAEAVLEVFLEPVLENLSSLIQKQLGMILGVDREMETLSSTLTTIQAVLEDAQEKQLTNKPIKIWLQKLKDAAHVLDDILDDCATEAIRLEYQGMHFGLANNGKRSVLSYFRPKHVWFRHKIAEKMKNISQKLDEISEERSKFHLRQIDIIERGAQVMGWRETASFIAEPQVYGREKDKEKIVDYLVSQASKSSNSEDLLVYPIVGMGGLGKTTLAQVIFNDERVIRHFELRIWVCVSDDFDLKRILEAIIESTTGSARKDMGLEPLQKEVRGLVERKRYLLVLDDVWNTNTQKWVKLKCAVNCGSKGASILTTTRLPGVADIMKTMPPHQLSILSEDDCWELFKHRAFGPDKGEPEELVAIGKEIVKKCGGVPLVVRSLGGLLRFESEKKKWLDVKES…
evm.model.HIC_ASM_1.3876	MALELVGGAFLEAMFDVLLRRIASPAVFNFFKAKKRNDNLLKRLKITLLSVKAVVNDAEEKQMRYAAVKEWLHELKDVAYDADDLLDKIYTDEETPSNKVHGIDLTSMNLYDEDVEQKLEEILERLEFVINQKDFLDLKVGKEVKMPQKIPTSSVVEACDVYGRESDKEAIVKLLLCDNVAKDDDEICVIPIVGMGGIGKTSLAQIVYNDDRVQKEFDLKAWVYVSEEFDICKITKNLLETVTSCSCDIEGFNSLQRNLKMWLMKKKFLFVLDDVWNENYDNWDKLRSPFKHAGAQGSKIIVTTRSGYVASIMQTVPPYHLRELSNEDSWHLFVNHAFNLRGSTVHASLEKIGREIVKKCKGLPLAVKTLAGLLRSKSDYQEWCKVLNSEIWDLQDHES…
evm.model.HIC_ASM_9.2133	MGRPEDDLWKYVIRGHNPQKEWQCKHCQRKFKGSVTRVGPHLLGIGREGIAACTGKVPDDVKREVREVLEVREVSRINIGSTSSTREAEDETRLRDEDLAPEDLVNRYGNTAFESMNKLLKVFKYLVRQKKGIEKRLKCLGSQKGKKRKCQVDHWLNEVASIEKGVAQMEKFVDQSDLANRIELEGKIRQLIEDVAKLMKQKPCEGSLMLDVPMIECAEQPLPHELIGQKTQSNIDKIWELLNDKKVKIIGVHGMGGVGKSTLVTHIHNEIAKRVGNFSCVFWVNVSQNFSISELQLDIAKRIDLILDEKYDERIRAASLRQALAEKKRSVLILDDVWKKIDLDKVGIPLEEDGIKLILTSRSLEVCRRTGCVPSDIIKVEPLSDEEAWQLFLLHLGIH…
evm.model.HIC_ASM_4.689	MAAEPVGAGDGDVGCGSGGDGSSSSTGGAGGGALLSAFLEAASDRLASRDIGDYFRGRRLNENLLRKLRAALLSINEVIDDAEEKEITSPEVEAWVNDVKEAFFDAEDLLDEIDTEVSKNKHEGGGQTSGSKVWSFFTSFVNLFDKEIESRMKKVLDRLESLASQKDSLGLKEASGIGDGLRERRESESLVDEAVVYGRDDDKEMLISWLLSENENGTGLSVISVVGMGGLGKTSLAQLVYNDQRVKDEFDLKAWVLVSKEFEVLRIAKTIFEAITSSSNDTKDINILQLKLKERLTGKKFLLVLDDVWNERDTLWEAFQTHFTVGARGSKILLTTRSEKVASTTCSAKVHQLKPLSEEDSYLLFAKHAFHDEDPDSNPDLEEIGRKIIDKCKGLPLAL…
evm.model.HIC_ASM_1.4584	MQRNPLIGFPVPRKHDFWQYVKGTNDAWECKFCGHKGSGGSRIKSHLLREKGKGIAICEKAPRSMTEVVGHGHERDHNVTANSNDLQGGESACVENEPAGAIKEGQGQLTSSMRDDDTIPCEGLDLSTYFVQFGNFAPFDALPDHPASDGVQPEGLDPCDANASGPPVVGRDGDTNSSLVGLGQSRAVTQTNFSAPGTMKGCCSNALESRDEPSAGVSDITMCQATDVELPLVESPLGKKRKRAIYQLADQRKLRDGTEFAGHSLEHPAKSTEALMGRKFQSNIGKIWELLRDEKVTIIGLYGMGGIGKTALAGHIYNQILAGVDSFDHAFWVDVSQDFCIRKLQLDIAKELDLEIDMSKGERRRAAELSQGFMGKHKFALILDDVWNKIDLERAGIIL…
evm.model.HIC_ASM_10.1264	MASHPNRRPIPPVASNLSHQKGKRTSSSSTAKHPISPAPNLSHYKVGRTSSSSSTATCPPVAPPSSSSVDQPEIKYDVFLSFRGTDTRSGFLSHLLKEFSQKNIDYFVDDKKLKRGDEISSSLHSAIKKSEISVILFSEDYAYSKWCLEELEQIIQCKENQNQMVLPIFYKVDPLIVRHQKASYKNAFDKLGRRFDQHKLQKWQTALQKASDLSGFHSSRYNNEATLVKEVVQHVLTALDTKCQNDLKGFVGIQKHIQYLETRLCIESKYILIIGIWGMGGIGKTTIADILYNKLHNKFEGSHLLRVKEELHKGRSISDLKKDLLSKLLNEVVHDVTLNGNPMYIERRLCRKKVLVVIDDINDSDQVDILTGGHEWFGSGSRIIMTSRDKHVFSRECDE…
evm.model.HIC_ASM_5.980	MAYNYPNWYMFFVISPMICGISASILIVLQDPSRYWTSFLDCSRWASLFLLPPLLFLFLKEKGIYFPSAPPPADLSLTASNVVPERKYDVFVSFRGADIRSTFLSHLVKAFLEMKIDLFVDYKLRNGDEISPTLIQAILESEISLVVFSKDYASSKWCLEELAQIIECMEHHEQIVIPVFYHIDPSSVRHQIGSYKDAFAKHEVRLKHDKAKLQKWRRALMEAANLSGFHSSDYKTEAELIEKVVECILTRLNQTTDQSDLNGLVGMPDHIEHIEALTSKRLQEVFIIGIWGIGGIGKTTIAEVLFERLCHDYEGAKFLHVREELEKNGITELKNKLLSDLLDVDLNIVVRNNVPSYVKRRLRRKKVLVVLDDINDPKQLRILTGGHEWFGPGSVIIVT…
evm.model.HIC_ASM_11.1207.2	MAEAVLEVVLENLFSLIQTKVGFIFGVDEEMRRLSSTLSSIQAVLADAEERQLTDRAVKNWLQKLTDAAHILDDILDECSTEALGLEQQGLKRRSADKVHIPRLSFHPKRIMFRHKISKKMKEIRDAIDEISEERRKFHLNEIIIKKIEKVMEWRQTSSSIAQLQIYGREEDKNKIVEYFIAQASSFEDVSVYPVVGMGGLGKTTLAQLVFNDKRVTKHFELKIWVCVSDNFNLKKILKDIIESASGHAWEDLSLELLHKHAKELLQRKRYLLVLDDVWNEDQEKWDRLKYILSCGTKGTSILVTTRLVKVASIMGMVPSHHLSSLSDEDCWSLFKQRAFGPDNEESSKLVAIGKEIVKKCGGVPLAAKSLGSLLRFKNEEKEWLYVKESKLWSLPQDE…
evm.model.HIC_ASM_10.1148	MASSPIPTSLPSSSSVCPKKYDVFVSFRGEDTRTSFTCHLNGALVRRKIKTYIDDKLDRGDVIFEALMEAIEDSYATIVIFSENYASSKWCLDELTKIMECREYGGQIVIPVFYGIDPSNVRKQSGSYENAFAKHEEDFKHNKDKLRKWRVALTEAADLAGYHSRNFRNDFELIEQIVKDLMQKLEHEYPISKLRGLVGVEQNYAHIESLLNIDSSKVRIIGIWGIGGIGKTTVSEVLFAKLSSQYEGRCFLRNVRMESKNYGLKHLLDKLYSELLGEEAPQVASSFFWSRLSRKRVFIVLDDVNSPEQLEYLVVKHHYLGQGSRVIVTSRDKHVFRKGVDKIHEMKKLDDNHSLQLFCLNAFSKSNPEKQFEELSTKAVIYSKGLPLALKVLGSFLHL…
evm.model.HIC_ASM_5.617.1	MIVEEVSKKINHTPLHVAKYPVGLNSRVKDEISLLDLGCNKEIIMVGIYGIGGIGKTTIACAVHNVIADQFEAVCFLFDVRERSSKHGLVELQETLLSELIGEKGIKVGNVRKGIPILKRRLCRKKVLLILDDVNSREQLEALAGGVDWFGFDSRIIITTRDKHLLDIHDVSRHYEAKELHFNDALELLSWNAFKNNKVDSRYLSISHHVTNYFSGLPLALEIIGSNLFDKTQEEWKSALDIYENIPDKNIQNVLKISYNDLEETEKEVFLDIACFFKDYHLRDVKNIFLSGRGYDPKYGIGVLEKKSLIRVDEYQRVKMHDLMAQMGREIVRSQSPSTPENWSRLWNYKDILCVLEEDKGTDKIEALVLNIPHDKKVLWDGKAFKKMKNLKILIVSGA…
evm.model.HIC_ASM_10.1890	MLNQRITLKASQCFSDSPFDPNIAIFFVCRILNAFRPDAGGYLWLEVRLSLVVLYCALQHMASLYVMNNWRWIRRECRLLRAAVDDILQVQRAEDYRVRAVIRQQLTEEEKEWVLTTRSFVRETENHFKNLYNRTPNWLGSQLLFLQLPIIWGISVTFPREEISFVKGICQKFEISRSKLQSMQDVLDELVDDRTGSTSRKQLTDQNVEHAELESATEKAWFEEMKILLDDIDKAFNTFNLIYKMGKKLPKAQMNWMADGLIKLLEAKSIHGLRFIRTQQKTQPYQEDAFNCEDNFLSAANIHGHPNLQKISFANAHEIKSQCDRLDKMHMNLKAIEGASNFRSLCSKQIRNIANELKNALENPGQERSMDGKVEKALGILQTSSIEDRMKDIETFIEA…
evm.model.HIC_ASM_9.1733	MGAAASNSKSSLAALPAKKYDVFISFRGKDTRSGFTSYLRAHLQRKNVEVYMDDTIDKGDEISTALIQAIENSHVSLVIFSENYASSRWCLDELLKILECKHHDGQVVIPVFHEIDPSHVRRQTGSYGKAFTEHSRNQNKEKLQRWKTALTQLANLVGWDSRNRDQSELIENIVNDILQKLGHKYPSELEGIDGINGVCDHIDYLLSKVPRLGIWGMGGIGKTTIAKVVFANLSSQYEGCCFLENIREESQKHGLDYLLDKLLNELLRTEANYHSTKAEVIPSTFDMRRLSKKKVLIVLDDVDLHSSMQLTSLASGYKCLRSDSRIIITSRDKHTVLRVDEIYEVKKLNSLESLELFSLNAFGKNYPSIGFEELSKMAVSYAKGVPLALKVLGLYLHSK…
evm.model.HIC_ASM_11.1216	MAEAILEVLLENLNSFIRTELGLSLGVNKEINRLTSTLTTLRAVLEDAEEKQFTDRAIKNWLEKLKDAAYKLEDILGECSTEALRLEFQEPTCAWTKKVQSSCLSSFHPKNPLFYRRIAKKMKEISDTLDDIGEERKMFDLRETITCKKRKDEVMEWRQTTSIITEPQVYGREEDKEKIVQALIGHVGFEVYPIVGIGGLGKTTLAQLAFNDERVNEHFELKIWTCVSDDFSLKRLSKAILESACQHACPNLDLDPLLKQLQTMLHKRRYLLVLDDVWNEDQEKWSKLKYVLACGSIGSSILVTTRLAKVASIMGTLPPHFLFGLSDDDLWLLFKQRAFGLGKEENTELVAIGKEIVKKCKGVPLAAKALGGLLRFKSEEEEWLYVKESALWNLPQDEN…
evm.model.HIC_ASM_8.858	MAASSFSSSSSLVAHHQKSHDVFVSFRGSDVRYGILSHLLEAFHEKGVCIDAFVDKRLKKGYEISPALLKAIEDSQISLIIFSPNYASSKWCLDELVKIIECKEQNSQIVIPVFYQIEPSDVRHQIGNYGIPFAEHEKRYDIIRVQNWRVASKKAANLSGFPLSNFKSEAKFIQEIVQFVVKILDNDRIQYYKKLVGIDARIAEVELLLCKESKDVCIIGIWGPGGIGKTTIANVLFNKLFPGYRGCCFMINLREELERNKIADIKMQFYLGLLNEKFQEISMTSTLPCITRRLQRKKALILLDDVYELECLKILIHEGRDLFGPGSIVIVTSRDKQILRNIAGDNVYEVAALNNDEALQLFSLNAFKQENLEKKWIELSGRIVEYAQGNPLALTVLGS…
evm.model.HIC_ASM_10.1900.14	MATSSPSSSSFGRQIKYDVFVSFRGKDIRYGFLSHLSRALSRSGIDAYIDERLERGDEISLALLKAIEESLISLVIFSKDYAASKWCLEELVKIIECMKAHGQIVFPVFYNIDPSDVRHHTGSFRTAFTRHEKRYKNNMEKVQNWRIALEKAANLSGFHSIQYGSEAELIEDIAERLLLRLNSMYQSDLKGLYGIHEQVAHVESLLWSECKEVRIIGIWGMGGIGKTTIASVLYNKLCFDYDSCCFLANVREESEKWGLAHLHSKLISILLKKNDVYIPMPHVGSANIMRRLCRKKVFVVLDGVDDFEQLRYLAGGRDWFGPKSRIIVTTRNKHVISKEVDDIYEVNPLNFSESLQLFNLNAFKQDSSELEYIDLSTRIIKYAKGIPLALKVMGSFLYG…
evm.model.HIC_ASM_10.1172	MASSSAAISPQGRPKKYDVFISFRGEDTRDNFTSHLHAALCRIKLETYIENRLDKGDEISSALMRAIKESYASLIIFSENYASSKWCLDELTEIIECKKLGQVVIPVFYKIDPSHVRKQLGSYKKAFVKHERDLKHNKDRVLKWKTVLTEAANLAGFDSQCYRNDDEFIKEIVKIVQKKVYPLYPNNEFKGLVGYHQNFTHIEKLLAMNSNDVRIIGIWGMGGIGKTTLAKALFAKYSSKYEASCFLKDVKEESKKHGLDHLHNKLLSKLLGEDNDEICTPGVVSSFLKRRLSSKKVFIVLDDVNSSRQLECLVQKDSLGLGSRVILTTRDKHMLSGGIDGYHKVKELNFKDSFQLFSLNAFDQNNPKIRYEELLERAVNYAKGVPLALKILGSFLRSK…
evm.model.HIC_ASM_0.4486	MATMILEAGVGAVVGELLSAVLHMMERAGKFKPTLERLGNTLKSIKPVIDEIEQYKRQLNCSKEGIEELVKLMEKGKELVLKCSEIDRWNFFLWPRYQEKLEQLDKSIVRFFQVDLSAQTARDVNAVTVDLKKLNVVMEEILSEVRGNRRQEIKGLCLAPQAPSFTVGLDVPLRDLKLKLLQVGVSVTVVTASGGSGKTTLAKMLCWDKDIKGKFKDNVFFVPFSKTPNLNTIVQKLYQHNNFEVPQLQCEEDTVNQLGNLLKTIGKSPILLVLDDVWSDSESLVEKFVIQMQDYKILVTSRFQIRRFGDPYKLEPLNYKDAEELFRRSASLIADSSSDIHVPNNIVTEIVSGCRGSPLALTVNARSLCGKQLVFWQSRGRELSRGHSILNSTFDLLAC…
evm.model.HIC_ASM_0.3897	MINTQWTLIHSFSGGGETKSKADAPAGKEVISRFQPVVAGAPIQSSKTAESTQISRITPRLIPPGWEYASPSSAGIRGRETKIPQLPIPEEIHSKTSAPSSMTVFIPILVIPAEKHRKILTPSSIGIHRTSEPTARPKDAKSSSAAGSGTSSTSVSSSTGILSPSPIDSTQTARSRGAETISAPKKPKKEVIGQGVKKQDQLLHHRGTFFGSQIPEKEVTGGEEVKNEIIDQLLHHRGALLGALPAITILGIRGVGKTELSKLILDDEKVISNFQLIRPPVGDHFDGNHLAKYVVESRGNFKVESEGDDIQILPQKQGKRSYLVVLHDLRNLDKDQWDSFQRKLTEASGTSTGVILITTPCYIVAKIASSIRLYTLKGLKEDDSWSLFEKIALFDEQGR…
evm.model.HIC_ASM_1.1116	MAAELVGEAFLSASLDLLVHKLVSPGVLKFIQGRKLKGESVDRLKTTLYAVNAVLNDAEHKQIRDVAVKKWLDDLKDAVYQADDLLDEISTTAATEKEVRYFFFYYRNLLDKQKLEEIVERLEGVFKHKDILGLKESVAASSSLRTQSTSLVLESDVYGRDKDREAILRMLLSDDEVDSKMSVIPIVGMGGVGKTTLAQLVYNNDHVKQKFDLRAWVYVSEVFDVSRITKTILKTVATCAYDMEDLNLLQIDLKERLKGKKILIVLDDVWNVDYIHWDIFQRPFHYGTEGSKIVLTTRNENVASIVQTVPSYHLSQLSDEDGWLLFTRHAFSFKDSTVCSSLEKIGRDIVKKCKGLPLAIKTLGGLLRSKLDIQQWNFVLRNDIWELPENKSTIIPALR…
evm.model.HIC_ASM_4.588	MVLELVGGAFLGAFLNVLFDRMASPEVVRFLRGKKFSDKLWLLKRLKIMLLSVNTVLDDAEGKQVTNGAVKEWLDELKDAAYDADDLLDSIFTRAKYGSKEVHNSNPISWDLHDRELKEKLEEIVDKLDFLAKQKDVLGLKEGVGVMMSTKIPTTSLLEGSDVHGRDGDKEVIIKLLFEAVGGDNKIGVIPIVGMAGIGKTTLAQLVYNDVKVDEEFDLKVWVYVSEEFDILRVTKTILEVLTMCSYDVRDLNSLQLELKERLMGKKFLFVLDDVWNENFVDWDILRKPFQSGAQGSKIIVTTRSERVASTMQTVPSYLLRHLSDQDCWMLFARHAFDYKISNTNPVLEKMGKEIAKRCKGLPLAAKTLGGLLRTKMNIKEWYNILNSDIWELSSTESS…
evm.model.HIC_ASM_4.379	MDCKRKIRMELLSEEEAWNLFQKYAGIDDQSSDNILNMGQEVARECKGLPIAIKAVGSSLKGKLKEFQLDEWKIALQKLKCSEPIVEEGERDAFSCLKLSYDYLRNKEAEFLFFMCAMFPKDHIIPIEDLIRYGVGLGVCGEFDSFDSARSLVRVGLSKLVDSCLLTYSAEWKEHVKMHDMVRDLALWMASKEDRAIMVTLENNLNSLSGETAIKDCFALSSWCQETVHISEPLDAPKLEILVLNTRNCLDLSNGSFDGMKGLKVMAIINEGYINKLPLSLPQSIDSLTSLRTLRLVGWKLGDISSIVNLQRLEIFDLQHCHVKEVSNGIEKMNKLKLLDLTDCDVENYNCEAIGRCSGLEELYISGYVNDSEYLLRYCVHFASLPNLWRYRLKLSYAI…
evm.model.HIC_ASM_9.2233_evm.model.HIC_ASM_9.2236	MAAAASSSSHTGRVKYDVFLSFGDDTRCNFTSHLYAALCRKKIKTYIDYELERGHEISQSLLTVIEESKIAVIILSEKYATSRWCLEELAKIVECKRKRGQIVIPVFYQVSPSDVRNQSGSYYGAFCELEQDSRVAEETVKKWRAALTEAGGLSGLHLLPYSVEAELIENIVRDVLRKLDHIDSIDLKGLVGIHRQIALIESLLRSDSENVQIIGIWGMGGMGKTTISEALFKKLSCQYEGCYFLANVREEWEKRGQVNLRNKLLSEILDEEIDISTPSPRSFYVLERLKCKRVLVVLDDVRSLKQLEYLTRRKDWFGFGSKIIVTTRDKQVLGKAVDKVYEMKGLTFDEAIRLFSITAFGQHQPPIDYMEHSRMMVHNANGVPLAIKVLGAFVVGKNR…
evm.model.HIC_ASM_10.1651	MQPMASPPNWYMFFLISPIICVLTASIFMVVTDPSALYESVLLHIHQWHLLLLLPLLLLLFIFFLREKRSSPSSSFSSTSSIVPGRKHEVFLSFRGTDTRYGFLSHLCVALSQKKIDYFVDDKKLVQGDEISLALLAAIEQSKISLVIFSENYASSTWCLEELAHIIECMKSQGQIVIPVFYKIDPSSVRYQKEGYRDPFAQHGKRFDKLKLQKWRDALKNAADLSGFHSSNYKTEADLIIEVVQSVVKRLNMTSHQSDLKGFVGIQKHTAHLEALLCKKTQDVLMIGIWGMGGIGKTTIAEILFNRLYNEYEGRYFVNVREGLEKHGRAQLKEKLLFKLLGEDPDIVMHNGIFLDCQRRLQLKKVLVVLDDINKSMQLEILIGGREQFGPDSRIIMTS…
evm.model.HIC_ASM_5.696	MSATKGASSSINFHVFLSFRGEDTRKGFTDHLYAALCRNGIKTFRDDEELDRGGVISQELLHSIEISLSAIVILSPNYGFSAWCLEELQKILQCKKELDREVFPVFYGVDPSDVRHQRGSFEQAFRRHQEKFVDKGKVQKWRDALREVANISGWDSRGCHEAELVENIVRAVWTKIRSKLPFSFNDLVGIDSKINELEPLLGIGLDDVRFIGIWGLGGIGKTTIARVVYEKIQNNFQTSCFIANVREGFEREGLIHLQRKLASHLTSRSIEINDTYEGKRTLRMLLCNKVLLVLDDVSSINQLENLAENHGWFGPGSRIIITTRDMHLLTSQGVFQKYEVKILNVEESLELFCKKAFKRDQLKEGYLKLSKNIIQYAGGLPLALQVLGSYLCGRSIREW…
evm.model.HIC_ASM_4.606	MALELAGGAFLNALFNVLLDRVVSPEVNNFFKTKDLNKKLLSKLKLKLLSVRGVLEDAEGKQIRNSAVKDWLDELKSAAFDAHDLLEEIYTQAKTRPNEVRNLYSSSLNSCERGLEKDLEEILERLKVLVKEKDALCLREGERTGFSSKLPSTSLVDESAVYGRNDDKEAMFRLLMEDDPNGKRISVIPIVGMGGIGKTTLAQLVYNDDRVKGRFELKAWVCVSEEFDVVTITRTLLEAMTSYSYATNDLNSLQVDLKDSLNGKRFLIVLDDVWNENYGVWCDLQSPFQYGSQGSKIIVTTRSGHVASIMQTIQCYNLEHLSDEDCWNLFARHAFDYNDSTKRPILEQIGREIVKKCKGLPLAAKTLGGLLRSKTDILEWENILKSDIWDLSEKESQII…
evm.model.HIC_ASM_10.1239	MDASRSPQVKYDVFLSFRGEDTRNTFTSHLYAALCRKNINTFIDDDQLKKGDELSPIILAAIEGSKISIVIFSENYASSTWCLDELLKIIECKNTKRQILLPVFYHIDPSNVRKQNGSYERAFTEHEVHNQAKVLKWRKAMHEAANSVGWDSSKVRLESKLVESIVEDVLQKLNHMINPQISDRLVGIPKQIACIESLFCNGSTNVQILGIWGMGGIGKTTIADALFKKFCIEFEGSCFVENVREKLKKHGKLELRNKLLSQVLGDEKLNISTPSICSTFVMERLQRRKILIVLDDVNDLQQIKDLIGEEYCFRADSKIIVTTRDKDVLKNETGVLYYEVMQLNNEEALHLFSLKAFQQDRPKEEFIQISKMVVNYAKGLPLALKVLGSALYSKSQGEW…
evm.model.HIC_ASM_5.1581	MDIIFSVVAKIAEYLVDPLLHRARYLFCFNNVVQNLPEAKQNLELTQESIKERVKEAINRTEKVEPIVEKWLQDVDKVLEEVQKLEGKIEGSKKRLGGRFQYFLAKEVAKKIEKMVELNKNSKFDRISRPTELPGMKYFSSKNFVLFKSTESAYNKILDALKEDNKFMVGLHGMGGSGKTTLVKEVGKKAEELGLFDKVIIAVVSQTPNIRNIQDQIADQLNFKLTESSDIGRAQRLSERFKRGKTLLILDDVWESLDFEVIGIPLNENGKRCTVLLTSRSREVCTSMQCQSVVELSLLTQEEAWDLFKIFTNLNDESPDPLKDVAKKIARECNGLPIAIVTVGSTLREKSLESWESALSRLEESQPVDVPKGLRSPFACLKLSYDNLTSQVAKSLFLL…
evm.model.HIC_ASM_10.1891	MFHVFIRPKLSLVWTVSYIIGFVGLIPVVSVVIYSVYKFPTELPRLSLLLRIYPVFLFPLPCITIYSLFRLLCPVAVDIVGYHWRETCLILIVVFCFLQYITNLYMVIELRWIGRACKLLDPVCTDISTILSLEVVRHLSFLHLKKVVSISNNISKHWQEESGLVMGIYNDLGKWSRFQSQEDMEIGDESGSASPRELEKKVTIIIEEVSENISMDRRQKVNLKLVLLLAFLKDLKNVKLEHTIERAWLEEMKHLLDDIENAFKTFRQRNRGLGLHRLLGKELLHREVGWMADELTDFLKAKKKFGFKFTIIQQQTKLDQNHDVENEDHIWSVVKRIRDHPCNPTINLFTQAKAETQIQVDAQPKAKIWEEAQTHAVAEAEVKVGAPALEGPEAETEAQ…
evm.model.HIC_ASM_9.1728	FSHQHLSRKLDDLIWAEKLLVEALKKVTFGLTFDINAYMCVCVFSCSLPLLVCFLEKKVLRFTILRKWVLLIGTRNYTQNIRILPFFPYSLFSSPLFDFTSVNSFLRYYNLNSSLPFYALYFYTIYKLIKQKYLLHLNFATSILYTIDDCIVTWTSIVCKQYTFKSIYLYKVASLEFQWQPRCVEVPANKIAEYSCCSYLEQAVDNCFFILATYNSQREKMTTKGQTSKKYMAASSSSSSAAAAKKYDVFISFRGEDTRQGFISHLYDALCRSSIKAFIDRELSKGDEISPSLFQAIQDSYGSLVVFSQNYASSKWCLKELLKILECRNKGHFVILIFYMIDPSHVRKQTGSYGEALAKHEGDSNNDKAMLQKWKDALTEAANIVGWDSQSRNNRNESE…
evm.model.HIC_ASM_4.2673	MESILIALSGPFIATAGERIASFLIEKSALKGKVESQIESIDGELGQIYAFVRQVEREEEKEQDKQDINEWATKAKDLALEAEHVIDTFTIKSVKRRKHGSIFFWKEQFKVDRKLKHIRKKLEDMIHRGEDYVRINPVDVENTASETVALSIKKLDGFLGGNLLTCCNMKKLVRQVRHEFITMHSVLTNLETPAESSERQKILEEQVKHVCRLTQEAVQDYNQTQTWWRTVKFKKKMKRIKTQMQGVCHRRWAYGIGDFADGWGGTRPLVPRKTLKRRILLRVLLVALWFVLLPLPFYILASYYLCPACTWPSFIPLCPVALVVGVQVATLWRSADKNLKMIESNLVLMNALFEDVEGAQNLNERQKIWIEQVRVLAREAKHLADKSRRARERGLFRGC…
evm.model.HIC_ASM_8.1512	MEVFTSLASEAVAKIGELLVGSVVKQCDHLIHPNKSIKNLREDRENLNNMKQALQGRVDADRNNGRIIAPDVENWLRQVQGVETELQQFNEDEVNKLNQWHRYSLSKRAARMRAVVASLKDECQKFSTSISYPAPPPRAGEIFTANIKSIQSRTKIIMEVLEKLKNDEFKRISICGMGGVGKTTMGKQVIKIAEADKLFDRVVFAVVSQNVDVWRIQGDIAGMLGLKFENETLQERASKILRSLITISKVLIVLDDVWTEFDFERIGLPANVEYHKGCKILLTSRNQHVCEIMGSQEIFIIPTLSWDEAWELFREMVGSNICDKPLIQPIAKEVAKECGGLPIAIVTIGKMLLKEEKHTWEDVLTQLKTSSVASSEIQDSAYLRIQVSYNFLDTEEHKD…
evm.model.HIC_ASM_7.2821	MEGIPGAAAAKISERVVDQGINEAYYLCCFNDIVVDFKKKKQDLEAMQQSVKDHIKKAAYQTEDISTHVKHWDRKADNLIQEDTETKKTCFFGWVPNCIWHFSLPSTIPDVEYYPSEGFVQFQSRDSAYKRLLEALENVDNYAIGLQAMGGAGKATLAIEVGKKVKELKLFEHVIKVVVSNTPNIKNIQHEIASPLGLKLEGERELDLKKRLWQRLTSGEKILIILDDAWEELNFEEIGIPSCSDHNNCRVLLTTRNIGVCKLMGCSTTIELELLSPEDAWLLVKKFSGFREDSPTTLKNKGRKIAEECKELPVAITTIASALKDEKEKEWDLALRSLNSIDPNDKDLEKVYKRLKVSYDYLKGKEAQELFLLCSVFPEDYEISAEDLTVYAIGLGLCK…
evm.model.HIC_ASM_7.3057	MISTKPAPKERSEISNRRPLSCPIGIAKQLPARTASSSSALQRHYDVFISFRGEDTRSNFTSHLHAALCRKNIETFVDYRIRKGDEIYLSISKAIKGSSLSLVVFSADYASSKWCLSELAQILECKKLQGQIVVPVFYEIDPSHVRKQTGSFKKAFAKHEQDLGHNKAKLKEWKASLTEAANLAGWDSRTYRTECECIEEIVKDVLQKLNPVYPCELEGLVGIDQHFALMESLLTIRSSEVRIIGIWGMGGIGKTTLANAIFVQFSSEYEGACFLENVREDSEKLGLYDLRNKLLTGLKDDEKLNAGGSKIRSPHIMRRLSRRKVLIVLDDVHTLKQLEYLDAKHHCWGPGSRVIITTRDKHVLLSSGIDEIYEVQGLSLQNSFQLFSLVAFNNSHPKM…
evm.model.HIC_ASM_1.2284.1	MADIIVHFVSDNSVRELLQEVKLQRRRGLHGKIQFINNELQMIKHYVKEAEPKVEREDASPEVKNWVKEVKEVACKIEDVIDDYMLQVAAQRRRRRIFRILIEFLFAAKTAKYRNIASNIGEIRDKLRRLARSGSGFDFGSSHKQDGLTDDRTKPSGASKARDIQLAGAYSVDEGRDVDNDPPSQSVINWLLEDTSKRTVISVVGAAKMGKTALVRKVYNNEKVQSEFATRLWIQVSPASSVKDLLKSMLKDLLICQENKSDAEENENLDSASLVSEVNKYLQGKRYLIVFDNVRKVEFCYLLDSALPENQNASRVLITTENMDVVQLCKHSAAVHVYELIKPLDPKESLRLFYQRVFQHERNPARHITWELNKWSWHIVNKCQGAPQAIAAIGDLLST…
evm.model.HIC_ASM_11.1696	MADLPQSSSSFNYSWTYDVFLSFRGEDTRYGVTGNLYSALSDKGINTFIDDEELQRGEEITPALLKAIEESRIAIVVFSTNYAFSTFCLEELVKILDGLNQKGRLVLPVFYDIDPSDVRHLRNSYGDAIAGHVARFQHNQEKVQKWKSALRDASNLCGWHFISRWEYEHEFIGKITEEVSYRISRRPLHIADYPVGLEFQLKEVTSLLDVGSNEGVIMVGIYGMGGIGKTTTARAVYNLIADQFQGICFIHDISSKASKRGLVYLQKILLHELLREKDIKLYDEYKGISILKSRLCRKQVLIILDNVDKLEQLRAIAGKVDWFGSGSKIIITTRDKHLLKAHGVGRTYEAKLISGENALELFSWHAFRKKDIDLEYKDISYRAIRYCNRLPLALEIIGS…
evm.model.HIC_ASM_0.3403	MRRPASSSSFSFSFDYDVFLSFRGSDTRHGFTGYLYKALEREGIDTFMDDEKLRKGEEITPTLLETIEKSRIAVVIFSENYASSTFCLKELVKILECLKQKGRLVLPVFYEVEPSCVRHMKESFGKAMAQHEARFGKDAKEVEKWKLALQEVANLSGWHFQQRIDYEYKTIEKIVKEISRRTSRPILLDAEHPVGMESSVQEVMSLLDIGLNERVMVGIYGTGGIGKTTIARATYDLIADQFDGVCFLADVRDNSSVKGGLVQLQQRMLSKIIEEKDTTLTDAWEGSSIIKRRLGKKRILLILDDVDRLDQLERLAGKHDWFGLGSRIIITTRNEHLLRRHGVERKYEVKTLNNEEAHELFIWHAFKSKDFDLSYLNVLKKLVLYCDGLPLALEVIGSN…
evm.model.HIC_ASM_0.3496_evm.model.HIC_ASM_0.3498	MDRTTEIPTVDGGVVLPTPGGFRLRWDVFLSFRGTDTRESFIGDLYDALQSRVVRVFRDDDGLERGDEITPSLLEAIEDSAASIVVLSPNYASSHWCLEELAKIRDCGRLILPVFYCVDPSHVRHQNGPFEEAFRGHEKRFGKDKILRWREAMKKVGGIAGWVFNDGKKSDLIRVLVQTVLKQLSNTPLNVAPYTVGLDKRVEELEKLLDVKSNDVKVLGLYGMGGIGKTTLAKALFNSSVGHFGGRSFVSNVRERSSRNEGLVSLQNALISQLSPDVKIAPVNDIDDGIATTRTILQKTRVLIILDDVDNVNQVNALIGKREWFNKGSRMVITTRDKGVLDESNVDLTYEVKELNSSEALELFSYHALRKKKPADNFLNRSEEIVSLTGGLPLALEVF…
evm.model.HIC_ASM_10.1167	MNSNDVRIIGVWGMGGIGKTKLAKALFAKYSSQYEGSCFLKDVREESKKHGLDHLHNKLLSKLLGEDNYEICTHGVFSSFYKRRLSSKKVFIVLDDVNSSKQLECLVEKDSLRLGSRVILTTRDKHMFSRGIDGYHEVKELSFKDSLQLFSLNAFGRNNPKMRYEELSERAIKYAMGVPLALKILGSFLHSKSEEEWDSTLRKLEKISNKEIQSVLRLSYDELDDVEKEIFLDIACFMKGWQKDRVKGMLDGCGFFADIGMRILVDKALITISYSNRIEMHDLIQEMAREIVREESIKDPEKCSRLLDLEKVYYVLRNNMGTNAIEGIVLDAYEFGDLRLESNVFKKMIKLRFLKFGGDGSEKFKLYVPSDLESLPDNLRYLHWSKYPLKSLPSTFHPE…
evm.model.HIC_ASM_5.1057	MKINVNELEKQVEKLRTARGVVQHSIEAARRNCEEIEANVEDWMRRVDEIIEEDEQFHQEESRATTGCSYRSCLNLWLRHRISRKAKKMTEKVGQLKEEGNFDKISFPMLPKCVRPSSMGKEALESRISKLNEIMEALIDPEVHMIGLHGLGGVGKTTLSRQVAKKAEEEKLFEMVVWVEVKHNALNHIQGQFAYKLGLQLDNNNEIVSANRLHKRLEQEKSLLVLLDDLWVRLDLDKVGIPFHDEGNKHCKILLTSRNDELLIRQMNCKRNIKVDLLTENEALWLFKEESELHDDIDDSQLLSIAAEVARECARLPVAIVTVARALRNDERSLATPLLRSVKVMDNVRHCQINLNEIIRESFDQKDSLLRASTLKMDEYPELIDIWNGKITIADHSFR…
evm.model.HIC_ASM_10.1942	MASSSSSSSTTKHDVFLSFRGEDPCRTFTSHLYAALRRKSIDTFIDDEEIERGDEISPTLLAAIERSKISIIIFSKDYASSTWCLDELAEIIECKNKMQHIVLPVFYNIDPSDVRKQSGVYADAFVKHEEFSGVKVQKWRRALQEAGSLAGWDSSNTRSDSELVDKIVEDVLRKLNHIMSPQLSNKLVGIQERIAHVESLLDIEDVHIIGVWGMGGIGKTTIARELYKKLSSQFDGCCFMENVREKWKNYGKNKIRKKLWTQILGDRKFHTSPCTISSTYAENRLQSQKVFIVLDDVSDLQQMEYLVGEKNRFGPGSKIIVTTRDKEVLKKVIDKLYEVMPLNNEEALRLLSEKAFQQDHPRSEFIDLSEMVVKYAQGIPLVLEVLGSLLYSKSQEGWE…
evm.model.HIC_ASM_11.1583	MAEAAGGDGVGSSAAGDFRLRWDVFLSFRGADTRDSFTKNLYDSLRSRGIRVFLDDDGLDRGDEIAPSLLEAIDDSAASIIVLSPNYASSHWCLEEVAKICDCGRLILPVFYQVDPRDVRKQKGPFEEYFNAHKTRFEKNKVLKWRESLKKVGGIAGFPFRNSKDEADVIGRLVKRILKELSNTPVGVAEYTVGLDDRIEHVMKLLDIKSNGVRFLGLYGTGGIGKTTLAKSLFNTLVVHFEDRSFISNVRELSSRDGGLVSLRNKIVTDLSKSAAPVNSDNVDVSAFRRTVRQNRVLIVLDDVDDANQLSSLIGQKQWFHEGSRVIITTRDRQILSENHVDVLYEVKELESSEALHLFSHHALRRKEPAKEFMSLSKQIVEITGGLPLALEVFGSFLF…
evm.model.HIC_ASM_10.217	MEIFVSIAAKIAEYTVAPIGRQMGYVFSYTHNFHKLADQLEELEGAKVTIEHWVNVERRNGKEIEAVVQNWLDKVDKITEEAKKLYEDPRREEHRCSKCSFPNLWFRHQLSRTAKRMVNSVAHVQGEGKFERDKIGYVPPIGGVGSTSATCRFVNLESRMSIMHEIMQALADPKVCMLGVYGFGGMGKSTLVEQVAVKAGHGNLFDEVVVASVTQNPDLKRIQGEIADQLGLQFTEKTVAGRAYRLRARINKEKNILIILDDIWATMKLEEIGIPYRGKIYMGNGEMESQGDCMGCKVLLISRNQDVLQQMETQKDFRLEVLSEQETWRLFEFMVGDVASYQDTAIEVAKKCAGLPVLIVTVARALKHKGITEWKDALCRLARVDNKELHEITYSALEL…
evm.model.HIC_ASM_9.421.6	MAASSSSSTSATKEYDVFISFRGEDTRHNFTGHLYSALSRWTIKAYIDYELRKGDDISLALIQAIQDSYGSLVVFSENYASSKWCLNELLEILKCRNQGHFVIPVFYKIDPSHVRKQTESYAAAFAKHEQDSNTSKEKLHKWKVALSEAANIAGWDSESRANRDESVLIQNIVEDVLEKLDHIFQPIQLGLVGIEKRCGHIESLLQEFPVVGIWGMGGIGKTTIARAAFDKLSSQYDSCCFIENVREESERSGLNKLRDMLLFELLKDEIIPFNPHKAIGFKFATRRLSNKKVFIVLDDVSNFKQLEHLGQESNFLGPGSRIIITTRDKHLLTSLRAKHVIYEVDRLDFEESLQLFRLNAFNENYPEIGCEEIIKKFVSYAKGIPLVLKVLGSFLLSKT…
evm.model.HIC_ASM_8.1509	MAVHGRKLVVIKGSSELKVHWIPKPMTVENWPLKTVKGIKASFFGHSLFLHFTIGIQGIYTGCKNCWVASSLTLEEEPLVVRENLRKVERENIAPRKGETWPFNLPPTPCDSSLVRVCSPCLFDNHLTTPCFLSNWVWLIVGSCLLIAYLSDQASIFALSIPIIFVSFENQGDEILIRLNLRGGDLFERRKMEYLSSLATEVVLKIGGYLLGSVVEQCEHLHPDRSINNLREEYTQLKGMKQALQGQVVADRNNGRIIADNVEKWLHKVEGVEAELQPFFEDEANKKNQWRRYSLSKIAAKKRAIVQILKDEGQKFPIISSPAPPPRAADIFTAHIKGFQSRTNIITDVIEKLKSDEFQRISICGMGGVGKTTMAKQVIKIAEDNKLFDGVAITVVSQN…
evm.model.HIC_ASM_4.1199	MDIIAAVAAKITEITVVFLGRQFGYVMFYKRKVDKLKTQLQRLEEAKDEVQHSVEDAKRNGEEIKVKVQRWLTKAAEKIAEGNSFCDHAHANCRCANVSFPNPWLRRKLSRKALKMVKAISETLAEQLEFGDKVSYPVATSSLIVTSRAYAESYKALESRTLIMEEIKQKLKDDDVYKVGVSGLGGVGKSTLVQEFARQATQDRLFDVVILILMDSPPDIAKIQSQIAARLSLKLDETEFGRARKLYDRIKKEKSVLIILDDVREKLNFTEVGIPCGVDHRRCKLLLTSRNADVLLSKNQMDRKSVFELHILSQEESWSLFEKIAGDTVKNSSFKPTAIEVAKRCAGLPLLIVTVANMLKNKDLHAWKDALTQLSRFDHEGSLHKNVYSIFEWCYNNLE…
evm.model.HIC_ASM_5.1143	MTVIQIESSFRPQEADPQEFGGSYGITFTIKRHHLNQKREGLFLKEGILLPLSELAKSNTKSAGRSLFSRSSIASLIISLKTTGVAFAKMTEIVISIAAKAAENLVNPTIRVGQYLFCANRIAKNLLEKKEDLVLEKDRIQRRIDQATKKTEIIEDDVGTWMNQVTNVLEEVEPLVREMEANKCCYQGCCPTWKRYRLCKQMEEKIKIMTNLKNNTQFDPFSQPAPLRGIEYKSTEDFTYFESTKLAFNKLFEALQDDNANIIGLYGMGGCGKTTLVTEVGKNAKELKLFDLVLPVTVSQTPDIRSIQGKMAEMLGLKMEEEYEEGRAQRLWLRLKEEKRVLIIVDDIWTKFNLKDIGIEFNESNKGSHKVLLTTRRQHVCSLMDCESKIPLGLLSEEE…
evm.model.HIC_ASM_10.1143	MASSSSATASSLPFSSSQQRPKRYDVFISLRGEGTRYNFPSHLYAALRRKSIETFFIDDELDRGDVISEAVIKAIEDSFVSLIVFSENYASSKWCLDALTKIVECKRLEKQVVIPVFYKIDPSNVRKQLGSYEEAFARHEKVLKKNKDKVLKWKAALTQVANLAGYDSRNFRTEYELVEEIVKHVLMKLNYIYPRKLRDLVGVEQNCVLIESLLTKHPSKVQIIGIWGPEGIGKTTLARVLFTKLSFQYDGRCFLENVRRKSEKIGLNFLHNKLVSELLEEDTHILTPQVISSFVSGRLNRQRSFIVLDDVNNSEQLKYLIGDHSCLGSGSRVIVTSREKYVLRKETDVIYEVKALSYPDSLQLFCLNAFNKSNPEMQLEEQSMRIVHYAKGIPLTLRV…
evm.model.HIC_ASM_2.397	MAGINAASSSCSSPFIHRWAYHVFLSFRGEDTRETFAGNLYNALDQRGINTFMDDEELRMGEEISPSLLKAIEESKISIIIFSKNYASSTWCLDELVKILECKKSKGQLVLSVFYDVSPSDVRHQKGSYGGALAMLEQRFKDNLEKVERWRLALYEAANLSGWHFKHGYEFKFIQGIIDEVSSKLNRIPLNVATHPVGLQALVSDVNLLLGLESDDVRMVGIHGIGGIGKTTIAKAVYNTISDQFRHTCFLASVRETSSHRAGLVKLQERLLYEILGEKKLKLGNFDRGINIIKDRLCLKRVILVLDDVDDMEQLRVLAGGCDWFGPGSRIIITTRDKHLLTAHQVDLTYEVKKLNHFEALQLLSWNAFKRSEPDPRYLNLSNCAASYAEGLPLALNIL…
evm.model.HIC_ASM_1.1869	MEILAAFVGKVVELTVQPIAQQFGYMLFYHRNVKELKDQVANLKAERKTVQRSVDAARRNCEEIEDIVRDWMRIVDEMAEQAERFYERENHASTGCSQRSCPNLWLRHQLSKQAKKMAAVVDELKDRGKFEKVSYQVPPHSVGHSSDVGKAFESRNSIMNQIMAALADHAVRAVGLHGTGGVGKTTLAKQVIKKAEEEKLFDTVFLVEVKHNLLKEIQNQIADRLGVKFDMQSESELLRASRLRQRLEQEKSLLVVLDDLWERLDLDKVGIPLTSEANDGFKVLLTSRSEDVLSQMNCEKIIEVKPLSEEEAWGLFKEKAGINDESDFLSIAAQVSQKCSKLPLAIVAVARALKNRKRLEEWKDALRRLNSSTSRDITGIREVDSSLRLSYDYLENKEL…
evm.model.HIC_ASM_9.944	MMAKSPSSGQEGVLRKGLWTPEEDMKLVNYIQRYGSWNWTALPKFAGLNRSGKSCRLRWTNYLSPHIRRGNFSEEEEELIINLHAALGNKWSTIALHLPGRTANEIKNFWHTHLKKKLMLPFSYHKRAKMLSDVTEEDSFSTKKIGMKSDMSLGLFPNQPLTQQQLSLRRMRDFISLVLTYPVKIADECVLKNWINDVYLEFHANFCVFFETQRLCSQNKEKQHCGNSRIKHLLCENPLRYMEGLIPDDILHMVKHGLRPIFNCNEARKPKELSASASSRGVTRLIDVVDVIPQTIVNLAVDLAVQQLIQTLLSSNHHHIHHLRLFTRNNFEKRVVIEKIESALKKEDNMLGISKAFQRVLYINLSKYSSEEEVQVQQEIAKQMGLMKTTEEETKDERV…
evm.model.HIC_ASM_4.1205	MDIIITIAAKIAEYTVVPVVVPVGRQIGYVMSYNSNVDRLNTHLQMLKEAKDKMQHSIDAATRNGDEIEVNVQNWMIKAGEKIAEGNRFCNDESHANTGCANASFPNLWLRHRLSRKATKMVKAISETLAEESSLGNMFYRPAPSSSILTSRAYAESFEALKSRTLIMQEIMQELKDDNVYSIGVNGLGGVGKSTLVKEFARQATQDRLFDAVILILMDNPPDIKKIQTQIAARLDLKLDEETEFRRACQLYDRIKKEKSVLIILDDVREKLNFTEVGIPFGVDHRGCKLLLTSRNSDVLKIQMGTQRVFELDILSDEENWNLFEKIAGDTVKSNSFKPTAIDVAKRCAGLPLFIVTVANMLKNKDLHAWKDALTHLSRFDQEGLLHKNVYSVLEWCYN…
evm.model.HIC_ASM_2.2432	MALEDFGISVASEVTKDLLGTVKRQARYFFRFDENAKNLETEKENLVSKRRDLLKRAEDAKNNTERITCEVENWLKKAEELIGDAGRLEEMAKIKRNCFLGWCPNCIRQYRLGRQIVKKTQEVADLHGKSEFKNFSRLSTLPGVGYHSSKDFIDFESRKGAYGELLEAVKDSQNFRVGLYGMGGLGKTTLVKEVGKEVEKSKDFDKVVFVVVSNPPEIGKIQNNIAGSLGLRFEEPDESNRAKRLCMRLTNGEKILLILDDVWCELNFEAVGIPFDSHQGSCRVLLTTRSADICRSMKCQLKINMSELSEEDAWILFNKHAQIDEMDPKFLVAKQIARQCKRLPVAIAAVASTLKDKDQEFWGAALSTLKDSKPIDNIDEKLVGIYRCLELSYNNLNNE…
evm.model.HIC_ASM_12.10	MEILTSLAAEIAEYAVAPIGRQMGYMFSYTNNFLKLTDQLGELDDTKGTIERRVNFERRNGKEIKEDVLKWSAKVDKITEEAKQLCDHPYREKVGCSKWSFPNLWQRHQLSRKAKKVAANVAVVLGERKKFETDEIGFRPPISGVGSTSAASRFVDFESRRSKMNEIMQALTDPNLSILGVYGFGGVGKTTLVDQIARKAKNDNLFREVVRASATKSLDLRRIQGEIADQLDLQFTEETVAGRAYRLHDIIKKREKNILIILDDIWEAMKLEEIGIPYRGKIYPANREMESQGDRMGCKVLLISRNQFVLQQMGTHIDFRLDVLSEQETWRLFGFMAGDVAKDASYQDIAIKVAKKCAGLPVLIVTVARALQRKGIAIWEDALSQLERVENRELQEITY…
evm.model.HIC_ASM_4.357.1	MEVVTAFALGIVTKIGELLVVPITRSIGYVIHFNKNINSLKDKHKDLERKIYEVQSMVDADRRNGREIAPYVEDWLRKADNIENELQKFYQDEASRGKKFFSRYSFSKAAKMGCANVESLKQEMFDIISCPAAPLKLGSTFTEGIKSFGSRMSIMSEIIEKLKDDGFKRIGICGMGGVGKTTLVKEMIRVMEADKLFDEIAMAVVSQNLDYRRIQGQIADMLGLRLDKETEQGRASQLLDRLNKTKRVLIVLDDVWTELNFESIGLPSTQHHNSLKILFTSRNEDVCYKMKSQRNFIVSTLSRDEAWGLFREVVGGDLVDRPDIHLIAKEVAMECGGLPLAITTIGKALGNAERHVWEDALDQLRKSSVTSLSEMQDSVYSCIELSYNFLGSQEIKSCL…
evm.model.HIC_ASM_4.768	MEVIIEKIITGVGSYALEELNLLCNLKDDFEKMKNTVSAINDVLLDAEAMAMDPKSSKSRQISNWLVKLRDVLYDADDLLDDFSFEDLRREVMTRNHMAKKVRIFFSKSNQVLLSLEMGHKMREIRKRIDEISDDKNKFQLQHISSPKIPFEIKERRETHSFVRESDVIGREVEKRDIIRYLLDSNVKDVVSVIPIVGIGGMGKTALAQLVYNDKSISDKFELNMWVCVSVDFSVKHIAQKMLGHQTNGVSIEQVQKDLRNRIRDKRFLLVLDDVWNEDSLLWLELRNLLMEGGEGSMIIVTTRYANVAKIMGTLPPIQLSGLDDQRSWELFCQMAFQKGEEPNNLDLVAIGKDIVKRCVGVPLAIKTIGSLLSLNLAKSTWLKFRDMELSKTEEGERQ…
evm.model.HIC_ASM_2.2590	MDIKHAKDRLEEITPDVGHWLGKAGKLIDEATTKKKKCFHGWFPNCVWRYRHGTCLERKKQEVIELTKKNFSPFSLPSKISDIDRLSPEDFVHLESRDQAYNQLLKALEDGDNHMIGLYGMPGSGKTTLAIEVGKKVELKLFDYVLMVMVSNVPNVVKKIQDQIAGRLNLKWNNENEPDRADTLWKRLTSEDKILIILDDVWNWEELKFKEIGIPVLGSKHKNCYVLLTTWNLEVCNKMACQPIIKLEVLSELDAWTLFRKCAKFDQNSSKTMKNKGQQIAKLCKGLPIAIVAIASILKNEDEEEWEAALRSLNKSAEAKELFTLCSVFPEDYEILVEDLITFGIGLGLCGKVSSYGDRRDNVRKSLKKLINSCLLSRVDNGKFVKMHDLVRDAAHCIA…
evm.model.HIC_ASM_8.55	MALEGICTSIASDLAKDLLYTVKRQAQYCFCFNSIVEDFGTEKRKLASKEEVVLNRADDAKNQTEHVTGEVEKWLLEAKECIDEAEKLEEEAKIKGKCFLGWCPNCICQYHLGRKIEKKAQKLAKLCANSEFPVFSRPDNLPGIGYYCSEDFIHFKSREFAHDKLFEALRDSRNSRIGLYGMRGLGKTTLVKEVGREVEKSKPFDKVAFVVVSNTPHVRKIQENIASSLGLKFNVEDESYRARNLFLRLTNGEKILIILDDVWGKLDFKAIGIPSDNNHQGYCRVLLTTRSALVCRSMNCRPEINLSLLSDEDAWILFNKHASIDDQSSKNLQDMAQEIAKQCKGLTVAIAAVASTLRDRPPHVWNAALNTLKNSYPMVDIDEDLIEIYKCLRLSYDNL…
evm.model.HIC_ASM_3.3264	MEHLIGFATGFLSKIGESLVFPIAKQVQYLARYNKNINNLDGESRQLEGRKEVVKAMVDADRRNGHQIAPIVEDWLCKVDNIENELQRFYKEEINKNNKCLGGWCPNLVHRYKLSKRARKRISDVISLKEEKLENISYPTRPPTLGSTFTNGIRSFPSRLSIMNDIIDKMKDDQFTRIAICGMGGVGKTTFVKEVVKRVESDNVFDEVVMAVVSQDPDYQKIQGQIADTLGLKFDKETVQGRARQLLQRLKNINNVLIVLDDVWMELDFEFIGIPSSELHKGCKVLLTSRNEDVCRRMRIQKNFTLSTLSQGEGWDLFKDKAGGGINEPNIHPIAREVANECGGLPIAIVTIGAALEKKEKHIWEDALDQLRKSSITSFSEMQDCTFSRIKLSYDFLGD…
evm.model.HIC_ASM_12.3	MDNYEKSFPLLNVVLSEEAGMEILASVVSNIAEHTVVPVGRQVGYLFSYNHNFKELNDQVKKLKSAREDIKSLMELEKRNGNEILDAVKNWLEKVDGVTEEARELREDPRREMVGCTKYPFANLWWRHQLSRKAKKVAKDVAIVQGEGKFGRDEIGYLPAIDGVSSTSATSSFVTFESRMSKTNEIMLALADPKLSILGVYGFGGVGKSTLVKQIAGKAKLDNLFEEVVMALVTRSPDLRRIQGEIADQLGLQFTEETVSGRAFRLRKRIAQGKNVLIILDDIWATIELEDVGIPYTGKVNLEERKLPDLGDQKGCKVLLISRSQNVLQQMETQKDFGLDVLSEKETRTLFEVMAGKNTEDRTYEGIAGEVARKCAGLPVLIVTVARALKNKDKHVWKD…
evm.model.HIC_ASM_10.480	MTGAASCSSSAAAAAPSSKKLYDVFISFRGEDTRRNFTAHLHAALCRNQIRTFKDNINLEKGDETWPALVQAIDNSHLCIVVFSKHYASSTWCLRELAHILESKKERQVIIPVFYQIDPSHIRHQSQSYKDAFDKHEKNLKLDAETINKWKATLEKAANFSGFDSKNSEDDNQFIENIVKDIWEKLQHIYPRSDPKGLVGIDKILKNVEPLFKEAQTVGLCGMGGIGKTTTARVLFNRYSYQYEGHCFWEDVRESSRRLGLPSLRQKFICKLLFPAETHCIDVESEMIERMLKSRKVFIVLDDVDKEEQIEILVDNFNRFGPNSKIIITTRDEQVLNGRVDIIHRVEGLEYQESVQLFWLNAFDKGHPQAGFEELSERVVNYAKGLPLALKVLGSTFRG…
evm.model.HIC_ASM_6.1376	MAEILVNVATFIAQKLVDPVINETRYLCCFSNIAEDYENEKKKLTIIQKRVDDDVKEARDKNEEIRIDVKDWQSNVANTIWEDTKAKKNCFFGLLPNCIWLYRRGKDLEGKAQKIKNLIESFEFDKISHPGKLPGVEFYSSGDFVSFESRNFAQKELLEVLKNGDSYMIGLHGAGGSGKTKLVIQVGTEVQKPELFEKVIFVAVSNTPNVRKMQDEIASALGFSFSRNEDERRNEDVRPKELWSRLRNGQKILIILDDVWEKLKLEDIGIPSRDNHEGCYLLLTTRDSKVCDSMECQKIIPLNLLPDQEAWILFQMFAGINDASKALKDVAREITSRCKGLPVAITAMARTLRGRPFKDWKEALRTLRSSKLIDAIDEELMDIYKCLRVSYDNLKSEKA…
evm.model.HIC_ASM_2.2581	MADMATSVGTNILTDLVKNGIHEVQYLCCFNNIVEDFEKEKGSLITRRRTEEMKIQQAKDRNEDITPDVEQWLKKANSLIGEDTTVKKNCFLGWFPNCIWRYRQGKSLERKKQEAIELIKHNFPTFSLPSKISDIERLSSEDFVHFKSRDQAHNELLKALEDGDHHMIGLYGMPGSGKTTLAIEVGKKAMELKLFDYILLVVVSNVPNTTKKIQDQIVSHLKLKGDNENEGDRANTLWKRLTSEDKILIILDDVWEELKFKEIGIPMYKSCYVLLTTRNQEVCNKMECQTIIKLEVLSELEAWTLFQKYAKLDQNSSKTRKKKGQQIADLCKGLPLAIVTIASILKNEDDEDWDAALRSLNKTVHNIDKDLGRVYIPLEVSYNYLRHEAKELFKLCSVF…
evm.model.CTG_443.1.1	MADIPVSAAANISERVVDRGISQAYYMCCFNDIVADFEDEKKDLVAKKQSVQDSANQALNRTENISIDVRRWLEKAGSLIEEDTKTKRTCLFRWFPNFIWRYRRGKDLRRKTHEINKLLGYNVFEKFSLPSRLPDVEYHSSKEFVQFQSRSSAYKRLLETLKDVDKYVIGLQGMGGAGKTTLAIEVGKEVKELKLFEHVIKVMVSNPPIIKNIQHEIASPLGLKLEDEHELDRTKRLWNRLTNGEKILIILDDLWERLNFEEIGIPSCGDHNSCRVLLTTRDINVCKLMGCSATIELELLSEQDAWFLFRKCAGLGEGSPKTLENKGQEIAKECKGLPVAIAAIASTLKGEEEKEWDLALRSFKIIDHNDEDLIKVYKRLQVSYDYLKGKEAQELFLLC…
evm.model.HIC_ASM_0.3401	MPGIMEKITKMCLFNSTEALLSYQNFDSELFDVGRCPESNFELHVGPFKLPKVEKIKEGLGHLRKCRIQAFSSNMRCLEICGGNLSKSEELEFFCNYSIHECLSSWLPCFPNLEVLELTSLFMGENIPAWHPNLANLRSFGKKFDNPADEFVLKCLRWTPELQELDLSGIDFTILPECINECHFLRKLKLDHCKQLQEIRGMPPSIEYFSAKECTSLTAQSQSIVLSQTLREASIKEFLLPGTKIPKWFDCRQSTPESLSFWVRNKFPKWIILGFVLTEHIRYDLLVDGNCYGQIETDIDLNLEGPHIHLLHVHTEGEGFIGDRWTRVELSSDNSDIKNFLILLERIVGHDVGESSFDSSYRRKVSWIGVHVYKGKNSREDVLFTDPNAKKSKVDEDTD…
evm.model.HIC_ASM_2.3589.1	MLFIVFELSSFDFVVFFIFQIRTMDILQTFVEKVLDFTLAPVVRQFGYVIFYNKNIKGLKKEAENLNAAREDVVNRVGAAENNNEVISEAVQLWKHRVDEITEKAERFFENERDANTGCSRKSCPNLWLRYKLSREAKNMAAEVCELNGEGKFDSVSTRRKLPQDVEDPSVVGEAFGSRESTMNEIMQALADPTIHVIGLHGLPGVGKTTLAKQLVKKARDEKLFDMVLVVEVKKYEIEEIQCQIADMVGLKFDMQSKNETIRANELRQRLEKEKSLLIVLDDLWKRLDFKQVGLPSADGGNTLRKFILTSRREDLLSTQMNCKRNIMVGLLSREEAWVLFKKTAAINDSDNSDLISKANEVCLKCAQLPVAIVAVARALRNKKSLEEWRDASRRLKGH…
evm.model.HIC_ASM_8.559.1	MADISSAVASWLAIEPAKDLYVIAKRHARYFFCFKSIAKDLGAKKEELRGKFEGFSRLAKDDENNNKMISRQVDKWLKEAEEHIGEADNLEEETKQKRKCFLGWCPNCSWRYRLGNKMAKKIGKIEHHHAKTEFVYFSRLPTLTGQGDNDFMYFDSRKVAYDRLLEALRDSTKFRIGLYGMGGLGKTSLVKEVRKEVMKDNAFNRVAFVAVSNSPDVKKIQEEIAEFLGLKFEENSEAIRKERLYTRLTNGEKILLILDDVWDNNLDFEAIGIPFDNSQKGYCRVLLTTRREDVCRSLDCQLHIGLSMLSEEDSWNLFKKYAGIIEERTPTRLRVVAQKIAEQCKGVPVAIATVAGTLKIHTREVWEQVLKTLKHSKRLSNNILDRDERIYRCLKLSYD…
	ID	NR	PFAM	KO				L	S	R	AS	H12
Expanded NBS-LRRs	evm.model.HIC_ASM_8.559.1	hypothetical protein TanjilG_18942 [Lupinus angustifolius]	PF00931(NB-ARC domain)	K13459 disease resistance protein RPS2 | (RefSeq) probable disease resistance protein At4g27220 (A)				0.0104908	0.551893	4.86805	8.0396	29.7956
	evm.model.CTG_443.1.1	Disease resistance protein [Spatholobus suberectus]	PF00931(NB-ARC domain)	K13459 disease resistance protein RPS2 | (RefSeq) disease resistance protein At4g27190-like (A)				0	0	7.11797	12.0966	0.0292032
	evm.model.HIC_ASM_2.2581	Disease resistance protein [Spatholobus suberectus]	PF00931(NB-ARC domain)	K13459 disease resistance protein RPS2 | (RefSeq) disease resistance protein At4g27190-like (A)				0	0.00686623	0.110412	0.0361149	0.323889
	evm.model.HIC_ASM_6.1376	Disease resistance protein [Spatholobus suberectus]	PF00931(NB-ARC domain)	K13459 disease resistance protein RPS2 | (RefSeq) disease resistance protein At4g27190-like (A)				0	0.0320827	8.94836	3.17139	8.88666
	evm.model.HIC_ASM_8.55	hypothetical protein TanjilG_18942 [Lupinus angustifolius]	PF00931(NB-ARC domain)	K13459 disease resistance protein RPS2 | (RefSeq) disease resistance protein At4g27190-like (A)				6.1718	8.64318	0	0.00500731	0.247669
	evm.model.HIC_ASM_2.2590	Disease resistance protein [Spatholobus suberectus]	PF00931(NB-ARC domain)	K13459 disease resistance protein RPS2 | (RefSeq) disease resistance protein At4g27190-like (A)				0	0	0	0	0
	evm.model.HIC_ASM_2.2432	hypothetical protein TanjilG_18942 [Lupinus angustifolius]	PF00931(NB-ARC domain)	K13459 disease resistance protein RPS2 | (RefSeq) disease resistance protein At4g27190-like (A)				2.23704	11.5115	5.39627	8.30497	7.19023
	evm.model.HIC_ASM_5.1143	PREDICTED: probable disease resistance protein At1g61300 [Lupinus angustifolius]	PF00931(NB-ARC domain)	K13459 disease resistance protein RPS2 | (RefSeq) disease resistance protein At4g27190-like (A)				5.32646	9.80333	17.2029	5.45374	20.2674
	evm.model.HIC_ASM_7.2821	CC-NBS-LRR disease resistance protein [Cicer arietinum]	PF00931(NB-ARC domain)	K13459 disease resistance protein RPS2 | (RefSeq) disease resistance protein At4g27190-like (A)				0	0.0200807	0.331403	4.20972	0
	evm.model.HIC_ASM_5.1581	probable disease resistance protein At4g27220 [Abrus precatorius]	PF00931(NB-ARC domain)	K13459 disease resistance protein RPS2 | (RefSeq) disease resistance protein RPS2-like (A)				0	0	0	0.120382	0.100192
	evm.model.HIC_ASM_4.379	PREDICTED: probable disease resistance protein At1g61300 [Lupinus angustifolius]	PF00931(NB-ARC domain)	K13459 disease resistance protein RPS2 | (RefSeq) probable disease resistance protein At4g27220 (A)				5.48693	11.5683	8.61888	7.57561	10.841
	evm.model.HIC_ASM_5.1151	PREDICTED: probable disease resistance protein At1g61300 [Lupinus angustifolius]	PF00931(NB-ARC domain)	K13459 disease resistance protein RPS2 | (RefSeq) disease resistance protein At4g27190-like (A)				0.0412244	0.706189	18.9707	0.874557	12.6181
	evm.model.HIC_ASM_3.3308	Disease resistance protein [Spatholobus suberectus]	PF00931(NB-ARC domain)	K13459 disease resistance protein RPS2 | (RefSeq) probable disease resistance protein At4g27220 (A)				8.75759	7.49894	1.03733	0	0.791227
	evm.model.HIC_ASM_5.341	Disease resistance protein [Spatholobus suberectus]	PF00931(NB-ARC domain)	K13459 disease resistance protein RPS2 | (RefSeq) disease resistance protein At4g27190-like (A)				0	0.409922	5.77822	0.637272	4.16231
	evm.model.HIC_ASM_2.2588	uncharacterized protein LOC113855691 [Abrus precatorius]	#N/A	K13459 disease resistance protein RPS2 | (RefSeq) disease resistance protein At4g27190-like (A)				0	0	0	0	0
	evm.model.HIC_ASM_2.2587	putative P-loop containing nucleoside triphosphate hydrolase, leucine-rich repeat domain, L [Medicago truncatula]	PF00931(NB-ARC domain)	K13459 disease resistance protein RPS2 | (RefSeq) disease resistance protein At4g27190-like (A)				0	0	0	0	0
	evm.model.HIC_ASM_5.334	Disease resistance protein [Spatholobus suberectus]	PF00931(NB-ARC domain)	K13459 disease resistance protein RPS2 | (RefSeq) probable disease resistance protein At4g27220 (A)				0.019399	0.80001	5.49476	0.728288	6.81739
Specific NBS-LRRs	evm.model.HIC_ASM_9.1029	evm.model.HIC_ASM_9.1029	evm.model.HIC_ASM_9.1029	K13459 disease resistance protein RPS2 | (RefSeq) probable disease resistance protein At4g27220 (A)				5.73787	22.8439	5.88675	9.378	9.62177
	evm.model.HIC_ASM_9.1032	evm.model.HIC_ASM_9.1032	evm.model.HIC_ASM_9.1032	K13459 disease resistance protein RPS2 | (RefSeq) disease resistance protein At4g27190-like (A)				0.142488	22.2617	8.00978	6.28339	12.1956
	evm.model.HIC_ASM_7.2702.3	evm.model.HIC_ASM_7.2702.3	evm.model.HIC_ASM_7.2702.3	K13459 disease resistance protein RPS2 | (RefSeq) probable disease resistance protein At4g27220 (A)				9.92718	12.1855	3.86035	9.36129	0.173404
	evm.model.HIC_ASM_7.2707	evm.model.HIC_ASM_7.2707	evm.model.HIC_ASM_7.2707	K13459 disease resistance protein RPS2 | (RefSeq) probable disease resistance protein At4g27220 isoform X1 (A)				5.47958	20.4879	8.27677	12.2837	0.417288
	evm.model.HIC_ASM_1.1735	evm.model.HIC_ASM_1.1735	evm.model.HIC_ASM_1.1735	K13459 disease resistance protein RPS2 | (RefSeq) disease resistance protein RPS2-like (A)				91.4873	58.6745	0.220936	0.403842	1.60236
	evm.model.HIC_ASM_1.1739	evm.model.HIC_ASM_1.1739	evm.model.HIC_ASM_1.1739	K13459 disease resistance protein RPS2 | (RefSeq) probable disease resistance protein At4g27220 (A)				0	0	0.207434	0.141665	0
	evm.model.HIC_ASM_5.1150	evm.model.HIC_ASM_5.1150	evm.model.HIC_ASM_5.1150	K13459 disease resistance protein RPS2 | (RefSeq) probable disease resistance protein At4g27220 (A)				0	0	2.39583	0	0
	evm.model.HIC_ASM_1.4251	evm.model.HIC_ASM_1.4251	evm.model.HIC_ASM_1.4251	K13459 disease resistance protein RPS2 | (RefSeq) probable disease resistance protein At4g27220 (A)				0	0.067986	0.0958986	5.38091	0.356332
	evm.model.HIC_ASM_9.1039	evm.model.HIC_ASM_9.1039	evm.model.HIC_ASM_9.1039	K13459 disease resistance protein RPS2 | (RefSeq) probable disease resistance protein At4g27220 (A)				1.54502	4.06035	8.76391	1.29981	7.00601
	evm.model.HIC_ASM_2.3131	evm.model.HIC_ASM_2.3131	evm.model.HIC_ASM_2.3131	K13459 disease resistance protein RPS2 | (RefSeq) probable disease resistance protein At4g27220 (A)				2.94599	3.17174	5.52339	0.392303	5.07487
	evm.model.HIC_ASM_1.1779	evm.model.HIC_ASM_1.1779	evm.model.HIC_ASM_1.1779	K13459 disease resistance protein RPS2 | (RefSeq) probable disease resistance protein At4g27220 isoform X1 (A)				0	0.538447	2.08667	12.308	22.118
	evm.model.HIC_ASM_1.1734	evm.model.HIC_ASM_1.1734	evm.model.HIC_ASM_1.1734	K13459 disease resistance protein RPS2 | (RefSeq) probable disease resistance protein At4g27220 (A)				62.6384	33.6521	0.174196	0.48606	0.462331
	evm.model.HIC_ASM_10.1970	evm.model.HIC_ASM_10.1970	evm.model.HIC_ASM_10.1970	K13459 disease resistance protein RPS2 | (RefSeq) probable disease resistance protein At1g52660 (A)				0.378152	3.14108	8.22908	1.06743	6.13705
	evm.model.HIC_ASM_7.2710	evm.model.HIC_ASM_7.2710	evm.model.HIC_ASM_7.2710	K13459 disease resistance protein RPS2 | (RefSeq) probable disease resistance protein At4g27220 (A)				1.21407	1.79941	1.44276	2.79904	0.315878
	evm.model.HIC_ASM_5.1152	evm.model.HIC_ASM_5.1152	evm.model.HIC_ASM_5.1152	K13459 disease resistance protein RPS2 | (RefSeq) probable disease resistance protein At4g27220 (A)				0.058153	0.311307	15.0081	0.485159	17.0086
	evm.model.CTG_425.1	evm.model.CTG_425.1	evm.model.CTG_425.1	K13459 disease resistance protein RPS2 | (RefSeq) probable disease resistance protein At4g27220 (A)				0	0	0	3.34083	2.24973
	evm.model.HIC_ASM_0.1810	evm.model.HIC_ASM_0.1810	evm.model.HIC_ASM_0.1810	K13459 disease resistance protein RPS2 | (RefSeq) hypothetical protein (A)				0.922438	4.71451	3.54291	3.72571	7.02956
	evm.model.HIC_ASM_12.14	evm.model.HIC_ASM_12.14	evm.model.HIC_ASM_12.14	K13459 disease resistance protein RPS2 | (RefSeq) disease resistance protein At4g27190-like (A)				0	0	1.69561	0	1.75337
	evm.model.HIC_ASM_12.18	evm.model.HIC_ASM_12.18	evm.model.HIC_ASM_12.18	K13459 disease resistance protein RPS2 | (RefSeq) probable disease resistance protein At4g27220 (A)				0	0	5.34029	4.02381	10.2063
	evm.model.HIC_ASM_5.884	evm.model.HIC_ASM_5.884	evm.model.HIC_ASM_5.884	K13459 disease resistance protein RPS2 | (RefSeq) probable disease resistance protein At4g27220 (A)				0	0	0.133331	0	0
	evm.model.HIC_ASM_4.1332	evm.model.HIC_ASM_4.1332	evm.model.HIC_ASM_4.1332	K13459 disease resistance protein RPS2 | (RefSeq) disease resistance protein RPS2 (A)				0	0.228527	0.464188	0	0
	evm.model.HIC_ASM_10.227	evm.model.HIC_ASM_10.227	evm.model.HIC_ASM_10.227	K13459 disease resistance protein RPS2 | (RefSeq) disease resistance protein At4g27190-like (A)				2.97159	4.90191	5.10607	3.29371	4.71623
	evm.model.HIC_ASM_4.1336	evm.model.HIC_ASM_4.1336	evm.model.HIC_ASM_4.1336	K13459 disease resistance protein RPS2 | (RefSeq) disease resistance protein RPS2 (A)				0	0	1.48056	0	0
	evm.model.CTG_444.2	evm.model.CTG_444.2	evm.model.CTG_444.2	K13459 disease resistance protein RPS2 | (RefSeq) disease resistance protein At4g27190-like (A)				0.0308959	3.60191	13.6039	1.25197	7.63547
	evm.model.HIC_ASM_5.873	evm.model.HIC_ASM_5.873	evm.model.HIC_ASM_5.873	K13459 disease resistance protein RPS2 | (RefSeq) disease resistance protein At4g27190-like (A)				0.131664	0.339363	0.61862	0	0
	evm.model.HIC_ASM_5.1156	evm.model.HIC_ASM_5.1156	evm.model.HIC_ASM_5.1156	K13459 disease resistance protein RPS2 | (RefSeq) probable disease resistance protein At4g27220 (A)				0.16458	0.600412	6.98157	2.74612	4.77635
	evm.model.HIC_ASM_1.1778	evm.model.HIC_ASM_1.1778	evm.model.HIC_ASM_1.1778	K13459 disease resistance protein RPS2 | (RefSeq) disease resistance protein RPS2-like (A)				0	0.552452	1.87025	9.56734	15.7939
	evm.model.CTG_1257.2	evm.model.CTG_1257.2	evm.model.CTG_1257.2	K13459 disease resistance protein RPS2 | (RefSeq) probable disease resistance protein At4g27220 (A)				0.298541	2.36765	13.0472	10.1999	10.6797
	evm.model.CTG_406.5	evm.model.CTG_406.5	evm.model.CTG_406.5	K13459 disease resistance protein RPS2 | (RefSeq) probable disease resistance protein At4g27220 (A)				0	0.635739	0.737897	0	3.53113
	evm.model.HIC_ASM_0.1807	evm.model.HIC_ASM_0.1807	evm.model.HIC_ASM_0.1807	K13459 disease resistance protein RPS2 | (RefSeq) disease resistance protein At4g27190-like (A)				23.5966	51.924	42.3142	6.54808	3.99257
	evm.model.HIC_ASM_5.1155	evm.model.HIC_ASM_5.1155	evm.model.HIC_ASM_5.1155	K13459 disease resistance protein RPS2 | (RefSeq) probable disease resistance protein At4g27220 (A)				0	0.140815	5.3868	0.719494	3.22057
	evm.model.HIC_ASM_2.3273	evm.model.HIC_ASM_2.3273	evm.model.HIC_ASM_2.3273	K13459 disease resistance protein RPS2 | (RefSeq) probable disease resistance protein At4g27220 (A)				26.459	17.4772	23.6475	1.61498	7.19562
	evm.model.HIC_ASM_2.2985	evm.model.HIC_ASM_2.2985	evm.model.HIC_ASM_2.2985	K13459 disease resistance protein RPS2 | (RefSeq) probable disease resistance protein At4g27220 (A)				0	0	17.257	0	1.13663
	evm.model.HIC_ASM_2.2514	evm.model.HIC_ASM_2.2514	evm.model.HIC_ASM_2.2514	K13459 disease resistance protein RPS2 | (RefSeq) probable disease resistance protein At1g52660 (A)				13.1081	4.38165	1.21188	0	0
	evm.model.HIC_ASM_10.224	evm.model.HIC_ASM_10.224	evm.model.HIC_ASM_10.224	K13459 disease resistance protein RPS2 | (RefSeq) hypothetical protein (A)				6.02793	9.44315	16.0342	6.11993	8.35212
	evm.model.HIC_ASM_5.1148	evm.model.HIC_ASM_5.1148	evm.model.HIC_ASM_5.1148	K13459 disease resistance protein RPS2 | (RefSeq) probable disease resistance protein At4g27220 (A)				0	1.48135	3.37365	0.0404758	3.92698
	evm.model.HIC_ASM_10.1300	evm.model.HIC_ASM_10.1300	evm.model.HIC_ASM_10.1300	K13459 disease resistance protein RPS2 | (RefSeq) LOW QUALITY PROTEIN: disease resistance protein At4g27190-like (A)				0	0.0483079	0.0817698	0.362985	0.414318
	evm.model.HIC_ASM_10.1676	evm.model.HIC_ASM_10.1676	evm.model.HIC_ASM_10.1676	K13459 disease resistance protein RPS2 | (RefSeq) LOW QUALITY PROTEIN: disease resistance protein At4g27190-like (A)				0	0	0.16354	0.290388	0
	evm.model.CTG_172.2	evm.model.CTG_172.2	evm.model.CTG_172.2	K13459 disease resistance protein RPS2 | (RefSeq) disease resistance protein At4g27190-like (A)				0	0	0.696282	2.16361	0
	evm.model.HIC_ASM_10.1166	evm.model.HIC_ASM_10.1166	evm.model.HIC_ASM_10.1166	K13459 disease resistance protein RPS2 | (RefSeq) probable disease resistance protein At1g52660 (A)				0	0	0	0	0
	evm.model.HIC_ASM_10.1161	evm.model.HIC_ASM_10.1161	evm.model.HIC_ASM_10.1161	K13459 disease resistance protein RPS2 | (RefSeq) probable disease resistance protein At1g52660 (A)				0.181125	0.0359115	0.547079	2.21267	0
	evm.model.HIC_ASM_10.1978	evm.model.HIC_ASM_10.1978	evm.model.HIC_ASM_10.1978	K13459 disease resistance protein RPS2 | (RefSeq) probable disease resistance protein At1g52660 (A)				0	0	0.0456503	1.33747	0
	evm.model.HIC_ASM_0.3062	evm.model.HIC_ASM_0.3062	evm.model.HIC_ASM_0.3062	K13459 disease resistance protein RPS2 | (RefSeq) probable disease resistance protein At4g27220 (A)				4.22815	4.80765	3.89794	4.37138	2.19449
	evm.model.CTG_97.1	evm.model.CTG_97.1	evm.model.CTG_97.1	K13459 disease resistance protein RPS2 | (RefSeq) disease resistance protein At4g27190-like isoform X1 (A)				0	0	0	5.56968	6.38286
	evm.model.HIC_ASM_2.2973	evm.model.HIC_ASM_2.2973	evm.model.HIC_ASM_2.2973	K13459 disease resistance protein RPS2 | (RefSeq) disease resistance protein At4g27190-like (A)				2.77563	10.1809	13.5846	6.54723	12.3241
	evm.model.HIC_ASM_5.1154	evm.model.HIC_ASM_5.1154	evm.model.HIC_ASM_5.1154	K13459 disease resistance protein RPS2 | (RefSeq) probable disease resistance protein At4g27220 (A)				0.0643472	3.82741	35.4162	9.04953	36.6194
	evm.model.HIC_ASM_10.514	evm.model.HIC_ASM_10.514	evm.model.HIC_ASM_10.514	K13459 disease resistance protein RPS2 | (RefSeq) probable disease resistance protein At1g52660 (A)				0	0	0.117231	0	0
